# Supplementary material for: Probing strigolactone perception mechanisms with rationally designed small-molecule agonists stimulating germination of root parasitic weeds
Source: Nat Commun. 2022 Jul 9;13:3987. doi: 10.1038/s41467-022-31710-9 (PMC9271048; doi:10.1038/s41467-022-31710-9)
Supplement: Supplementary file 4 — Source Data [file 41467_2022_31710_MOESM4_ESM.zip]

Archive with 5 entries (4 files):
- Source data/souce data.xlsx
- Source data/source data of Fig. 1b.xlsx
- Source data/source data of Supplementary Fig. 6. .xlsx
- Source data/~$souce data.xlsx
- Source data/
