# Supplementary material for: Probing strigolactone perception mechanisms with rationally designed small-molecule agonists stimulating germination of root parasitic weeds
Source: Nat Commun. 2022 Jul 9;13:3987. doi: 10.1038/s41467-022-31710-9 (PMC9271048; doi:10.1038/s41467-022-31710-9)
Supplement: Supplementary file 4 — Source Data [file 41467_2022_31710_MOESM4_ESM.zip › Source data/souce data.xlsx]

## Sheet: Fig.1d
Fig. 1d
	1	2	3	average	SD
MOCK	8.57143	8.82353	4.54545	7.31347	2.40048
1	46.6667	31.4512	42.1053	40.0744	7.80841
2f	16.6667	16.6258	22.9167	18.7364	3.62029
2h	29.3103	16.9811	31.3725	25.888	7.78219
rac-GR24	98.7013	95.4128	95.4545	96.5229	1.88667

## Sheet: Fig. 2
Fig. 2a
	1	2	3	average	SD
3f	5.72791	6.36406	6.22909	6.10702	0.335183
3g	2.27481	2.13626	1.83152	2.08086	0.226778
4a	0.95264	1.35124	1.32226	1.20871	0.222239
4b	2.38791	3.19692	3.51787	3.03423	0.582282
(R)-4a	40.063	33.6739	33.6624	35.7998	3.6921
(S)-4a	1.05767	0.83661	0.9206	0.938293	0.111587
Fig. 2b
	1	2	3	average	SD
(R)-4a	40.063	33.6739	33.6624	35.7998	3.6921
(S)-4a	1.05767	0.83661	0.9206	0.938293	0.111587
Fig. 2c
	1	2	3	average	SD
4a	10.1818	10.6576	9.767	10.2021	0.445635
4b	7.31605	7.5986	7.03574	7.3168	0.28143
(R)-4a	5.93181	6.18575	5.56864	5.8954	0.310165
(S)-4a	10.6615	11.2426	10.1302	10.6781	0.556396
rac-GR24	10.3645	10.6021	10.1124	10.3597	0.244875
Fig. 2d	1	2	3	average	SD
4a	11.9475	12.0102	11.9498	11.9692	0.0355549
(R)-4a		9.68938	8.22944	8.95941	1.03233
(S)-4a	16.4107	17.2069	16.8865	16.8347	0.400616
rac-GR24	10.444	10.2039	10.7485	10.4655	0.272913

## Sheet: Fig. 3
Fig. 3a, ShHTL7+(R)-4a
Fig. 3b, ShHTL7+(S)-4a
Fig. 3c, ShHTL7+4g

## Sheet: Fig. 4b,c
Fig. 4b
	1	2	3	average	SD
4a	>100	>100	>100	>100
(R)-4a	>100	>100	>100	>100
(S)-4a	>100	>100	>100	>100
rac-GR24	6.54073	6.5635	6.5168	6.54034	0.0233524
Fig. 4c
	1	2	3	4	5	6	7	8	9	10	average	SD
DMSO (wild-type)	0	2	1	1	1	1	1	1	1	1	1	0.471405
DMSO (max4)	3	3	5	2	3	3					3.16667	0.983192
4a	3	3	4	3	4	4					3.5	0.547723
(R)-4a	4	3	3	4	4	4					3.66667	0.516398
(S)-4a	3	3	2	2	3						2.6	0.547723

## Sheet: Fig. 5g 
Fig. 5g
	1	2	3	4	5
	0-200 ns	200-400 ns	400-600 ns	600-800 ns	800-1000 ns	average
(R)-4a (conf1)	6.1	0.1	0.3	0.07	0.1	1.334
(R)-4a (conf2)	0	0	0	0	0	0
(S)-4a	37.6	12.6	8	19.8	87	33

## Sheet: Supplementary Fig. 8
Supplementary Fig. 8a
	1	2	3	average	SD
4c	4.59807	5.31536	3.76364	4.55902	0.776597
4d	3.58204	3.61681	4.1518	3.78355	0.319387
4e	2.49928	1.60643	2.94223	2.34931	0.68041
4f	5.16552	3.55708	4.02714	4.24991	0.827037
SPL7	3.76846	4.81534	4.33597	4.30659	0.524058
Supplementary Fig. 8b
	1	2	3	average	SD
4c	8.78516	9.13077	8.35556	8.75716	0.388361
4d	8.1152	8.64975	7.77728	8.18075	0.439911
4e	8.20273	8.54821	7.97469	8.24188	0.288757
4f	6.41117	6.60206	6.20551	6.40625	0.19832
SPL7	7.46725	7.73993	7.12321	7.44346	0.309049
rac-GR24	10.3645	10.6021	10.1124	10.3597	0.244875

## Sheet: Supplementary Fig. 9
Supplementary Fig. 9a
	1	2	3	average	SD
4g	3.07691	1.60922	1.96757	2.2179	0.765198
4h	4.32772	5.43419	4.75209	4.838	0.558215
4i	5.97642	5.20043	4.35078	5.17588	0.813098
4j	113.896	94.0865	107.845	105.276	10.1515
Supplementary Fig. 9b	1	2	3	average	SD
MOCK	8.57143	8.82353	4.54545	7.31347	2.40048
rac-GR24-10 mM	98.7013	95.4128	95.4545	96.5229	1.88667
rac-GR24-1 mM	97.4026	95.9184	92.6471	95.3227	2.43309
rac-GR24-0.1 mM	91.6667	89.7436	90.9091	90.7731	0.968722
4g-10 mM	68.254	72.2222	69.2308	69.9023	2.06761
4g-1 mM	48.2759	69.2308	74.4186	63.9751	13.8412
4g-0.1 mM	12.8205	11.8056	9.85915	11.4951	1.5049
4h-10 mM	77.551	87.1795	82.6087	82.4464	4.81628
4h-1 mM	50	42.8571	30.303	41.0534	9.9716
4h-0.1 mM	8.88889	6.66667	5.08475	6.8801	1.91103
4i-10 mM	27.4603	31.9663	59.0301	39.4856	17.0754
4i-1 mM	12.0846	10.8847	28.8308	17.2667	10.0327
4i-0.1 mM	3.02755	9.22748	8.13953	6.79819	3.31047
4j-10 mM	29.6875	58.4906	49.0196	45.7326	14.6802
4j-1 mM	14.4928	12.7273	15	14.0733	1.193
4j-0.1 mM	5.26316	4.65116	3.0303	4.31487	1.15379

## Sheet: Supplementary Fig. 10
Supplementary Fig. 10
	1	2	3	average	SD
4a	3.36307	3.54961	3.21417	3.37562	0.168072
(R)-4a	7.01244	6.87298	7.07576	6.98706	0.103745
(S)-4a	7.23264	8.21288	7.69853	7.71468	0.49032
4g	>144	>144	>144	>144
4h	1.06125	1.10276	1.12075	1.09492	0.0305149
4i	>144	>144	>144	>144
rac-GR24	2.90313	2.98566	3.20357	3.03079	0.15522

## Sheet: Supplementary Fig. 11
Supplementary Fig. 11
	1	2	3	average	SD
4a	35.2031	35.6796	38.4312	36.438	1.74254
(R)-4a	3.30237	3.35878	2.58264	3.08127	0.432738
(S)-4a	42.3181	39.0309	38.8261	40.0583	1.95966
4g	11.5392	9.24245	11.4836	10.7551	1.31027
4h	11.9605	10.9589	13.8344	12.2513	1.45964
4i	-8.03689	-0.977597	1.26934	-2.58172	4.85607
rac-GR24	51.7831	51.1302	52.904	51.9391	0.897153

## Sheet: Supplementary Fig. 12
Supplementary Fig. 12a, ShHTL7+DMSO
Supplementary Fig. 12b, ShHTL7+4h
Supplementary Fig. 12c, ShHTL7+4i

[truncated: 6 more sheets: Supplementary Fig. 14, Supplementary Fig. 15, Supplementary Fig. 20, Supplementary Fig. 23a, Supplementary Fig. 24a, Supplementary Fig. 27]
