# Supplementary material for: Probing strigolactone perception mechanisms with rationally designed small-molecule agonists stimulating germination of root parasitic weeds
Source: Nat Commun. 2022 Jul 9;13:3987. doi: 10.1038/s41467-022-31710-9 (PMC9271048; doi:10.1038/s41467-022-31710-9)
Supplement: Supplementary file 4 — Source Data [file 41467_2022_31710_MOESM4_ESM.zip › Source data/source data of Fig. 1b.xlsx]

## Sheet: 1
Fig. 1b, compound 1
Cycle1	Data1	Cycle2	Data2	Cycle3	Data3	Cycle4	Data4	Cycle5	Data5	Cycle6	Data6
-57.46	-0.102539	-57.46	0.100586	-57.46	0.0898438	-57.46	0.106445	-57.46	0.123047	-57.46	0.163086
-57.36	-0.15332	-57.36	0.170898	-57.36	0.148438	-57.36	0.18457	-57.36	0.103516	-57.36	0.202148
-57.26	-0.0849609	-57.26	0.179688	-57.26	0.102539	-57.26	0.177734	-57.26	0.0888672	-57.26	0.135742
-57.16	-0.0410156	-57.16	0.113281	-57.16	0.0693359	-57.16	0.169922	-57.16	0.0654297	-57.16	0.116211
-57.06	-0.0908203	-57.06	0.0185547	-57.06	0.0361328	-57.06	0.104492	-57.06	0.015625	-57.06	0.0732422
-56.96	-0.0488281	-56.96	0.0117188	-56.96	0.0214844	-56.96	0.12207	-56.96	0.0410156	-56.96	0.0683594
-56.86	-0.0166016	-56.86	-0.000976563	-56.86	0.0273438	-56.86	0.141602	-56.86	0.0566406	-56.86	0.0615234
-56.76	0.0146484	-56.76	0.00292969	-56.76	0.0390625	-56.76	0.161133	-56.76	0.0742188	-56.76	0.0576172
-56.66	0.0224609	-56.66	0.0244141	-56.66	0.0332031	-56.66	0.165039	-56.66	0.0878906	-56.66	0.0693359
-56.56	0.0205078	-56.56	0.0224609	-56.56	0.0429688	-56.56	0.149414	-56.56	0.0820313	-56.56	0.0771484
-56.46	0.0214844	-56.46	-0.000976563	-56.46	0.0332031	-56.46	0.151367	-56.46	0.0820313	-56.46	0.0712891
-56.36	0	-56.36	0	-56.36	0.0205078	-56.36	0.140625	-56.36	0.0791016	-56.36	0.0527344
-56.26	0.00683594	-56.26	-0.00292969	-56.26	0.0234375	-56.26	0.133789	-56.26	0.0839844	-56.26	0.0634766
-56.16	0.00292969	-56.16	-0.0205078	-56.16	0.00585938	-56.16	0.125977	-56.16	0.0644531	-56.16	0.0537109
-56.06	-0.00292969	-56.06	-0.0302734	-56.06	0	-56.06	0.12207	-56.06	0.0605469	-56.06	0.0419922
-55.96	-0.0107422	-55.96	-0.0361328	-55.96	0.0078125	-55.96	0.108398	-55.96	0.0429688	-55.96	0.0341797
-55.86	-0.000976563	-55.86	-0.0302734	-55.86	0.0078125	-55.86	0.106445	-55.86	0.0429688	-55.86	0.0400391
-55.76	0.0283203	-55.76	-0.0224609	-55.76	0.0195313	-55.76	0.135742	-55.76	0.0546875	-55.76	0.0517578
-55.66	0.0205078	-55.66	-0.0126953	-55.66	0.0351563	-55.66	0.135742	-55.66	0.0537109	-55.66	0.0556641
-55.56	0.0380859	-55.56	-0.00683594	-55.56	0.0410156	-55.56	0.135742	-55.56	0.0527344	-55.56	0.0615234
-55.46	0.0419922	-55.46	-0.00683594	-55.46	0.0410156	-55.46	0.131836	-55.46	0.0644531	-55.46	0.0615234
-55.36	0.0556641	-55.36	0.000976563	-55.36	0.0488281	-55.36	0.137695	-55.36	0.0722656	-55.36	0.0732422
-55.26	0.0595703	-55.26	0.000976563	-55.26	0.0488281	-55.26	0.143555	-55.26	0.0800781	-55.26	0.0751953
-55.16	0.0458984	-55.16	0.000976563	-55.16	0.0488281	-55.16	0.143555	-55.16	0.0800781	-55.16	0.0732422
-55.06	0.0537109	-55.06	0.0126953	-55.06	0.0517578	-55.06	0.143555	-55.06	0.0800781	-55.06	0.0751953
-54.96	0.0498047	-54.96	0.0078125	-54.96	0.0449219	-54.96	0.143555	-54.96	0.0800781	-54.96	0.0732422
-54.86	0.0400391	-54.86	0.00878906	-54.86	0.0449219	-54.86	0.143555	-54.86	0.0917969	-54.86	0.0712891
-54.76	0.0341797	-54.76	0.00488281	-54.76	0.0527344	-54.76	0.143555	-54.76	0.0761719	-54.76	0.0712891
-54.66	0.0380859	-54.66	0.00292969	-54.66	0.0507813	-54.66	0.147461	-54.66	0.0742188	-54.66	0.0791016
-54.56	0.0556641	-54.56	0.00488281	-54.56	0.0566406	-54.56	0.15332	-54.56	0.0917969	-54.56	0.0791016
-54.46	0.0556641	-54.46	-0.000976563	-54.46	0.0605469	-54.46	0.15332	-54.46	0.0800781	-54.46	0.0791016
-54.36	0.0556641	-54.36	-0.00488281	-54.36	0.0546875	-54.36	0.148438	-54.36	0.0878906	-54.36	0.0751953
-54.26	0.0439453	-54.26	-0.0185547	-54.26	0.0546875	-54.26	0.133789	-54.26	0.0742188	-54.26	0.0615234
-54.16	0.0380859	-54.16	-0.0107422	-54.16	0.0488281	-54.16	0.133789	-54.16	0.0742188	-54.16	0.0615234
-54.06	0.0458984	-54.06	-0.00878906	-54.06	0.0566406	-54.06	0.141602	-54.06	0.0820313	-54.06	0.0693359
-53.96	0.0498047	-53.96	-0.0126953	-53.96	0.0527344	-53.96	0.137695	-53.96	0.0859375	-53.96	0.0654297
-53.86	0.0517578	-53.86	-0.00683594	-53.86	0.0546875	-53.86	0.143555	-53.86	0.0878906	-53.86	0.0673828
-53.76	0.0498047	-53.76	0.000976563	-53.76	0.0644531	-53.76	0.143555	-53.76	0.0859375	-53.76	0.0654297
-53.66	0.0517578	-53.66	0.000976563	-53.66	0.0703125	-53.66	0.143555	-53.66	0.0878906	-53.66	0.0712891
-53.56	0.0458984	-53.56	0.000976563	-53.56	0.0546875	-53.56	0.143555	-53.56	0.0820313	-53.56	0.0712891
-53.46	0.0458984	-53.46	-0.00292969	-53.46	0.0605469	-53.46	0.143555	-53.46	0.0820313	-53.46	0.0712891
-53.36	0.0458984	-53.36	-0.00878906	-53.36	0.0605469	-53.36	0.139648	-53.36	0.0820313	-53.36	0.0712891
-53.26	0.0458984	-53.26	-0.000976563	-53.26	0.0644531	-53.26	0.133789	-53.26	0.078125	-53.26	0.0712891
-53.16	0.0615234	-53.16	-0.00292969	-53.16	0.0625	-53.16	0.137695	-53.16	0.0761719	-53.16	0.0703125
-53.06	0.0517578	-53.06	-0.00585938	-53.06	0.0644531	-53.06	0.12793	-53.06	0.078125	-53.06	0.0654297
-52.96	0.0410156	-52.96	-0.0185547	-52.96	0.0546875	-52.96	0.12207	-52.96	0.0722656	-52.96	0.0595703
-52.86	0.0498047	-52.86	-0.0146484	-52.86	0.0527344	-52.86	0.125977	-52.86	0.0878906	-52.86	0.0634766
-52.76	0.0556641	-52.76	-0.00878906	-52.76	0.0585938	-52.76	0.131836	-52.76	0.0898438	-52.76	0.0693359
-52.66	0.0605469	-52.66	-0.00878906	-52.66	0.0703125	-52.66	0.131836	-52.66	0.0839844	-52.66	0.0693359
-52.56	0.0673828	-52.56	-0.000976563	-52.56	0.0703125	-52.56	0.12793	-52.56	0.0839844	-52.56	0.0693359
-52.46	0.0722656	-52.46	0.00390625	-52.46	0.0712891	-52.46	0.126953	-52.46	0.0888672	-52.46	0.0703125
-52.36	0.0673828	-52.36	0.0185547	-52.36	0.0722656	-52.36	0.125977	-52.36	0.0908203	-52.36	0.0751953
-52.26	0.0791016	-52.26	0.0126953	-52.26	0.0722656	-52.26	0.125977	-52.26	0.0839844	-52.26	0.0771484
-52.16	0.0830078	-52.16	0.0166016	-52.16	0.0761719	-52.16	0.129883	-52.16	0.0878906	-52.16	0.0869141
-52.06	0.0888672	-52.06	0.0224609	-52.06	0.0898438	-52.06	0.135742	-52.06	0.09375	-52.06	0.0927734
-51.96	0.0888672	-51.96	0.0302734	-51.96	0.0898438	-51.96	0.135742	-51.96	0.09375	-51.96	0.0927734
-51.86	0.0888672	-51.86	0.0302734	-51.86	0.0898438	-51.86	0.135742	-51.86	0.0976563	-51.86	0.0927734
-51.76	0.0878906	-51.76	0.0341797	-51.76	0.09375	-51.76	0.12793	-51.76	0.0957031	-51.76	0.0966797
-51.66	0.0869141	-51.66	0.0400391	-51.66	0.0947266	-51.66	0.133789	-51.66	0.101563	-51.66	0.102539
-51.56	0.0869141	-51.56	0.0322266	-51.56	0.0878906	-51.56	0.133789	-51.56	0.113281	-51.56	0.0986328
-51.46	0.0869141	-51.46	0.0322266	-51.46	0.0878906	-51.46	0.133789	-51.46	0.113281	-51.46	0.0927734
-51.36	0.0869141	-51.36	0.0400391	-51.36	0.0878906	-51.36	0.133789	-51.36	0.109375	-51.36	0.0888672
-51.26	0.0751953	-51.26	0.0244141	-51.26	0.0761719	-51.26	0.12207	-51.26	0.0917969	-51.26	0.0791016
-51.16	0.0751953	-51.16	0.0185547	-51.16	0.0761719	-51.16	0.12207	-51.16	0.0917969	-51.16	0.0791016
-51.06	0.0634766	-51.06	0.0185547	-51.06	0.0761719	-51.06	0.12207	-51.06	0.103516	-51.06	0.0791016
-50.96	0.0673828	-50.96	0.0224609	-50.96	0.0800781	-50.96	0.125977	-50.96	0.107422	-50.96	0.0830078
-50.86	0.0654297	-50.86	0.0205078	-50.86	0.078125	-50.86	0.124023	-50.86	0.105469	-50.86	0.0771484
-50.76	0.0771484	-50.76	0.0205078	-50.76	0.0742188	-50.76	0.120117	-50.76	0.105469	-50.76	0.0712891
-50.66	0.0732422	-50.66	0.0205078	-50.66	0.0683594	-50.66	0.114258	-50.66	0.113281	-50.66	0.0712891
-50.56	0.0673828	-50.56	0.0166016	-50.56	0.0683594	-50.56	0.118164	-50.56	0.109375	-50.56	0.0673828
-50.46	0.0712891	-50.46	0.0146484	-50.46	0.0722656	-50.46	0.124023	-50.46	0.0996094	-50.46	0.0654297
-50.36	0.0771484	-50.36	0.0205078	-50.36	0.0898438	-50.36	0.12793	-50.36	0.105469	-50.36	0.0712891
-50.26	0.0654297	-50.26	0.00878906	-50.26	0.0625	-50.26	0.114258	-50.26	0.101563	-50.26	0.0595703
-50.16	0.0654297	-50.16	0.00878906	-50.16	0.0683594	-50.16	0.110352	-50.16	0.101563	-50.16	0.0517578
-50.06	0.0654297	-50.06	0.0166016	-50.06	0.0683594	-50.06	0.104492	-50.06	0.0976563	-50.06	0.0517578
-49.96	0.0693359	-49.96	0.0146484	-49.96	0.0722656	-49.96	0.0966797	-49.96	0.0957031	-49.96	0.0556641
-49.86	0.0751953	-49.86	0.0205078	-49.86	0.078125	-49.86	0.102539	-49.86	0.09375	-49.86	0.0576172
-49.76	0.0751953	-49.76	0.0205078	-49.76	0.078125	-49.76	0.114258	-49.76	0.0898438	-49.76	0.0517578
-49.66	0.0751953	-49.66	0.0205078	-49.66	0.078125	-49.66	0.102539	-49.66	0.0839844	-49.66	0.0595703
-49.56	0.0751953	-49.56	0.0205078	-49.56	0.078125	-49.56	0.102539	-49.56	0.0839844	-49.56	0.0556641
-49.46	0.0751953	-49.46	0.0205078	-49.46	0.078125	-49.46	0.102539	-49.46	0.0839844	-49.46	0.0498047
-49.36	0.0751953	-49.36	0.0166016	-49.36	0.0742188	-49.36	0.0986328	-49.36	0.0761719	-49.36	0.0458984
-49.26	0.0869141	-49.26	0.0107422	-49.26	0.0800781	-49.26	0.104492	-49.26	0.0761719	-49.26	0.0634766
-49.16	0.0869141	-49.16	0.0146484	-49.16	0.0839844	-49.16	0.108398	-49.16	0.0800781	-49.16	0.0673828
-49.06	0.0869141	-49.06	0.0322266	-49.06	0.0859375	-49.06	0.114258	-49.06	0.0859375	-49.06	0.0683594
-48.96	0.0869141	-48.96	0.0322266	-48.96	0.0800781	-48.96	0.110352	-48.96	0.0820313	-48.96	0.0615234
-48.86	0.0869141	-48.86	0.0322266	-48.86	0.0800781	-48.86	0.104492	-48.86	0.0839844	-48.86	0.0615234
-48.76	0.0869141	-48.76	0.0244141	-48.76	0.0800781	-48.76	0.0966797	-48.76	0.0761719	-48.76	0.0615234
-48.66	0.0751953	-48.66	0.0185547	-48.66	0.0683594	-48.66	0.0849609	-48.66	0.0644531	-48.66	0.0380859
-48.56	0.0800781	-48.56	0.0234375	-48.56	0.0732422	-48.56	0.0898438	-48.56	0.0654297	-48.56	0.0429688
-48.46	0.0869141	-48.46	0.0302734	-48.46	0.0800781	-48.46	0.0966797	-48.46	0.0664063	-48.46	0.0458984
-48.36	0.0869141	-48.36	0.0302734	-48.36	0.0800781	-48.36	0.0966797	-48.36	0.0664063	-48.36	0.0400391
-48.26	0.0869141	-48.26	0.0302734	-48.26	0.0800781	-48.26	0.104492	-48.26	0.0664063	-48.26	0.0400391
-48.16	0.0908203	-48.16	0.0341797	-48.16	0.0839844	-48.16	0.108398	-48.16	0.0703125	-48.16	0.0439453
-48.06	0.104492	-48.06	0.0400391	-48.06	0.0976563	-48.06	0.114258	-48.06	0.0761719	-48.06	0.0498047
-47.96	0.0966797	-47.96	0.0400391	-47.96	0.0976563	-47.96	0.114258	-47.96	0.0644531	-47.96	0.0498047
-47.86	0.0966797	-47.86	0.0361328	-47.86	0.0898438	-47.86	0.114258	-47.86	0.0761719	-47.86	0.0498047
-47.76	0.0888672	-47.76	0.0185547	-47.76	0.0820313	-47.76	0.102539	-47.76	0.0566406	-47.76	0.0302734
-47.66	0.0966797	-47.66	0.0205078	-47.66	0.0820313	-47.66	0.0966797	-47.66	0.0683594	-47.66	0.0244141
-47.56	0.0966797	-47.56	0.0263672	-47.56	0.0820313	-47.56	0.100586	-47.56	0.0605469	-47.56	0.0283203
-47.46	0.108398	-47.46	0.0322266	-47.46	0.0820313	-47.46	0.0986328	-47.46	0.078125	-47.46	0.0341797
-47.36	0.112305	-47.36	0.0361328	-47.36	0.0859375	-47.36	0.110352	-47.36	0.0703125	-47.36	0.0380859
-47.26	0.106445	-47.26	0.0341797	-47.26	0.0878906	-47.26	0.104492	-47.26	0.0644531	-47.26	0.0322266
-47.16	0.106445	-47.16	0.0400391	-47.16	0.0878906	-47.16	0.104492	-47.16	0.0644531	-47.16	0.0205078
-47.06	0.106445	-47.06	0.0322266	-47.06	0.0878906	-47.06	0.104492	-47.06	0.0644531	-47.06	0.0205078
-46.96	0.110352	-46.96	0.0439453	-46.96	0.0917969	-46.96	0.104492	-46.96	0.0683594	-46.96	0.0205078
-46.86	0.116211	-46.86	0.0458984	-46.86	0.0976563	-46.86	0.0966797	-46.86	0.0742188	-46.86	0.0205078
-46.76	0.112305	-46.76	0.0439453	-46.76	0.0976563	-46.76	0.0966797	-46.76	0.0625	-46.76	0.0205078
-46.66	0.0947266	-46.66	0.0341797	-46.66	0.09375	-46.66	0.0771484	-46.66	0.0507813	-46.66	0.00878906
-46.56	0.0947266	-46.56	0.0205078	-46.56	0.0761719	-46.56	0.0830078	-46.56	0.0380859	-46.56	0.000976563
-46.46	0.0830078	-46.46	0.0126953	-46.46	0.0683594	-46.46	0.0712891	-46.46	0.0283203	-46.46	-0.00683594
-46.36	0.0849609	-46.36	0.0205078	-46.36	0.0761719	-46.36	0.0771484	-46.36	0.0380859	-46.36	0.000976563
-46.26	0.0888672	-46.26	0.0126953	-46.26	0.0800781	-46.26	0.0869141	-46.26	0.0351563	-46.26	0.00488281
-46.16	0.0751953	-46.16	0.0107422	-46.16	0.078125	-46.16	0.0849609	-46.16	0.0332031	-46.16	0.00292969
-46.06	0.0869141	-46.06	0.0107422	-46.06	0.0742188	-46.06	0.0849609	-46.06	0.0332031	-46.06	-0.00878906
-45.96	0.0712891	-45.96	0.00683594	-45.96	0.0644531	-45.96	0.0771484	-45.96	0.0175781	-45.96	-0.0126953
-45.86	0.0654297	-45.86	-0.00683594	-45.86	0.0585938	-45.86	0.0654297	-45.86	0.0117188	-45.86	-0.0185547
-45.76	0.0654297	-45.76	-0.00683594	-45.76	0.0585938	-45.76	0.0654297	-45.76	0.0117188	-45.76	-0.0224609
-45.66	0.0732422	-45.66	0.000976563	-45.66	0.0664063	-45.66	0.0732422	-45.66	0.0195313	-45.66	-0.0205078
-45.56	0.0693359	-45.56	0.000976563	-45.56	0.0703125	-45.56	0.0722656	-45.56	0.015625	-45.56	-0.0244141
-45.46	0.0947266	-45.46	0.0126953	-45.46	0.0878906	-45.46	0.0830078	-45.46	0.0214844	-45.46	-0.00683594
-45.36	0.0947266	-45.36	0.0126953	-45.36	0.0878906	-45.36	0.0830078	-45.36	0.0332031	-45.36	-0.00683594
-45.26	0.0830078	-45.26	0.000976563	-45.26	0.0722656	-45.26	0.0712891	-45.26	0.0214844	-45.26	-0.0185547
-45.16	0.0830078	-45.16	0.000976563	-45.16	0.0664063	-45.16	0.0712891	-45.16	0.0214844	-45.16	-0.0185547
-45.06	0.0947266	-45.06	0.0126953	-45.06	0.078125	-45.06	0.0712891	-45.06	0.0292969	-45.06	-0.0185547
-44.96	0.0908203	-44.96	0.0126953	-44.96	0.078125	-44.96	0.0712891	-44.96	0.0234375	-44.96	-0.00683594
-44.86	0.0771484	-44.86	0.0166016	-44.86	0.0703125	-44.86	0.0712891	-44.86	0.0234375	-44.86	-0.00683594
-44.76	0.0771484	-44.76	0.0224609	-44.76	0.0703125	-44.76	0.0634766	-44.76	0.0234375	-44.76	-0.00683594
-44.66	0.0771484	-44.66	0.0224609	-44.66	0.0703125	-44.66	0.0712891	-44.66	0.0078125	-44.66	-0.00683594
-44.56	0.0771484	-44.56	0.0185547	-44.56	0.0654297	-44.56	0.0634766	-44.56	0.0175781	-44.56	-0.00683594
-44.46	0.0771484	-44.46	0.0126953	-44.46	0.0585938	-44.46	0.0712891	-44.46	0.0078125	-44.46	-0.00683594
-44.36	0.0771484	-44.36	0.0126953	-44.36	0.0664063	-44.36	0.0712891	-44.36	0.0136719	-44.36	-0.00683594
-44.26	0.0771484	-44.26	0.0126953	-44.26	0.0664063	-44.26	0.0712891	-44.26	0.00195313	-44.26	-0.0107422
-44.16	0.0771484	-44.16	0.0126953	-44.16	0.0664063	-44.16	0.0712891	-44.16	0.00195313	-44.16	-0.00878906
-44.06	0.0771484	-44.06	0.000976563	-44.06	0.0664063	-44.06	0.0712891	-44.06	0.00195313	-44.06	-0.00878906
-43.96	0.0693359	-43.96	-0.00683594	-43.96	0.0585938	-43.96	0.0634766	-43.96	0.00585938	-43.96	-0.0166016
-43.86	0.0751953	-43.86	0.0107422	-43.86	0.0605469	-43.86	0.0654297	-43.86	0.0117188	-43.86	-0.0107422
-43.76	0.0751953	-43.76	-0.00878906	-43.76	0.0585938	-43.76	0.0634766	-43.76	0	-43.76	-0.0263672
-43.66	0.0712891	-43.66	-0.00488281	-43.66	0.0625	-43.66	0.0673828	-43.66	-0.0136719	-43.66	-0.0146484
-43.56	0.0849609	-43.56	-0.00292969	-43.56	0.0644531	-43.56	0.0693359	-43.56	0.00390625	-43.56	-0.00878906
-43.46	0.0810547	-43.46	-0.00878906	-43.46	0.0585938	-43.46	0.0595703	-43.46	0.00390625	-43.46	-0.0166016
-43.36	0.0751953	-43.36	-0.00878906	-43.36	0.0585938	-43.36	0.0419922	-43.36	0.00390625	-43.36	-0.0166016
-43.26	0.0869141	-43.26	-0.00878906	-43.26	0.0585938	-43.26	0.0419922	-43.26	0.00390625	-43.26	-0.0166016
-43.16	0.0791016	-43.16	-0.00878906	-43.16	0.0546875	-43.16	0.0419922	-43.16	0	-43.16	-0.0166016
-43.06	0.0966797	-43.06	-0.00878906	-43.06	0.0488281	-43.06	0.0419922	-43.06	-0.00585938	-43.06	-0.0283203
-42.96	0.0966797	-42.96	-0.00878906	-42.96	0.0488281	-42.96	0.0419922	-42.96	-0.00195313	-42.96	-0.0283203
-42.86	0.100586	-42.86	-0.00488281	-42.86	0.0527344	-42.86	0.0458984	-42.86	0.0078125	-42.86	-0.0244141
-42.76	0.0830078	-42.76	-0.0107422	-42.76	0.0429688	-42.76	0.0400391	-42.76	0.00195313	-42.76	-0.0302734
-42.66	0.0791016	-42.66	-0.0185547	-42.66	0.0332031	-42.66	0.0361328	-42.66	-0.00195313	-42.66	-0.0341797
-42.56	0.0654297	-42.56	-0.0380859	-42.56	0.0195313	-42.56	0.0224609	-42.56	-0.0195313	-42.56	-0.0439453
-42.46	0.0654297	-42.46	-0.0263672	-42.46	0.0078125	-42.46	0.0146484	-42.46	-0.0253906	-42.46	-0.0380859
-42.36	0.0654297	-42.36	-0.0224609	-42.36	0.0117188	-42.36	0.0185547	-42.36	-0.0214844	-42.36	-0.0341797
-42.26	0.0654297	-42.26	-0.0283203	-42.26	0.0136719	-42.26	0.0244141	-42.26	-0.015625	-42.26	-0.0283203
-42.16	0.0576172	-42.16	-0.0283203	-42.16	0	-42.16	0.0244141	-42.16	-0.015625	-42.16	-0.0283203
-42.06	0.0576172	-42.06	-0.0332031	-42.06	0	-42.06	0.0126953	-42.06	-0.0273438	-42.06	-0.0283203
-41.96	0.0576172	-41.96	-0.0400391	-41.96	0	-41.96	0.0166016	-41.96	-0.0273438	-41.96	-0.0400391
-41.86	0.0576172	-41.86	-0.0400391	-41.86	0	-41.86	0.0185547	-41.86	-0.0273438	-41.86	-0.0400391
-41.76	0.0419922	-41.76	-0.0400391	-41.76	0	-41.76	0.0126953	-41.76	-0.0273438	-41.76	-0.0283203
-41.66	0.0244141	-41.66	-0.0595703	-41.66	-0.0117188	-41.66	0.000976563	-41.66	-0.0429688	-41.66	-0.0400391
-41.56	0.0283203	-41.56	-0.0595703	-41.56	-0.0117188	-41.56	0.000976563	-41.56	-0.0449219	-41.56	-0.0439453
-41.46	0.0341797	-41.46	-0.0712891	-41.46	-0.0234375	-41.46	0.000976563	-41.46	-0.0273438	-41.46	-0.0498047
-41.36	0.0341797	-41.36	-0.0712891	-41.36	-0.0234375	-41.36	0.000976563	-41.36	-0.03125	-41.36	-0.0498047
-41.26	0.0341797	-41.26	-0.0712891	-41.26	-0.0234375	-41.26	-0.00292969	-41.26	-0.0292969	-41.26	-0.0380859
-41.16	0.0263672	-41.16	-0.0712891	-41.16	-0.0351563	-41.16	0.00292969	-41.16	-0.0332031	-41.16	-0.0380859
-41.06	0.0263672	-41.06	-0.0712891	-41.06	-0.0371094	-41.06	0.00292969	-41.06	-0.0390625	-41.06	-0.0380859
-40.96	0.0263672	-40.96	-0.0712891	-40.96	-0.03125	-40.96	0.00292969	-40.96	-0.0429688	-40.96	-0.0302734
-40.86	0.0380859	-40.86	-0.0595703	-40.86	-0.0195313	-40.86	0.0107422	-40.86	-0.0253906	-40.86	-0.0185547
-40.76	0.0380859	-40.76	-0.0634766	-40.76	-0.0234375	-40.76	0.0126953	-40.76	-0.0253906	-40.76	-0.0224609
-40.66	0.0380859	-40.66	-0.0693359	-40.66	-0.0292969	-40.66	0.0126953	-40.66	-0.0302734	-40.66	-0.0283203
-40.56	0.0380859	-40.56	-0.0693359	-40.56	-0.0410156	-40.56	0.0126953	-40.56	-0.0371094	-40.56	-0.0283203
-40.46	0.0380859	-40.46	-0.0693359	-40.46	-0.0410156	-40.46	0.0126953	-40.46	-0.0371094	-40.46	-0.0283203
-40.36	0.0263672	-40.36	-0.0693359	-40.36	-0.0292969	-40.36	0.00878906	-40.36	-0.0371094	-40.36	-0.0205078
-40.26	0.0263672	-40.26	-0.0693359	-40.26	-0.0332031	-40.26	0.00292969	-40.26	-0.0371094	-40.26	-0.0263672
-40.16	0.0263672	-40.16	-0.0732422	-40.16	-0.0390625	-40.16	0.00292969	-40.16	-0.0292969	-40.16	-0.0185547
-40.06	0.0263672	-40.06	-0.0673828	-40.06	-0.03125	-40.06	0.0146484	-40.06	-0.0410156	-40.06	-0.0185547
-39.96	0.0146484	-39.96	-0.0791016	-39.96	-0.0429688	-39.96	0.00292969	-39.96	-0.0507813	-39.96	-0.0341797
-39.86	0.0195313	-39.86	-0.0742188	-39.86	-0.0380859	-39.86	0.0078125	-39.86	-0.0458984	-39.86	-0.0351563
-39.76	0.0380859	-39.76	-0.0673828	-39.76	-0.0361328	-39.76	0.0146484	-39.76	-0.0390625	-39.76	-0.0283203
-39.66	0.0380859	-39.66	-0.0595703	-39.66	-0.0429688	-39.66	0.0107422	-39.66	-0.0429688	-39.66	-0.0361328
-39.56	0.0419922	-39.56	-0.0595703	-39.56	-0.0390625	-39.56	0.00878906	-39.56	-0.0449219	-39.56	-0.0322266
-39.46	0.0400391	-39.46	-0.0751953	-39.46	-0.0410156	-39.46	0.00683594	-39.46	-0.0546875	-39.46	-0.0341797
-39.36	0.0361328	-39.36	-0.0751953	-39.36	-0.0292969	-39.36	0.0146484	-39.36	-0.0546875	-39.36	-0.0263672
-39.26	0.0302734	-39.26	-0.0791016	-39.26	-0.0292969	-39.26	0.0146484	-39.26	-0.0546875	-39.26	-0.0341797
-39.16	0.0419922	-39.16	-0.0810547	-39.16	-0.0253906	-39.16	0.0185547	-39.16	-0.0625	-39.16	-0.0302734
-39.06	0.0361328	-39.06	-0.0791016	-39.06	-0.0351563	-39.06	0.000976563	-39.06	-0.0683594	-39.06	-0.0361328
-38.96	0.03125	-38.96	-0.0791016	-38.96	-0.0410156	-38.96	-0.00488281	-38.96	-0.0566406	-38.96	-0.0361328
-38.86	0.0166016	-38.86	-0.0751953	-38.86	-0.0488281	-38.86	-0.00878906	-38.86	-0.0644531	-38.86	-0.0439453
-38.76	0.0205078	-38.76	-0.0712891	-38.76	-0.0449219	-38.76	-0.00292969	-38.76	-0.0683594	-38.76	-0.0400391
-38.66	0.0263672	-38.66	-0.0693359	-38.66	-0.0390625	-38.66	-0.00292969	-38.66	-0.0566406	-38.66	-0.0458984
-38.56	0.00683594	-38.56	-0.0869141	-38.56	-0.0507813	-38.56	-0.0146484	-38.56	-0.0683594	-38.56	-0.0576172
-38.46	0.00683594	-38.46	-0.0869141	-38.46	-0.0625	-38.46	-0.0146484	-38.46	-0.0683594	-38.46	-0.0576172
-38.36	0.00292969	-38.36	-0.0791016	-38.36	-0.0625	-38.36	-0.0146484	-38.36	-0.0683594	-38.36	-0.0576172
-38.26	0.000976563	-38.26	-0.0751953	-38.26	-0.0585938	-38.26	-0.0107422	-38.26	-0.0644531	-38.26	-0.0537109
-38.16	-0.00488281	-38.16	-0.0693359	-38.16	-0.0527344	-38.16	-0.0166016	-38.16	-0.0585938	-38.16	-0.0478516
-38.06	-0.00488281	-38.06	-0.0771484	-38.06	-0.0527344	-38.06	-0.0244141	-38.06	-0.0585938	-38.06	-0.0478516
-37.96	-0.00488281	-37.96	-0.0771484	-37.96	-0.0527344	-37.96	-0.0244141	-37.96	-0.0585938	-37.96	-0.0478516
-37.86	-0.00488281	-37.86	-0.0771484	-37.86	-0.0527344	-37.86	-0.0244141	-37.86	-0.0546875	-37.86	-0.0605469
-37.76	-0.00488281	-37.76	-0.0771484	-37.76	-0.0566406	-37.76	-0.0205078	-37.76	-0.0488281	-37.76	-0.0673828
-37.66	-0.0126953	-37.66	-0.0771484	-37.66	-0.0625	-37.66	-0.0185547	-37.66	-0.0488281	-37.66	-0.0673828
-37.56	-0.0126953	-37.56	-0.0771484	-37.56	-0.0625	-37.56	-0.0322266	-37.56	-0.0488281	-37.56	-0.0712891
-37.46	-0.0126953	-37.46	-0.0771484	-37.46	-0.0625	-37.46	-0.0263672	-37.46	-0.0488281	-37.46	-0.0771484
-37.36	-0.0166016	-37.36	-0.0810547	-37.36	-0.0742188	-37.36	-0.0302734	-37.36	-0.0410156	-37.36	-0.0810547
-37.26	-0.0107422	-37.26	-0.0751953	-37.26	-0.0566406	-37.26	-0.0244141	-37.26	-0.0390625	-37.26	-0.0751953
-37.16	-0.0107422	-37.16	-0.0751953	-37.16	-0.0507813	-37.16	-0.0244141	-37.16	-0.0449219	-37.16	-0.0673828
-37.06	0.000976563	-37.06	-0.0634766	-37.06	-0.0390625	-37.06	-0.0126953	-37.06	-0.0332031	-37.06	-0.0634766
-36.96	0.00292969	-36.96	-0.0615234	-36.96	-0.0410156	-36.96	-0.0107422	-36.96	-0.03125	-36.96	-0.0576172
-36.86	0.000976563	-36.86	-0.0634766	-36.86	-0.0488281	-36.86	-0.0166016	-36.86	-0.0332031	-36.86	-0.0615234
-36.76	0.00683594	-36.76	-0.0576172	-36.76	-0.0390625	-36.76	-0.00488281	-36.76	-0.0273438	-36.76	-0.0498047
-36.66	0.00683594	-36.66	-0.0576172	-36.66	-0.0332031	-36.66	-0.00488281	-36.66	-0.0273438	-36.66	-0.0498047
-36.56	0.00683594	-36.56	-0.0576172	-36.56	-0.0214844	-36.56	-0.00488281	-36.56	-0.0273438	-36.56	-0.0576172
-36.46	0.0146484	-36.46	-0.0576172	-36.46	-0.0332031	-36.46	-0.0166016	-36.46	-0.0273438	-36.46	-0.0576172
-36.36	0.0146484	-36.36	-0.0576172	-36.36	-0.0214844	-36.36	-0.0166016	-36.36	-0.0273438	-36.36	-0.0498047
-36.26	0.0146484	-36.26	-0.0458984	-36.26	-0.0175781	-36.26	-0.0126953	-36.26	-0.0234375	-36.26	-0.0498047
-36.16	0.0341797	-36.16	-0.0400391	-36.16	-0.015625	-36.16	-0.00683594	-36.16	-0.0214844	-36.16	-0.0498047
-36.06	0.0302734	-36.06	-0.0400391	-36.06	-0.0214844	-36.06	-0.00683594	-36.06	-0.0273438	-36.06	-0.0498047
-35.96	0.0400391	-35.96	-0.0283203	-35.96	-0.00976563	-35.96	0.00488281	-35.96	-0.015625	-35.96	-0.0380859
-35.86	0.0341797	-35.86	-0.0400391	-35.86	-0.0136719	-35.86	-0.00683594	-35.86	-0.0273438	-35.86	-0.0498047
-35.76	0.0341797	-35.76	-0.0400391	-35.76	-0.0136719	-35.76	-0.00683594	-35.76	-0.0390625	-35.76	-0.0498047
-35.66	0.0341797	-35.66	-0.0361328	-35.66	-0.0136719	-35.66	-0.0146484	-35.66	-0.0390625	-35.66	-0.0498047
-35.56	0.0263672	-35.56	-0.0263672	-35.56	-0.0214844	-35.56	-0.0224609	-35.56	-0.046875	-35.56	-0.0537109
-35.46	0.0302734	-35.46	-0.0224609	-35.46	-0.0175781	-35.46	-0.0185547	-35.46	-0.0429688	-35.46	-0.0439453
-35.36	0.0322266	-35.36	-0.0205078	-35.36	-0.015625	-35.36	-0.0126953	-35.36	-0.0371094	-35.36	-0.0380859
-35.26	0.0263672	-35.26	-0.0263672	-35.26	-0.0214844	-35.26	-0.0126953	-35.26	-0.0371094	-35.26	-0.0458984
-35.16	0.0263672	-35.16	-0.0263672	-35.16	-0.0214844	-35.16	-0.0283203	-35.16	-0.0449219	-35.16	-0.0458984
-35.06	0.0146484	-35.06	-0.0302734	-35.06	-0.0253906	-35.06	-0.0458984	-35.06	-0.0566406	-35.06	-0.0576172
-34.96	0.0263672	-34.96	-0.0185547	-34.96	-0.0195313	-34.96	-0.0341797	-34.96	-0.0410156	-34.96	-0.0458984
-34.86	0.0302734	-34.86	-0.0146484	-34.86	-0.015625	-34.86	-0.0302734	-34.86	-0.03125	-34.86	-0.0419922
-34.76	0.0166016	-34.76	-0.0244141	-34.76	-0.0253906	-34.76	-0.0400391	-34.76	-0.0410156	-34.76	-0.0517578
-34.66	0.0205078	-34.66	-0.0263672	-34.66	-0.0273438	-34.66	-0.0419922	-34.66	-0.0429688	-34.66	-0.0537109
-34.56	0.0263672	-34.56	-0.0205078	-34.56	-0.0214844	-34.56	-0.0361328	-34.56	-0.0488281	-34.56	-0.0478516
-34.46	0.0146484	-34.46	-0.00878906	-34.46	-0.0214844	-34.46	-0.0361328	-34.46	-0.0371094	-34.46	-0.0478516
-34.36	0.03125	-34.36	-0.00390625	-34.36	-0.00488281	-34.36	-0.0195313	-34.36	-0.0205078	-34.36	-0.03125
-34.26	0.0263672	-34.26	-0.00878906	-34.26	-0.00976563	-34.26	-0.0244141	-34.26	-0.0371094	-34.26	-0.0361328
-34.16	0.0380859	-34.16	0.00292969	-34.16	-0.00195313	-34.16	-0.0126953	-34.16	-0.0253906	-34.16	-0.0244141
-34.06	0.0224609	-34.06	-0.0166016	-34.06	-0.0195313	-34.06	-0.0244141	-34.06	-0.0371094	-34.06	-0.0361328
-33.96	0.0283203	-33.96	-0.00488281	-33.96	-0.0078125	-33.96	-0.0126953	-33.96	-0.0214844	-33.96	-0.0244141
-33.86	0.0283203	-33.86	-0.00488281	-33.86	-0.0195313	-33.86	-0.0126953	-33.86	-0.0195313	-33.86	-0.0244141
-33.76	0.0205078	-33.76	-0.00488281	-33.76	-0.0078125	-33.76	-0.0126953	-33.76	-0.0253906	-33.76	-0.0244141
-33.66	0.0205078	-33.66	-0.00488281	-33.66	-0.0078125	-33.66	-0.0205078	-33.66	-0.0253906	-33.66	-0.0244141
-33.56	0.0205078	-33.56	-0.00488281	-33.56	-0.0078125	-33.56	-0.0205078	-33.56	-0.0253906	-33.56	-0.0244141
-33.46	0.0205078	-33.46	-0.00488281	-33.46	-0.0078125	-33.46	-0.0205078	-33.46	-0.0253906	-33.46	-0.0244141
-33.36	0.00878906	-33.36	-0.00488281	-33.36	-0.0078125	-33.36	-0.0322266	-33.36	-0.0253906	-33.36	-0.0244141
-33.26	0.00878906	-33.26	-0.00488281	-33.26	-0.0078125	-33.26	-0.0322266	-33.26	-0.0136719	-33.26	-0.0283203
-33.16	0.00878906	-33.16	-0.00488281	-33.16	-0.0117188	-33.16	-0.0322266	-33.16	-0.0136719	-33.16	-0.0341797
-33.06	0.00878906	-33.06	-0.00488281	-33.06	-0.0175781	-33.06	-0.0322266	-33.06	-0.0136719	-33.06	-0.0263672
-32.96	0.0166016	-32.96	0.00292969	-32.96	-0.00976563	-32.96	-0.0292969	-32.96	-0.00976563	-32.96	-0.0185547
-32.86	0.0205078	-32.86	-0.00488281	-32.86	-0.00585938	-32.86	-0.0322266	-32.86	-0.00390625	-32.86	-0.0146484
-32.76	0.0263672	-32.76	0.000976563	-32.76	0.0078125	-32.76	-0.0263672	-32.76	0.00195313	-32.76	-0.00878906
-32.66	0.0263672	-32.66	0.000976563	-32.66	0.00390625	-32.66	-0.0263672	-32.66	0.00195313	-32.66	-0.00878906
-32.56	0.0263672	-32.56	0.000976563	-32.56	-0.00195313	-32.56	-0.0263672	-32.56	0.00195313	-32.56	-0.00878906
-32.46	0.0263672	-32.46	0.000976563	-32.46	-0.00195313	-32.46	-0.0263672	-32.46	-0.00195313	-32.46	-0.00878906
-32.36	0.0263672	-32.36	-0.00292969	-32.36	-0.00195313	-32.36	-0.0263672	-32.36	-0.0078125	-32.36	-0.00878906
-32.26	0.0263672	-32.26	0.00292969	-32.26	0.00585938	-32.26	-0.0263672	-32.26	-0.0078125	-32.26	-0.00878906
-32.16	0.0263672	-32.16	0.00292969	-32.16	0	-32.16	-0.0263672	-32.16	-0.0078125	-32.16	-0.00878906
-32.06	0.0380859	-32.06	0.00292969	-32.06	0	-32.06	-0.0263672	-32.06	-0.0117188	-32.06	-0.00878906
-31.96	0.0302734	-31.96	0.00683594	-31.96	0.00390625	-31.96	-0.0224609	-31.96	-0.0214844	-31.96	-0.00488281
-31.86	0.0478516	-31.86	0.00878906	-31.86	0.00976563	-31.86	-0.00488281	-31.86	-0.015625	-31.86	0.0126953
-31.76	0.0478516	-31.76	0.00292969	-31.76	0.00976563	-31.76	-0.0166016	-31.76	-0.0195313	-31.76	0.0126953
-31.66	0.0478516	-31.66	0.0107422	-31.66	0.00976563	-31.66	-0.0166016	-31.66	-0.0253906	-31.66	0.0126953
-31.56	0.0439453	-31.56	0.00683594	-31.56	0.0175781	-31.56	-0.0205078	-31.56	-0.0292969	-31.56	0.0126953
-31.46	0.0341797	-31.46	0.0126953	-31.46	0.0185547	-31.46	-0.0185547	-31.46	-0.015625	-31.46	0.0126953
-31.36	0.0322266	-31.36	0.00878906	-31.36	0.0117188	-31.36	-0.0244141	-31.36	-0.015625	-31.36	0.0126953
-31.26	0.0498047	-31.26	0.00292969	-31.26	0.0117188	-31.26	-0.0244141	-31.26	-0.015625	-31.26	0.0126953
-31.16	0.0498047	-31.16	0.00683594	-31.16	0.015625	-31.16	-0.0205078	-31.16	-0.0195313	-31.16	0.0166016
-31.06	0.0537109	-31.06	0.0126953	-31.06	0.00976563	-31.06	-0.0146484	-31.06	-0.0136719	-31.06	0.0224609
-30.96	0.0439453	-30.96	0.000976563	-30.96	-0.00585938	-30.96	-0.0263672	-30.96	-0.0253906	-30.96	0.0107422
-30.86	0.0380859	-30.86	0.000976563	-30.86	-0.0117188	-30.86	-0.0263672	-30.86	-0.0253906	-30.86	0.0185547
-30.76	0.0263672	-30.76	0.000976563	-30.76	-0.0117188	-30.76	-0.0263672	-30.76	-0.0214844	-30.76	0.0126953
-30.66	0.0263672	-30.66	0.00488281	-30.66	-0.0117188	-30.66	-0.0263672	-30.66	-0.0234375	-30.66	0.0166016
-30.56	0.0263672	-30.56	0.0224609	-30.56	0	-30.56	-0.0263672	-30.56	-0.0175781	-30.56	0.0185547
-30.46	0.0263672	-30.46	0.0224609	-30.46	0	-30.46	-0.0263672	-30.46	-0.0175781	-30.46	0.0126953
-30.36	0.0302734	-30.36	0.0214844	-30.36	0	-30.36	-0.0224609	-30.36	-0.0136719	-30.36	0.0166016
-30.26	0.0361328	-30.26	0.0205078	-30.26	-0.0117188	-30.26	-0.00488281	-30.26	-0.0078125	-30.26	0.0302734
-30.16	0.0361328	-30.16	0.00878906	-30.16	-0.0117188	-30.16	-0.0166016	-30.16	-0.0195313	-30.16	0.0185547
-30.06	0.0322266	-30.06	0.00878906	-30.06	-0.0117188	-30.06	-0.0205078	-30.06	-0.0234375	-30.06	0.0185547
-29.96	0.0263672	-29.96	0.00878906	-29.96	-0.015625	-29.96	-0.0185547	-29.96	-0.0292969	-29.96	0.00683594
-29.86	0.0419922	-29.86	0.0166016	-29.86	-0.00976563	-29.86	-0.0107422	-29.86	-0.0175781	-29.86	0.0205078
-29.76	0.0478516	-29.76	0.0107422	-29.76	-0.00976563	-29.76	-0.0166016	-29.76	-0.0175781	-29.76	0.0205078
-29.66	0.0517578	-29.66	0.0107422	-29.66	-0.00195313	-29.66	-0.0166016	-29.66	-0.00585938	-29.66	0.0166016
-29.56	0.0498047	-29.56	0.0107422	-29.56	0.00195313	-29.56	-0.0126953	-29.56	-0.00195313	-29.56	0.0146484
-29.46	0.0556641	-29.46	0.0107422	-29.46	0.00390625	-29.46	0.000976563	-29.46	0.00390625	-29.46	0.0205078
-29.36	0.0556641	-29.36	0.0107422	-29.36	-0.00195313	-29.36	-0.00488281	-29.36	-0.000976563	-29.36	0.0322266
-29.26	0.0527344	-29.26	0.015625	-29.26	0.0146484	-29.26	0.00390625	-29.26	-0.00292969	-29.26	0.0371094
-29.16	0.0673828	-29.16	0.0224609	-29.16	0.0175781	-29.16	0.0205078	-29.16	0.00390625	-29.16	0.0390625
-29.06	0.0595703	-29.06	0.0224609	-29.06	0.0117188	-29.06	0.0146484	-29.06	0.00390625	-29.06	0.0322266
-28.96	0.0517578	-28.96	0.0107422	-28.96	0	-28.96	0.00292969	-28.96	-0.0078125	-28.96	0.0205078
-28.86	0.0693359	-28.86	0.0185547	-28.86	0.0117188	-28.86	0.0146484	-28.86	0.00390625	-28.86	0.0322266
-28.76	0.0693359	-28.76	0.0244141	-28.76	0.0078125	-28.76	0.0146484	-28.76	0.0117188	-28.76	0.0322266
-28.66	0.0732422	-28.66	0.0166016	-28.66	0.00585938	-28.66	0.0185547	-28.66	0.0078125	-28.66	0.0361328
-28.56	0.0869141	-28.56	0.0224609	-28.56	0.0195313	-28.56	0.0244141	-28.56	0.0214844	-28.56	0.0419922
-28.46	0.0869141	-28.46	0.0224609	-28.46	0.0195313	-28.46	0.0244141	-28.46	0.0214844	-28.46	0.0419922
-28.36	0.0869141	-28.36	0.0224609	-28.36	0.0195313	-28.36	0.0244141	-28.36	0.0175781	-28.36	0.0380859
-28.26	0.0830078	-28.26	0.0263672	-28.26	0.0234375	-28.26	0.0283203	-28.26	0.015625	-28.26	0.0361328
-28.16	0.0888672	-28.16	0.0400391	-28.16	0.0292969	-28.16	0.0341797	-28.16	0.0214844	-28.16	0.0419922
-28.06	0.0888672	-28.06	0.0341797	-28.06	0.0410156	-28.06	0.0302734	-28.06	0.0214844	-28.06	0.0419922
-27.96	0.0966797	-27.96	0.0341797	-27.96	0.0244141	-27.96	0.0361328	-27.96	0.0292969	-27.96	0.0419922
-27.86	0.100586	-27.86	0.0380859	-27.86	0.0332031	-27.86	0.0283203	-27.86	0.0273438	-27.86	0.0419922
-27.76	0.102539	-27.76	0.0478516	-27.76	0.0351563	-27.76	0.0419922	-27.76	0.0292969	-27.76	0.0380859
-27.66	0.100586	-27.66	0.0419922	-27.66	0.0332031	-27.66	0.0400391	-27.66	0.0273438	-27.66	0.0361328
-27.56	0.118164	-27.56	0.0537109	-27.56	0.0507813	-27.56	0.0576172	-27.56	0.0449219	-27.56	0.0537109
-27.46	0.0986328	-27.46	0.0419922	-27.46	0.0351563	-27.46	0.0419922	-27.46	0.0332031	-27.46	0.0380859
-27.36	0.102539	-27.36	0.0576172	-27.36	0.0332031	-27.36	0.0400391	-27.36	0.0371094	-27.36	0.0439453
-27.26	0.116211	-27.26	0.0478516	-27.26	0.0390625	-27.26	0.0537109	-27.26	0.0390625	-27.26	0.0498047
-27.16	0.116211	-27.16	0.0537109	-27.16	0.0390625	-27.16	0.0537109	-27.16	0.0332031	-27.16	0.0458984
-27.06	0.120117	-27.06	0.0576172	-27.06	0.0429688	-27.06	0.0576172	-27.06	0.0371094	-27.06	0.0478516
-26.96	0.125977	-26.96	0.0634766	-26.96	0.0488281	-26.96	0.0634766	-26.96	0.0429688	-26.96	0.0478516
-26.86	0.125977	-26.86	0.0634766	-26.86	0.0566406	-26.86	0.0751953	-26.86	0.0429688	-26.86	0.0498047
-26.76	0.125977	-26.76	0.0712891	-26.76	0.0566406	-26.76	0.0791016	-26.76	0.0546875	-26.76	0.0458984
-26.66	0.118164	-26.66	0.0712891	-26.66	0.0566406	-26.66	0.0810547	-26.66	0.0546875	-26.66	0.0595703
-26.56	0.114258	-26.56	0.0546875	-26.56	0.0410156	-26.56	0.0634766	-26.56	0.0429688	-26.56	0.0439453
-26.46	0.106445	-26.46	0.0595703	-26.46	0.0351563	-26.46	0.0634766	-26.46	0.0429688	-26.46	0.0380859
-26.36	0.102539	-26.36	0.0595703	-26.36	0.0351563	-26.36	0.0634766	-26.36	0.0429688	-26.36	0.0380859
-26.26	0.100586	-26.26	0.0634766	-26.26	0.0390625	-26.26	0.0751953	-26.26	0.046875	-26.26	0.0498047
-26.16	0.106445	-26.16	0.0693359	-26.16	0.0410156	-26.16	0.0810547	-26.16	0.0527344	-26.16	0.0498047
-26.06	0.0947266	-26.06	0.0654297	-26.06	0.046875	-26.06	0.0810547	-26.06	0.0527344	-26.06	0.0458984
-25.96	0.0947266	-25.96	0.0595703	-25.96	0.046875	-25.96	0.0810547	-25.96	0.0488281	-25.96	0.0400391
-25.86	0.110352	-25.86	0.0634766	-25.86	0.0507813	-25.86	0.0800781	-25.86	0.046875	-25.86	0.0439453
-25.76	0.123047	-25.76	0.0810547	-25.76	0.0683594	-25.76	0.0908203	-25.76	0.0644531	-25.76	0.0566406
-25.66	0.104492	-25.66	0.0771484	-25.66	0.0527344	-25.66	0.0751953	-25.66	0.0527344	-25.66	0.0380859
-25.56	0.116211	-25.56	0.0849609	-25.56	0.0585938	-25.56	0.0927734	-25.56	0.0644531	-25.56	0.0498047
-25.46	0.116211	-25.46	0.0791016	-25.46	0.0585938	-25.46	0.0927734	-25.46	0.0644531	-25.46	0.0498047
-25.36	0.116211	-25.36	0.0751953	-25.36	0.0703125	-25.36	0.0927734	-25.36	0.0644531	-25.36	0.0498047
-25.26	0.124023	-25.26	0.0693359	-25.26	0.0703125	-25.26	0.0927734	-25.26	0.0605469	-25.26	0.0498047
-25.16	0.112305	-25.16	0.0576172	-25.16	0.0546875	-25.16	0.0810547	-25.16	0.0507813	-25.16	0.0341797
-25.06	0.113281	-25.06	0.0703125	-25.06	0.0615234	-25.06	0.0859375	-25.06	0.0517578	-25.06	0.0332031
-24.96	0.110352	-24.96	0.0634766	-24.96	0.0722656	-24.96	0.0810547	-24.96	0.0449219	-24.96	0.0439453
-24.86	0.112305	-24.86	0.0634766	-24.86	0.0722656	-24.86	0.0869141	-24.86	0.0449219	-24.86	0.0283203
-24.76	0.110352	-24.76	0.0634766	-24.76	0.0761719	-24.76	0.0908203	-24.76	0.0605469	-24.76	0.0380859
-24.66	0.116211	-24.66	0.0634766	-24.66	0.0820313	-24.66	0.0966797	-24.66	0.0625	-24.66	0.0400391
-24.56	0.112305	-24.56	0.0712891	-24.56	0.0742188	-24.56	0.0888672	-24.56	0.0605469	-24.56	0.0380859
-24.46	0.110352	-24.46	0.0693359	-24.46	0.0742188	-24.46	0.0888672	-24.46	0.0585938	-24.46	0.0361328
-24.36	0.116211	-24.36	0.0751953	-24.36	0.0800781	-24.36	0.0947266	-24.36	0.0595703	-24.36	0.0419922
-24.26	0.116211	-24.26	0.0673828	-24.26	0.0683594	-24.26	0.0830078	-24.26	0.0410156	-24.26	0.0263672
-24.16	0.100586	-24.16	0.0576172	-24.16	0.0683594	-24.16	0.0791016	-24.16	0.0527344	-24.16	0.0205078
-24.06	0.0947266	-24.06	0.0439453	-24.06	0.0634766	-24.06	0.0732422	-24.06	0.0527344	-24.06	0.0205078
-23.96	0.110352	-23.96	0.0556641	-23.96	0.0605469	-23.96	0.0771484	-23.96	0.0527344	-23.96	0.0322266
-23.86	0.104492	-23.86	0.0537109	-23.86	0.0703125	-23.86	0.0751953	-23.86	0.0449219	-23.86	0.0244141
-23.76	0.0986328	-23.76	0.0537109	-23.76	0.0664063	-23.76	0.0751953	-23.76	0.0410156	-23.76	0.0283203
-23.66	0.0830078	-23.66	0.0488281	-23.66	0.0605469	-23.66	0.0751953	-23.66	0.0351563	-23.66	0.0146484
-23.56	0.0888672	-23.56	0.0537109	-23.56	0.0683594	-23.56	0.0869141	-23.56	0.0429688	-23.56	0.0224609
-23.46	0.0927734	-23.46	0.0576172	-23.46	0.0722656	-23.46	0.0869141	-23.46	0.0429688	-23.46	0.0224609
-23.36	0.0869141	-23.36	0.0556641	-23.36	0.078125	-23.36	0.0751953	-23.36	0.0429688	-23.36	0.0107422
-23.26	0.0830078	-23.26	0.0498047	-23.26	0.078125	-23.26	0.0712891	-23.26	0.0390625	-23.26	0.00683594
-23.16	0.0810547	-23.16	0.0458984	-23.16	0.0742188	-23.16	0.0654297	-23.16	0.0292969	-23.16	0.000976563
-23.06	0.0791016	-23.06	0.0439453	-23.06	0.0800781	-23.06	0.0771484	-23.06	0.0351563	-23.06	0.0117188
-22.96	0.0966797	-22.96	0.0615234	-22.96	0.0820313	-22.96	0.0791016	-22.96	0.0371094	-22.96	0.0107422
-22.86	0.0888672	-22.86	0.0537109	-22.86	0.0722656	-22.86	0.0810547	-22.86	0.0273438	-22.86	0.00683594
-22.76	0.0888672	-22.76	0.0615234	-22.76	0.0898438	-22.76	0.0820313	-22.76	0.0292969	-22.76	0.00878906
-22.66	0.0771484	-22.66	0.0576172	-22.66	0.0742188	-22.66	0.0634766	-22.66	0.0234375	-22.66	-0.00878906
-22.56	0.0732422	-22.56	0.0517578	-22.56	0.0683594	-22.56	0.0712891	-22.56	0.0234375	-22.56	-0.00488281
-22.46	0.0673828	-22.46	0.0556641	-22.46	0.0761719	-22.46	0.0673828	-22.46	0.0302734	-22.46	0.000976563
-22.36	0.0595703	-22.36	0.0419922	-22.36	0.0625	-22.36	0.0537109	-22.36	0.015625	-22.36	-0.00683594
-22.26	0.0527344	-22.26	0.0361328	-22.26	0.0683594	-22.26	0.0517578	-22.26	0.0214844	-22.26	-0.0126953
-22.16	0.0576172	-22.16	0.0341797	-22.16	0.0683594	-22.16	0.0634766	-22.16	0.0214844	-22.16	-0.0146484
-22.06	0.0478516	-22.06	0.0361328	-22.06	0.0566406	-22.06	0.0517578	-22.06	0.0175781	-22.06	-0.00878906
-21.96	0.0341797	-21.96	0.0224609	-21.96	0.0488281	-21.96	0.0478516	-21.96	0.0117188	-21.96	-0.0126953
-21.86	0.0302734	-21.86	0.0185547	-21.86	0.0566406	-21.86	0.0419922	-21.86	0.0117188	-21.86	-0.0224609
-21.76	0.0175781	-21.76	0.0175781	-21.76	0.0517578	-21.76	0.0351563	-21.76	0.000976563	-21.76	-0.0234375
-21.66	0.0322266	-21.66	0.0322266	-21.66	0.0585938	-21.66	0.0419922	-21.66	0.0136719	-21.66	-0.00878906
-21.56	0.0263672	-21.56	0.0322266	-21.56	0.0585938	-21.56	0.0537109	-21.56	0.00976563	-21.56	-0.00878906
-21.46	0.0302734	-21.46	0.0234375	-21.46	0.0664063	-21.46	0.0458984	-21.46	0	-21.46	-0.0166016
-21.36	0.0302734	-21.36	0.0341797	-21.36	0.0683594	-21.36	0.0458984	-21.36	0.00585938	-21.36	-0.0166016
-21.26	0.0185547	-21.26	0.0302734	-21.26	0.0585938	-21.26	0.0302734	-21.26	-0.00585938	-21.26	-0.0205078
-21.16	0.0146484	-21.16	0.0263672	-21.16	0.0585938	-21.16	0.0244141	-21.16	-0.00585938	-21.16	-0.0263672
-21.06	0.0126953	-21.06	0.0244141	-21.06	0.0693359	-21.06	0.0400391	-21.06	-0.00585938	-21.06	-0.0146484
-20.96	0.0185547	-20.96	0.0263672	-20.96	0.0683594	-20.96	0.0498047	-20.96	0.00195313	-20.96	-0.00878906
-20.86	0.0302734	-20.86	0.0244141	-20.86	0.0722656	-20.86	0.0478516	-20.86	0.00585938	-20.86	0.00195313
-20.76	0.0322266	-20.76	0.0419922	-20.76	0.078125	-20.76	0.0537109	-20.76	0.0195313	-20.76	0.000976563
-20.66	0.0341797	-20.66	0.0263672	-20.66	0.0820313	-20.66	0.0576172	-20.66	0.00976563	-20.66	-0.00292969
-20.56	0.0244141	-20.56	0.0322266	-20.56	0.0722656	-20.56	0.0458984	-20.56	0.00390625	-20.56	-0.00878906
-20.46	0.0302734	-20.46	0.0361328	-20.46	0.0820313	-20.46	0.0527344	-20.46	0.0078125	-20.46	-0.00488281
-20.36	0.0166016	-20.36	0.0302734	-20.36	0.0722656	-20.36	0.0400391	-20.36	-0.00195313	-20.36	-0.0146484
-20.26	0.0195313	-20.26	0.0341797	-20.26	0.078125	-20.26	0.0361328	-20.26	0	-20.26	-0.0126953
-20.16	0.00488281	-20.16	0.0205078	-20.16	0.0703125	-20.16	0.0302734	-20.16	-0.0078125	-20.16	-0.0205078
-20.06	0.0205078	-20.06	0.0361328	-20.06	0.0703125	-20.06	0.0283203	-20.06	0.00292969	-20.06	-0.0166016
-19.96	0.0146484	-19.96	0.0302734	-19.96	0.0664063	-19.96	0.0185547	-19.96	-0.00976563	-19.96	-0.0107422
-19.86	0.0146484	-19.86	0.0302734	-19.86	0.0664063	-19.86	0.0166016	-19.86	0.00195313	-19.86	-0.0107422
-19.76	0.00683594	-19.76	0.0302734	-19.76	0.0585938	-19.76	0.0224609	-19.76	0.00195313	-19.76	-0.0185547
-19.66	0.0117188	-19.66	0.046875	-19.66	0.0712891	-19.66	0.0273438	-19.66	0.00683594	-19.66	-0.0136719
-19.56	0.00292969	-19.56	0.0380859	-19.56	0.0605469	-19.56	0.0185547	-19.56	-0.00195313	-19.56	-0.0185547
-19.46	0.00878906	-19.46	0.0478516	-19.46	0.0605469	-19.46	0.0166016	-19.46	-0.00390625	-19.46	-0.00292969
-19.36	0.0107422	-19.36	0.0537109	-19.36	0.0683594	-19.36	0.0341797	-19.36	0.0136719	-19.36	0.00292969
-19.26	-0.00683594	-19.26	0.0498047	-19.26	0.0605469	-19.26	0.0224609	-19.26	0.00976563	-19.26	-0.00488281
-19.16	-0.0126953	-19.16	0.0439453	-19.16	0.0605469	-19.16	0.0126953	-19.16	0.00390625	-19.16	-0.00878906
-19.06	0.00292969	-19.06	0.0439453	-19.06	0.0605469	-19.06	0.0224609	-19.06	0.0078125	-19.06	-0.00292969
-18.96	-0.00683594	-18.96	0.0322266	-18.96	0.0488281	-18.96	0.0166016	-18.96	0.0136719	-18.96	-0.00878906
-18.86	-0.00878906	-18.86	0.0361328	-18.86	0.0644531	-18.86	0.0166016	-18.86	0.0136719	-18.86	-0.00488281
-18.76	-0.00683594	-18.76	0.0537109	-18.76	0.0654297	-18.76	0.0166016	-18.76	0.0136719	-18.76	0.000976563
-18.66	-0.0126953	-18.66	0.0410156	-18.66	0.0585938	-18.66	0.00878906	-18.66	0.00195313	-18.66	-0.00683594
-18.56	-0.0126953	-18.56	0.0419922	-18.56	0.0585938	-18.56	0.0126953	-18.56	-0.00390625	-18.56	-0.00683594
-18.46	-0.0126953	-18.46	0.0302734	-18.46	0.046875	-18.46	-0.000976563	-18.46	-0.00390625	-18.46	-0.0146484
-18.36	-0.0126953	-18.36	0.0302734	-18.36	0.0585938	-18.36	0.00488281	-18.36	0.00195313	-18.36	-0.00878906
-18.26	-0.0126953	-18.26	0.0263672	-18.26	0.0585938	-18.26	0.00488281	-18.26	0.00195313	-18.26	-0.00878906
-18.16	-0.00878906	-18.16	0.0244141	-18.16	0.0585938	-18.16	0.00878906	-18.16	0.0175781	-18.16	-0.00878906
-18.06	-0.0078125	-18.06	0.0419922	-18.06	0.0585938	-18.06	0.0214844	-18.06	0.0195313	-18.06	-0.00878906
-17.96	-0.0146484	-17.96	0.0263672	-17.96	0.046875	-17.96	0.00292969	-17.96	0.00195313	-17.96	-0.0205078
-17.86	-0.0107422	-17.86	0.0244141	-17.86	0.0507813	-17.86	0.00683594	-17.86	0.00585938	-17.86	-0.0166016
-17.76	-0.0126953	-17.76	0.0263672	-17.76	0.0488281	-17.76	0.000976563	-17.76	0.00390625	-17.76	-0.0185547
-17.66	-0.0166016	-17.66	0.0205078	-17.66	0.0566406	-17.66	-0.00488281	-17.66	0.00390625	-17.66	-0.0185547
-17.56	-0.0185547	-17.56	0.0361328	-17.56	0.0546875	-17.56	0.00292969	-17.56	0.00390625	-17.56	-0.0146484
-17.46	-0.0244141	-17.46	0.0302734	-17.46	0.0449219	-17.46	-0.00878906	-17.46	0.00390625	-17.46	-0.0205078
-17.36	-0.0244141	-17.36	0.0263672	-17.36	0.0390625	-17.36	-0.00878906	-17.36	0.00390625	-17.36	-0.0244141
-17.26	-0.0283203	-17.26	0.0166016	-17.26	0.0429688	-17.26	-0.0126953	-17.26	0	-17.26	-0.0302734
-17.16	-0.0224609	-17.16	0.0185547	-17.16	0.0449219	-17.16	-0.00683594	-17.16	0.00195313	-17.16	-0.0185547
-17.06	-0.0341797	-17.06	0.0244141	-17.06	0.0390625	-17.06	-0.0185547	-17.06	-0.00390625	-17.06	-0.00683594
-16.96	-0.0263672	-16.96	0.0244141	-16.96	0.0390625	-16.96	-0.0244141	-16.96	-0.00390625	-16.96	-0.00683594
-16.86	-0.0322266	-16.86	0.0244141	-16.86	0.0351563	-16.86	-0.0244141	-16.86	-0.00390625	-16.86	-0.00683594
-16.76	-0.0390625	-16.76	0.0253906	-16.76	0.0341797	-16.76	-0.0234375	-16.76	-0.0107422	-16.76	-0.0136719
-16.66	-0.0283203	-16.66	0.0361328	-16.66	0.0449219	-16.66	-0.0166016	-16.66	0.0078125	-16.66	-0.00292969
-16.56	-0.0146484	-16.56	0.0380859	-16.56	0.0507813	-16.56	-0.0166016	-16.56	0.0136719	-16.56	0.00292969
-16.46	-0.0107422	-16.46	0.0322266	-16.46	0.046875	-16.46	-0.0205078	-16.46	0.0136719	-16.46	0.00292969
-16.36	-0.0126953	-16.36	0.0244141	-16.36	0.0332031	-16.36	-0.0341797	-16.36	0.000976563	-16.36	-0.00488281
-16.26	-0.00878906	-16.26	0.0400391	-16.26	0.0449219	-16.26	-0.0302734	-16.26	-0.00195313	-16.26	-0.000976563
-16.16	-0.00683594	-16.16	0.0458984	-16.16	0.0507813	-16.16	-0.0244141	-16.16	0.00390625	-16.16	0.00488281
-16.06	-0.0126953	-16.06	0.0410156	-16.06	0.0458984	-16.06	-0.0244141	-16.06	0.015625	-16.06	0.00488281
-15.96	-0.0126953	-15.96	0.0341797	-15.96	0.0390625	-15.96	-0.0244141	-15.96	0.015625	-15.96	0.00488281
-15.86	0.00292969	-15.86	0.0380859	-15.86	0.0429688	-15.86	-0.0205078	-15.86	0.0273438	-15.86	0.0126953
-15.76	0.00878906	-15.76	0.0478516	-15.76	0.0527344	-15.76	-0.0146484	-15.76	0.0332031	-15.76	0.0126953
-15.66	0.00878906	-15.66	0.0498047	-15.66	0.0546875	-15.66	-0.0146484	-15.66	0.0332031	-15.66	0.0126953
-15.56	-0.00292969	-15.56	0.0322266	-15.56	0.0332031	-15.56	-0.0263672	-15.56	0.0214844	-15.56	0.000976563
-15.46	-0.00292969	-15.46	0.0361328	-15.46	0.0273438	-15.46	-0.0263672	-15.46	0.0175781	-15.46	0.000976563
-15.36	-0.00292969	-15.36	0.0419922	-15.36	0.0273438	-15.36	-0.0302734	-15.36	0.0117188	-15.36	0.000976563
-15.26	-0.00683594	-15.26	0.0380859	-15.26	0.0273438	-15.26	-0.0361328	-15.26	0.0117188	-15.26	0.000976563
-15.16	-0.0244141	-15.16	0.0205078	-15.16	0.0117188	-15.16	-0.0478516	-15.16	0	-15.16	-0.0224609
-15.06	-0.0205078	-15.06	0.0205078	-15.06	0.00976563	-15.06	-0.0488281	-15.06	0.00390625	-15.06	-0.0166016
-14.96	-0.0107422	-14.96	0.0205078	-14.96	0.015625	-14.96	-0.0498047	-14.96	0.0214844	-14.96	-0.0107422
-14.86	-0.0244141	-14.86	0.0126953	-14.86	0.00390625	-14.86	-0.0458984	-14.86	0.00976563	-14.86	-0.0185547
-14.76	-0.0166016	-14.76	0.0205078	-14.76	0.00976563	-14.76	-0.0380859	-14.76	0.0117188	-14.76	-0.0107422
-14.66	-0.0166016	-14.66	0.0166016	-14.66	0.0078125	-14.66	-0.0419922	-14.66	0.0078125	-14.66	-0.0146484
-14.56	-0.0126953	-14.56	0.0146484	-14.56	0.00390625	-14.56	-0.0400391	-14.56	0.00585938	-14.56	-0.0126953
-14.46	-0.0205078	-14.46	0.00683594	-14.46	0.00195313	-14.46	-0.0419922	-14.46	0.00195313	-14.46	-0.0146484
-14.36	-0.0146484	-14.36	0.0126953	-14.36	0.0078125	-14.36	-0.0361328	-14.36	0.00976563	-14.36	-0.00878906
-14.26	-0.0185547	-14.26	0.00878906	-14.26	0.0078125	-14.26	-0.0361328	-14.26	0.00390625	-14.26	0.00292969
-14.16	-0.0244141	-14.16	0.00292969	-14.16	0.0078125	-14.16	-0.0361328	-14.16	0.00390625	-14.16	-0.00878906
-14.06	-0.0244141	-14.06	0.00292969	-14.06	0.00390625	-14.06	-0.0283203	-14.06	0.00390625	-14.06	-0.00878906
-13.96	-0.0244141	-13.96	-0.00878906	-13.96	-0.0136719	-13.96	-0.0478516	-13.96	-0.0078125	-13.96	-0.00878906
-13.86	-0.0244141	-13.86	-0.0205078	-13.86	-0.0136719	-13.86	-0.0517578	-13.86	-0.0078125	-13.86	-0.00878906
-13.76	-0.0361328	-13.76	-0.0205078	-13.76	-0.0136719	-13.76	-0.0576172	-13.76	-0.0078125	-13.76	-0.0126953
-13.66	-0.0205078	-13.66	-0.0166016	-13.66	-0.00976563	-13.66	-0.0458984	-13.66	-0.00390625	-13.66	-0.0146484
-13.56	-0.0146484	-13.56	-0.0107422	-13.56	-0.00390625	-13.56	-0.0400391	-13.56	-0.00195313	-13.56	-0.00878906
-13.46	-0.0263672	-13.46	-0.0185547	-13.46	-0.0117188	-13.46	-0.0478516	-13.46	-0.015625	-13.46	-0.0166016
-13.36	-0.0283203	-13.36	-0.0185547	-13.36	-0.00390625	-13.36	-0.0478516	-13.36	-0.0078125	-13.36	-0.0166016
-13.26	-0.0224609	-13.26	-0.0185547	-13.26	-0.0214844	-13.26	-0.0478516	-13.26	-0.015625	-13.26	-0.0205078
-13.16	-0.0214844	-13.16	-0.0136719	-13.16	-0.0166016	-13.16	-0.0429688	-13.16	-0.00683594	-13.16	-0.0136719
-13.06	-0.0126953	-13.06	-0.0107422	-13.06	-0.00976563	-13.06	-0.0361328	-13.06	-0.0136719	-13.06	-0.0146484
-12.96	-0.0205078	-12.96	-0.0244141	-12.96	-0.0175781	-12.96	-0.0439453	-12.96	-0.0136719	-12.96	-0.0224609
-12.86	-0.0107422	-12.86	-0.0185547	-12.86	-0.0117188	-12.86	-0.0419922	-12.86	-0.0078125	-12.86	-0.00878906
-12.76	-0.00488281	-12.76	-0.0146484	-12.76	-0.0078125	-12.76	-0.0439453	-12.76	-0.00390625	-12.76	-0.00976563
-12.66	-0.00488281	-12.66	-0.00878906	-12.66	-0.00585938	-12.66	-0.0263672	-12.66	0.00195313	-12.66	-0.0107422
-12.56	-0.000976563	-12.56	-0.00488281	-12.56	-0.0078125	-12.56	-0.0341797	-12.56	0.00195313	-12.56	-0.00683594
-12.46	-0.0107422	-12.46	-0.00683594	-12.46	-0.00976563	-12.46	-0.0283203	-12.46	-0.00585938	-12.46	-0.00878906
-12.36	-0.0107422	-12.36	-0.00683594	-12.36	-0.0136719	-12.36	-0.0341797	-12.36	-0.00585938	-12.36	-0.00878906
-12.26	-0.00683594	-12.26	0.00878906	-12.26	-0.015625	-12.26	-0.0302734	-12.26	-0.00195313	-12.26	-0.00488281
-12.16	-0.00878906	-12.16	0.00292969	-12.16	-0.0214844	-12.16	-0.0361328	-12.16	-0.0126953	-12.16	-0.0107422
-12.06	-0.0146484	-12.06	0.00292969	-12.06	-0.0214844	-12.06	-0.0361328	-12.06	-0.0195313	-12.06	-0.0107422
-11.96	-0.0107422	-11.96	0.00683594	-11.96	-0.0175781	-11.96	-0.0361328	-11.96	-0.015625	-11.96	-0.00683594
-11.86	-0.00488281	-11.86	0.0126953	-11.86	-0.0117188	-11.86	-0.0361328	-11.86	-0.00976563	-11.86	-0.000976563
-11.76	0.00683594	-11.76	0.000976563	-11.76	-0.0117188	-11.76	-0.0361328	-11.76	-0.00976563	-11.76	-0.000976563
-11.66	0.00585938	-11.66	0.00488281	-11.66	-0.0126953	-11.66	-0.0322266	-11.66	0.00585938	-11.66	0.0146484
-11.56	-0.00292969	-11.56	-0.000976563	-11.56	-0.0214844	-11.56	-0.0341797	-11.56	0.00390625	-11.56	0.00878906
-11.46	-0.00292969	-11.46	-0.00292969	-11.46	-0.0214844	-11.46	-0.0341797	-11.46	0.00390625	-11.46	0.00292969
-11.36	-0.00292969	-11.36	0.00292969	-11.36	-0.0214844	-11.36	-0.0302734	-11.36	0.00390625	-11.36	0.00292969
-11.26	-0.00683594	-11.26	0.00292969	-11.26	-0.0332031	-11.26	-0.0478516	-11.26	-0.0078125	-11.26	-0.00488281
-11.16	-0.0126953	-11.16	-0.00488281	-11.16	-0.0292969	-11.16	-0.0439453	-11.16	-0.00390625	-11.16	0.000976563
-11.06	-0.0126953	-11.06	-0.00292969	-11.06	-0.0234375	-11.06	-0.0263672	-11.06	0.00195313	-11.06	0.000976563
-10.96	-0.0126953	-10.96	-0.00878906	-10.96	-0.0234375	-10.96	-0.0263672	-10.96	0.00195313	-10.96	0.000976563
-10.86	-0.0078125	-10.86	-0.00390625	-10.86	-0.0185547	-10.86	-0.0214844	-10.86	0.00292969	-10.86	0.00195313
-10.76	-0.000976563	-10.76	0.00292969	-10.76	-0.0117188	-10.76	-0.0146484	-10.76	0.00390625	-10.76	0.00292969
-10.66	0.00292969	-10.66	0.00292969	-10.66	-0.015625	-10.66	-0.0146484	-10.66	0.0117188	-10.66	0.0107422
-10.56	-0.00292969	-10.56	0.00292969	-10.56	-0.0214844	-10.56	-0.0146484	-10.56	0.00390625	-10.56	0.0107422
-10.46	-0.00683594	-10.46	0.00292969	-10.46	-0.0214844	-10.46	-0.00292969	-10.46	0.0117188	-10.46	0.00683594
-10.36	-0.0126953	-10.36	0.00292969	-10.36	-0.0214844	-10.36	-0.00292969	-10.36	0.00390625	-10.36	0.000976563
-10.26	-0.000976563	-10.26	-0.000976563	-10.26	-0.0214844	-10.26	-0.00292969	-10.26	0.00390625	-10.26	0.000976563
-10.16	-0.00878906	-10.16	-0.0146484	-10.16	-0.0371094	-10.16	-0.0107422	-10.16	-0.00390625	-10.16	0.00488281
-10.06	-0.00292969	-10.06	-0.00878906	-10.06	-0.03125	-10.06	-0.00488281	-10.06	-0.00195313	-10.06	0.00683594
-9.96	-0.0107422	-9.96	-0.0166016	-9.96	-0.0390625	-9.96	-0.0126953	-9.96	-0.015625	-9.96	-0.00683594
-9.86	-0.0107422	-9.86	-0.0166016	-9.86	-0.0390625	-9.86	-0.00488281	-9.86	-0.015625	-9.86	-0.00683594
-9.76	-0.0146484	-9.76	-0.0166016	-9.76	-0.0390625	-9.76	-0.00488281	-9.76	-0.015625	-9.76	-0.00683594
-9.66	-0.0166016	-9.66	-0.000976563	-9.66	-0.0351563	-9.66	-0.000976563	-9.66	-0.0117188	-9.66	0.000976563
-9.56	-0.0107422	-9.56	0.00488281	-9.56	-0.0332031	-9.56	0.00488281	-9.56	-0.00976563	-9.56	0.000976563
-9.46	-0.00683594	-9.46	0.00878906	-9.46	-0.03125	-9.46	0.00488281	-9.46	-0.0117188	-9.46	0.0166016
-9.36	-0.0126953	-9.36	-0.000976563	-9.36	-0.03125	-9.36	-0.00683594	-9.36	-0.0175781	-9.36	0.00683594
-9.26	-0.0126953	-9.26	0.000976563	-9.26	-0.0234375	-9.26	-0.00683594	-9.26	-0.0175781	-9.26	0.000976563
-9.16	-0.000976563	-9.16	0.00488281	-9.16	-0.0195313	-9.16	0.00878906	-9.16	-0.00585938	-9.16	0.00488281
-9.06	0.00488281	-9.06	0.0107422	-9.06	-0.0136719	-9.06	0.0146484	-9.06	0	-9.06	0.0146484
-8.96	0.000976563	-8.96	0.00683594	-8.96	-0.0175781	-8.96	0.0107422	-8.96	-0.0078125	-8.96	0.0166016
-8.86	0.00683594	-8.86	0.0126953	-8.86	0	-8.86	0.0244141	-8.86	0.00390625	-8.86	0.0224609
-8.76	-0.00488281	-8.76	0.00488281	-8.76	-0.0078125	-8.76	0.0166016	-8.76	-0.00390625	-8.76	0.0107422
-8.66	-0.000976563	-8.66	0.00976563	-8.66	0.00195313	-8.66	0.0263672	-8.66	0.00585938	-8.66	0.0146484
-8.56	0.00488281	-8.56	0.00878906	-8.56	0.0078125	-8.56	0.0322266	-8.56	0.0117188	-8.56	0.0205078
-8.46	0.00488281	-8.46	0.00878906	-8.46	0.0078125	-8.46	0.0322266	-8.46	0.0078125	-8.46	0.0205078
-8.36	-0.00292969	-8.36	0.000976563	-8.36	0	-8.36	0.0244141	-8.36	-0.00585938	-8.36	0.00878906
-8.26	-0.0107422	-8.26	0.00488281	-8.26	-0.0078125	-8.26	0.0166016	-8.26	-0.0136719	-8.26	-0.00488281
-8.16	0.00683594	-8.16	0.0107422	-8.16	0.00585938	-8.16	0.0302734	-8.16	0.015625	-8.16	0.0166016
-8.06	0	-8.06	0.00390625	-8.06	0.000976563	-8.06	0.0175781	-8.06	0.00878906	-8.06	0.0117188
-7.96	0.00683594	-7.96	0.0224609	-7.96	0.0078125	-7.96	0.0244141	-7.96	0.0117188	-7.96	0.0126953
-7.86	0.0185547	-7.86	0.0341797	-7.86	0.0234375	-7.86	0.0478516	-7.86	0.0175781	-7.86	0.0244141
-7.76	0.0185547	-7.76	0.0185547	-7.76	0.0136719	-7.76	0.03125	-7.76	0.00585938	-7.76	0.0126953
-7.66	0.0224609	-7.66	0.0166016	-7.66	0.0117188	-7.66	0.0283203	-7.66	0.00976563	-7.66	0.0166016
-7.56	0.0283203	-7.56	0.0185547	-7.56	0.0175781	-7.56	0.0341797	-7.56	0.015625	-7.56	0.0185547
-7.46	0.0283203	-7.46	0.0126953	-7.46	0.0292969	-7.46	0.0341797	-7.46	0.015625	-7.46	0.0126953
-7.36	0.0283203	-7.36	0.0126953	-7.36	0.0292969	-7.36	0.0419922	-7.36	0.015625	-7.36	0.0126953
-7.26	0.0244141	-7.26	0.0166016	-7.26	0.0253906	-7.26	0.0380859	-7.26	0.0117188	-7.26	0.00878906
-7.16	0.0263672	-7.16	0.0185547	-7.16	0.0273438	-7.16	0.0400391	-7.16	0.0136719	-7.16	0.0107422
-7.06	0.0205078	-7.06	0.00878906	-7.06	0.0214844	-7.06	0.0419922	-7.06	0.0078125	-7.06	0
-6.96	0.0126953	-6.96	-0.00488281	-6.96	0.00976563	-6.96	0.0283203	-6.96	0	-6.96	-0.00976563
-6.86	0.0146484	-6.86	0.0126953	-6.86	0.00976563	-6.86	0.0341797	-6.86	0.00195313	-6.86	-0.00195313
-6.76	0.0126953	-6.76	0.0126953	-6.76	0.0214844	-6.76	0.0380859	-6.76	0	-6.76	-0.00488281
-6.66	0.00683594	-6.66	0.000976563	-6.66	0.015625	-6.66	0.0361328	-6.66	-0.00585938	-6.66	-0.00585938
-6.56	0.0185547	-6.56	0.0126953	-6.56	0.0273438	-6.56	0.0419922	-6.56	0.00585938	-6.56	0.0078125
-6.46	0.00195313	-6.46	0.000976563	-6.46	0.015625	-6.46	0.0419922	-6.46	-0.00585938	-6.46	-0.0107422
-6.36	0.00292969	-6.36	-0.00292969	-6.36	0.0273438	-6.36	0.0302734	-6.36	-0.00585938	-6.36	-0.0107422
-6.26	0.0185547	-6.26	0.00683594	-6.26	0.0429688	-6.26	0.0576172	-6.26	0.00976563	-6.26	0.000976563
-6.16	0.0126953	-6.16	0.000976563	-6.16	0.0371094	-6.16	0.0517578	-6.16	0.00390625	-6.16	0.000976563
-6.06	0.0244141	-6.06	-0.00292969	-6.06	0.0488281	-6.06	0.0634766	-6.06	0.015625	-6.06	0.0126953
-5.96	0.0244141	-5.96	0.00292969	-5.96	0.0488281	-5.96	0.0634766	-5.96	0.015625	-5.96	0.00878906
-5.86	0.0244141	-5.86	-0.00878906	-5.86	0.0488281	-5.86	0.0634766	-5.86	0.015625	-5.86	0.00292969
-5.76	0.0244141	-5.76	-0.000976563	-5.76	0.0449219	-5.76	0.0634766	-5.76	0.0107422	-5.76	0.0107422
-5.66	0.0205078	-5.66	-0.00292969	-5.66	0.0429688	-5.66	0.0673828	-5.66	0.0078125	-5.66	0.0146484
-5.56	0.03125	-5.56	-0.00878906	-5.56	0.0527344	-5.56	0.0732422	-5.56	0.00195313	-5.56	0.0126953
-5.46	0.0380859	-5.46	-0.0136719	-5.46	0.0546875	-5.46	0.0693359	-5.46	0.00195313	-5.46	0.000976563
-5.36	0.0380859	-5.36	-0.0205078	-5.36	0.0488281	-5.36	0.0556641	-5.36	0.00195313	-5.36	0.000976563
-5.26	0.0380859	-5.26	-0.0283203	-5.26	0.0371094	-5.26	0.0615234	-5.26	0.00195313	-5.26	0.000976563
-5.16	0.0263672	-5.16	-0.0283203	-5.16	0.0488281	-5.16	0.0732422	-5.16	-0.00976563	-5.16	0.000976563
-5.06	0.0302734	-5.06	-0.0322266	-5.06	0.0253906	-5.06	0.0615234	-5.06	-0.0214844	-5.06	-0.0107422
-4.96	0.0244141	-4.96	-0.0400391	-4.96	0.0175781	-4.96	0.0537109	-4.96	-0.0292969	-4.96	-0.0302734
-4.86	0.0302734	-4.86	-0.0400391	-4.86	0.0253906	-4.86	0.0615234	-4.86	-0.0214844	-4.86	-0.0224609
-4.76	0.0166016	-4.76	-0.0478516	-4.76	0.0175781	-4.76	0.0498047	-4.76	-0.0371094	-4.76	-0.0380859
-4.66	0.0244141	-4.66	-0.0400391	-4.66	0.0253906	-4.66	0.0517578	-4.66	-0.0292969	-4.66	-0.0302734
-4.56	0.0283203	-4.56	-0.0283203	-4.56	0.0214844	-4.56	0.0556641	-4.56	-0.0253906	-4.56	-0.0380859
-4.46	0.0341797	-4.46	-0.0224609	-4.46	0.0390625	-4.46	0.0615234	-4.46	-0.0117188	-4.46	-0.0400391
-4.36	0.0341797	-4.36	-0.0224609	-4.36	0.0644531	-4.36	0.0576172	-4.36	-0.0117188	-4.36	-0.0322266
-4.26	0.0322266	-4.26	-0.0244141	-4.26	0.0625	-4.26	0.0517578	-4.26	-0.0136719	-4.26	-0.0341797
-4.16	0.0380859	-4.16	-0.00683594	-4.16	0.0800781	-4.16	0.0556641	-4.16	0.00390625	-4.16	-0.0283203
-4.06	0.0419922	-4.06	-0.00683594	-4.06	0.0800781	-4.06	0.0556641	-4.06	0.00390625	-4.06	-0.0283203
-3.96	0.0478516	-3.96	-0.00683594	-3.96	0.0683594	-3.96	0.0439453	-3.96	-0.0078125	-3.96	-0.0283203
-3.86	0.0478516	-3.86	0.00488281	-3.86	0.0722656	-3.86	0.0517578	-3.86	0	-3.86	-0.0244141
-3.76	0.0478516	-3.76	0.00683594	-3.76	0.078125	-3.76	0.0439453	-3.76	-0.0078125	-3.76	-0.0341797
-3.66	0.0478516	-3.66	0.0126953	-3.66	0.078125	-3.66	0.0517578	-3.66	0	-3.66	-0.0283203
-3.56	0.0488281	-3.56	0.0175781	-3.56	0.0751953	-3.56	0.0390625	-3.56	-0.000976563	-3.56	-0.03125
-3.46	0.0498047	-3.46	0.0244141	-3.46	0.078125	-3.46	0.0458984	-3.46	0.00585938	-3.46	-0.0244141
-3.36	0.0380859	-3.36	0.0205078	-3.36	0.0722656	-3.36	0.0380859	-3.36	0.00585938	-3.36	-0.0361328
-3.26	0.0458984	-3.26	0.0224609	-3.26	0.0761719	-3.26	0.0419922	-3.26	0.0136719	-3.26	-0.0283203
-3.16	0.0458984	-3.16	0.0224609	-3.16	0.0703125	-3.16	0.0361328	-3.16	0.00195313	-3.16	-0.0322266
-3.06	0.0458984	-3.06	0.0224609	-3.06	0.0703125	-3.06	0.0205078	-3.06	0.00195313	-3.06	-0.0380859
-2.96	0.0380859	-2.96	0.0185547	-2.96	0.0664063	-2.96	0.0146484	-2.96	0.00195313	-2.96	-0.0498047
-2.86	0.0380859	-2.86	0.0126953	-2.86	0.0527344	-2.86	0.0107422	-2.86	0.00195313	-2.86	-0.0576172
-2.76	0.0332031	-2.76	0.0205078	-2.76	0.0664063	-2.76	0.0283203	-2.76	0.0136719	-2.76	-0.0458984
-2.66	0.03125	-2.66	0.0146484	-2.66	0.0605469	-2.66	0.0166016	-2.66	0.00585938	-2.66	-0.0458984
-2.56	0.0527344	-2.56	0.0341797	-2.56	0.0722656	-2.56	0.0205078	-2.56	0.0253906	-2.56	-0.0380859
-2.46	0.0458984	-2.46	0.0537109	-2.46	0.0800781	-2.46	0.0146484	-2.46	0.0449219	-2.46	-0.0185547
-2.36	0.0380859	-2.36	0.0537109	-2.36	0.0800781	-2.36	-0.00488281	-2.36	0.0332031	-2.36	-0.0263672
-2.26	0.0498047	-2.26	0.0771484	-2.26	0.0957031	-2.26	0.0107422	-2.26	0.0527344	-2.26	-0.0146484
-2.16	0.0400391	-2.16	0.0673828	-2.16	0.0859375	-2.16	-0.0146484	-2.16	0.0449219	-2.16	-0.0205078
-2.06	0.03125	-2.06	0.0771484	-2.06	0.0800781	-2.06	-0.0263672	-2.06	0.0449219	-2.06	-0.0380859
-1.96	0.0263672	-1.96	0.0869141	-1.96	0.0839844	-1.96	-0.0439453	-1.96	0.0488281	-1.96	-0.0595703
-1.86	0.0185547	-1.86	0.0849609	-1.86	0.0703125	-1.86	-0.0556641	-1.86	0.03125	-1.86	-0.0830078
-1.76	0.0224609	-1.76	0.102539	-1.76	0.0820313	-1.76	-0.0517578	-1.76	0.0273438	-1.76	-0.0732422
-1.66	0.00878906	-1.66	0.0986328	-1.66	0.078125	-1.66	-0.0634766	-1.66	0.0214844	-1.66	-0.0791016
-1.56	0.00878906	-1.56	0.0986328	-1.56	0.0664063	-1.56	-0.0478516	-1.56	0.0214844	-1.56	-0.0830078
-1.46	0.00390625	-1.46	0.0927734	-1.46	0.0371094	-1.46	-0.0273438	-1.46	0.0214844	-1.46	-0.0810547
-1.36	-0.00683594	-1.36	0.0810547	-1.36	0.0351563	-1.36	-0.0146484	-1.36	0.0078125	-1.36	-0.0751953
-1.26	-0.0146484	-1.26	0.0576172	-1.26	0.0585938	-1.26	-0.0341797	-1.26	-0.0136719	-1.26	-0.0849609
-1.16	-0.0185547	-1.16	0.0595703	-1.16	0.101563	-1.16	-0.0185547	-1.16	-0.00585938	-1.16	-0.105469
-1.06	0.00878906	-1.06	0.0556641	-1.06	0.107422	-1.06	-0.0292969	-1.06	-0.0292969	-1.06	-0.157227
-0.960003	-0.00292969	-0.960003	0.0302734	-0.960003	0.0966797	-0.960003	-0.0322266	-0.960003	-0.0244141	-0.960003	-0.133789
-0.860001	-0.0107422	-0.860001	0.0615234	-0.860001	0.109375	-0.860001	0.00585938	-0.860001	0.00195313	-0.860001	-0.0927734
-0.760002	0.03125	-0.760002	0.15625	-0.760002	0.152344	-0.760002	0.102539	-0.760002	0.0107422	-0.760002	-0.046875
-0.66	-0.00976563	-0.66	0.115234	-0.66	0.116211	-0.66	-0.00195313	-0.66	-0.046875	-0.66	0
-0.560001	0.0820313	-0.560001	-0.0732422	-0.560001	0.0908203	-0.560001	-0.0800781	-0.560001	-0.236328	-0.560001	0.145508
-0.460003	0.139648	-0.460003	0.0488281	-0.460003	0.165039	-0.460003	0.0996094	-0.460003	0.00976563	-0.460003	0.162109
-0.360001	-0.253906	-0.360001	-0.282227	-0.360001	-0.00683594	-0.360001	-0.53125	-0.360001	-0.0693359	-0.360001	0.610352
-0.260002	-0.491211	-0.260002	-0.584961	-0.260002	0.262695	-0.260002	-0.979492	-0.260002	-0.494141	-0.260002	1.09375
-0.16	0.308594	-0.16	0.770508	-0.16	0.507813	-0.16	1.69043	-0.16	0.166016	-0.16	-4.29102
-0.0600014	-2.72852	-0.0600014	-0.650391	-0.0600014	-0.751953	-0.0600014	-2.32031	-0.0600014	-2.11133	-0.0600014	-4.03906
0.0399971	-1.99805	0.0399971	-0.149414	0.0399971	-0.319336	0.0399971	-1.60352	0.0399971	-1.50586	0.0399971	-3.16406
0.139999	-1.53223	0.139999	0.233398	0.139999	0.0830078	0.139999	-0.959961	0.139999	-0.751953	0.139999	-2.06543
0.239998	-1.40918	0.239998	0.530273	0.239998	0.374023	0.239998	-0.286133	0.239998	-0.396484	0.239998	-1.63867
0.34	-1.20996	0.34	0.795898	0.34	0.476563	0.34	0.0107422	0.34	-0.150391	0.34	-1.23242
0.439999	-1.12305	0.439999	0.80957	0.439999	0.549805	0.439999	0.0576172	0.439999	-0.112305	0.439999	-0.78418
0.539997	-0.808594	0.539997	0.943359	0.539997	0.748047	0.539997	0.442383	0.539997	0.211914	0.539997	-0.359375
0.639999	-0.512695	0.639999	1.05859	0.639999	0.959961	0.639999	0.793945	0.639999	0.52832	0.639999	0.0898438
0.739998	-0.413086	0.739998	1.05078	0.739998	1.00293	0.739998	0.932617	0.739998	0.711914	0.739998	0.375
0.84	-0.263672	0.84	1.14063	0.84	1.11035	0.84	1.15527	0.84	0.939453	0.84	0.716797
0.939999	-0.203125	0.939999	1.16113	0.939999	1.22266	0.939999	1.2373	0.939999	1.07031	0.939999	0.893555
1.04	-0.166992	1.04	1.19434	1.04	1.20313	1.04	1.33496	1.04	1.12598	1.04	1.06152
1.14	-0.130859	1.14	1.20508	1.14	1.23926	1.14	1.43457	1.14	1.23145	1.14	1.1709
1.24	-0.0634766	1.24	1.25586	1.24	1.2666	1.24	1.50195	1.24	1.30371	1.24	1.35254
1.34	-0.00683594	1.34	1.30371	1.34	1.2998	1.34	1.5498	1.34	1.31152	1.34	1.48047
1.44	0.0166016	1.44	1.32617	1.44	1.31152	1.44	1.56641	1.44	1.32031	1.44	1.51758
1.54	0.0585938	1.54	1.35449	1.54	1.3418	1.54	1.65234	1.54	1.37695	1.54	1.53516
1.64	0.0898438	1.64	1.35547	1.64	1.3457	1.64	1.69434	1.64	1.4248	1.64	1.58887
1.74	0.103516	1.74	1.38477	1.74	1.35059	1.74	1.72949	1.74	1.46777	1.74	1.67773
1.84	0.157227	1.84	1.40527	1.84	1.37988	1.84	1.77832	1.84	1.50781	1.84	1.72754
1.94	0.18457	1.94	1.42578	1.94	1.3877	1.94	1.79004	1.94	1.5166	1.94	1.76367
2.04	0.193359	2.04	1.39258	2.04	1.38086	2.04	1.82031	2.04	1.54395	2.04	1.79688
2.14	0.200195	2.14	1.41797	2.14	1.39355	2.14	1.8291	2.14	1.53418	2.14	1.82617
2.24	0.208984	2.24	1.41113	2.24	1.41016	2.24	1.83203	2.24	1.53613	2.24	1.86621
2.34	0.198242	2.34	1.39453	2.34	1.39746	2.34	1.83887	2.34	1.54688	2.34	1.88086
2.44	0.207031	2.44	1.39063	2.44	1.41309	2.44	1.82813	2.44	1.56152	2.44	1.90918
2.54	0.195313	2.54	1.37793	2.54	1.41895	2.54	1.84766	2.54	1.55371	2.54	1.93262
2.64	0.188477	2.64	1.37695	2.64	1.4082	2.64	1.85254	2.64	1.5498	2.64	1.96094
2.74	0.180664	2.74	1.36426	2.74	1.3916	2.74	1.85742	2.74	1.5498	2.74	1.96484
2.84	0.152344	2.84	1.3457	2.84	1.37988	2.84	1.83984	2.84	1.53613	2.84	1.95508
2.94	0.147461	2.94	1.33789	2.94	1.36523	2.94	1.83691	2.94	1.53809	2.94	1.95703
3.04	0.174805	3.04	1.35352	3.04	1.37793	3.04	1.84961	3.04	1.56348	3.04	1.99023
3.14	0.168945	3.14	1.3457	3.14	1.37012	3.14	1.85352	3.14	1.55469	3.14	1.99316
3.24	0.169922	3.24	1.35059	3.24	1.35938	3.24	1.85547	3.24	1.54395	3.24	1.99121
3.34	0.158203	3.34	1.33398	3.34	1.37109	3.34	1.84961	3.34	1.54785	3.34	1.99902
3.44	0.148438	3.44	1.33691	3.44	1.36816	3.44	1.84961	3.44	1.55371	3.44	2.00293
3.54	0.149414	3.54	1.33594	3.54	1.37109	3.54	1.85059	3.54	1.5625	3.54	2.01074
3.64	0.146484	3.64	1.33301	3.64	1.37695	3.64	1.86133	3.64	1.56543	3.64	2.00098
3.74	0.163086	3.74	1.35254	3.74	1.3916	3.74	1.87207	3.74	1.57715	3.74	2.00488
3.84	0.145508	3.84	1.3418	3.84	1.38672	3.84	1.875	3.84	1.58203	3.84	2.01172
3.94	0.161133	3.94	1.33691	3.94	1.40039	3.94	1.88867	3.94	1.5957	3.94	2.02441
4.04	0.147461	4.04	1.3252	4.04	1.38477	4.04	1.8877	4.04	1.58691	4.04	2.03223
4.14	0.162109	4.14	1.33691	4.14	1.39258	4.14	1.90234	4.14	1.59668	4.14	2.04297
4.24	0.178711	4.24	1.35352	4.24	1.40918	4.24	1.91992	4.24	1.62207	4.24	2.06445
4.34	0.176758	4.34	1.34473	4.34	1.39453	4.34	1.91406	4.34	1.62109	4.34	2.06836
4.44	0.185547	4.44	1.35059	4.44	1.41211	4.44	1.91797	4.44	1.63379	4.44	2.08984
4.54	0.178711	4.54	1.33301	4.54	1.39453	4.54	1.91016	4.54	1.62988	4.54	2.08594
4.64	0.179688	4.64	1.33594	4.64	1.40137	4.64	1.92969	4.64	1.63281	4.64	2.09668
4.74	0.174805	4.74	1.33496	4.74	1.40723	4.74	1.91602	4.74	1.63672	4.74	2.09375
4.84	0.178711	4.84	1.34668	4.84	1.39551	4.84	1.92871	4.84	1.63184	4.84	2.10449
4.94	0.177734	4.94	1.33008	4.94	1.38379	4.94	1.92773	4.94	1.63379	4.94	2.09961
5.04	0.176758	5.04	1.33203	5.04	1.39453	5.04	1.93164	5.04	1.63672	5.04	2.11426
5.14	0.179688	5.14	1.3457	5.14	1.40137	5.14	1.9375	5.14	1.64258	5.14	2.11914
5.24	0.175781	5.24	1.33105	5.24	1.39551	5.24	1.93848	5.24	1.64453	5.24	2.10547
5.34	0.188477	5.34	1.33887	5.34	1.41602	5.34	1.93945	5.34	1.66113	5.34	2.11133
5.44	0.180664	5.44	1.31836	5.44	1.4082	5.44	1.94238	5.44	1.6582	5.44	2.11523
5.54	0.182617	5.54	1.32129	5.54	1.4043	5.54	1.94824	5.54	1.66504	5.54	2.12109
5.64	0.167969	5.64	1.31543	5.64	1.4082	5.64	1.94336	5.64	1.67578	5.64	2.12109
5.74	0.174805	5.74	1.33008	5.74	1.41895	5.74	1.94824	5.74	1.68262	5.74	2.13184
5.84	0.166992	5.84	1.32617	5.84	1.4248	5.84	1.94727	5.84	1.68262	5.84	2.12598
5.94	0.168945	5.94	1.32227	5.94	1.4248	5.94	1.94531	5.94	1.69238	5.94	2.12891
6.04	0.174805	6.04	1.31543	6.04	1.4248	6.04	1.95703	6.04	1.69531	6.04	2.13281
6.14	0.168945	6.14	1.30762	6.14	1.41797	6.14	1.94434	6.14	1.69629	6.14	2.13867
6.24	0.176758	6.24	1.31543	6.24	1.43652	6.24	1.94922	6.24	1.72656	6.24	2.14355
6.34	0.170898	6.34	1.31543	6.34	1.42871	6.34	1.94043	6.34	1.73047	6.34	2.15332
6.44	0.175781	6.44	1.31445	6.44	1.44141	6.44	1.9541	6.44	1.73828	6.44	2.1582
6.54	0.168945	6.54	1.32617	6.54	1.44824	6.54	1.95508	6.54	1.74121	6.54	2.15527
6.64	0.172852	6.64	1.3418	6.64	1.45801	6.64	1.97266	6.64	1.75781	6.64	2.16309
6.74	0.173828	6.74	1.34277	6.74	1.46289	6.74	1.97363	6.74	1.77148	6.74	2.17578
6.84	0.174805	6.84	1.33398	6.84	1.46387	6.84	1.95605	6.84	1.76074	6.84	2.17676
6.94	0.177734	6.94	1.3457	6.94	1.45508	6.94	1.96582	6.94	1.75488	6.94	2.17969
7.04	0.176758	7.04	1.34961	7.04	1.4668	7.04	1.96973	7.04	1.76465	7.04	2.18262
7.14	0.18457	7.14	1.35059	7.14	1.47559	7.14	1.97461	7.14	1.78516	7.14	2.20605
7.24	0.185547	7.24	1.35742	7.24	1.47266	7.24	1.97949	7.24	1.78223	7.24	2.21777
7.34	0.178711	7.34	1.35742	7.34	1.47754	7.34	1.98633	7.34	1.7832	7.34	2.22363
7.44	0.208008	7.44	1.36426	7.44	1.49316	7.44	2.00195	7.44	1.80273	7.44	2.23633
7.54	0.206055	7.54	1.35645	7.54	1.47754	7.54	1.99609	7.54	1.79492	7.54	2.23535
7.64	0.202148	7.64	1.35059	7.64	1.47852	7.64	1.99512	7.64	1.80273	7.64	2.23828
7.74	0.216797	7.74	1.35449	7.74	1.48242	7.74	1.99805	7.74	1.81348	7.74	2.24414
7.84	0.213867	7.84	1.35449	7.84	1.4834	7.84	2.00879	7.84	1.8125	7.84	2.25586
7.94	0.217773	7.94	1.36719	7.94	1.4834	7.94	2.02637	7.94	1.81348	7.94	2.25586
8.04	0.214844	8.04	1.36523	8.04	1.49219	8.04	2.02246	8.04	1.81934	8.04	2.26953
8.14	0.205078	8.14	1.35645	8.14	1.48828	8.14	2.01758	8.14	1.80469	8.14	2.2666
8.24	0.216797	8.24	1.37695	8.24	1.50195	8.24	2.04395	8.24	1.83789	8.24	2.28711
8.34	0.214844	8.34	1.35547	8.34	1.49707	8.34	2.01953	8.34	1.82031	8.34	2.27832
8.44	0.22168	8.44	1.36621	8.44	1.51074	8.44	2.02539	8.44	1.81348	8.44	2.28906
8.54	0.238281	8.54	1.37988	8.54	1.52246	8.54	2.04297	8.54	1.83301	8.54	2.30273
8.64	0.228516	8.64	1.3623	8.64	1.52246	8.64	2.02832	8.64	1.83008	8.64	2.2959
8.74	0.222656	8.74	1.3623	8.74	1.51758	8.74	2.02148	8.74	1.83105	8.74	2.30176
8.84	0.211914	8.84	1.35156	8.84	1.51758	8.84	2.02344	8.84	1.83301	8.84	2.29102
8.94	0.21582	8.94	1.35645	8.94	1.52637	8.94	2.02637	8.94	1.8252	8.94	2.29492
9.04	0.216797	9.04	1.3457	9.04	1.54004	9.04	2.02539	9.04	1.83398	9.04	2.2998
9.14	0.232422	9.14	1.34473	9.14	1.55078	9.14	2.03418	9.14	1.83789	9.14	2.31641
9.24	0.235352	9.24	1.34863	9.24	1.55469	9.24	2.04688	9.24	1.84473	9.24	2.3252
9.34	0.244141	9.34	1.35645	9.34	1.56445	9.34	2.05273	9.34	1.85156	9.34	2.32422
9.44	0.245117	9.44	1.35645	9.44	1.57031	9.44	2.05273	9.44	1.86133	9.44	2.32813
9.54	0.238281	9.54	1.35059	9.54	1.55762	9.54	2.04395	9.54	1.83984	9.54	2.3291
9.64	0.245117	9.64	1.34863	9.64	1.56934	9.64	2.06348	9.64	1.85352	9.64	2.34766
9.74	0.242188	9.74	1.33398	9.74	1.56543	9.74	2.05566	9.74	1.8457	9.74	2.34473
9.84	0.250977	9.84	1.34766	9.84	1.56836	9.84	2.0625	9.84	1.85449	9.84	2.35742
9.94	0.248047	9.94	1.35449	9.94	1.57617	9.94	2.06641	9.94	1.85938	9.94	2.36328
10.04	0.261719	10.04	1.35449	10.04	1.58203	10.04	2.07227	10.04	1.85547	10.04	2.36816
10.14	0.253906	10.14	1.36914	10.14	1.59473	10.14	2.07617	10.14	1.86523	10.14	2.38379
10.24	0.255859	10.24	1.375	10.24	1.60742	10.24	2.08105	10.24	1.86816	10.24	2.39453
10.34	0.253906	10.34	1.37109	10.34	1.6084	10.34	2.08496	10.34	1.88281	10.34	2.40039
10.44	0.248047	10.44	1.37109	10.44	1.60547	10.44	2.08301	10.44	1.875	10.44	2.38867
10.54	0.250977	10.54	1.36914	10.54	1.60352	10.54	2.08691	10.54	1.87012	10.54	2.40039
10.64	0.258789	10.64	1.36328	10.64	1.59863	10.64	2.0918	10.64	1.87695	10.64	2.40039
10.74	0.255859	10.74	1.37402	10.74	1.6084	10.74	2.10254	10.74	1.8877	10.74	2.41602
10.84	0.250977	10.84	1.36328	10.84	1.59766	10.84	2.09766	10.84	1.88184	10.84	2.41113
10.94	0.266602	10.94	1.3623	10.94	1.61133	10.94	2.10449	10.94	1.88574	10.94	2.42676
11.04	0.268555	11.04	1.375	11.04	1.625	11.04	2.11035	11.04	1.89648	11.04	2.42871
11.14	0.272461	11.14	1.38184	11.14	1.625	11.14	2.12012	11.14	1.90332	11.14	2.43262
11.24	0.272461	11.24	1.37207	11.24	1.625	11.24	2.13184	11.24	1.90527	11.24	2.44043
11.34	0.28125	11.34	1.37207	11.34	1.63672	11.34	2.13672	11.34	1.91211	11.34	2.45215
11.44	0.276367	11.44	1.37207	11.44	1.63574	11.44	2.13574	11.44	1.91016	11.44	2.45117
11.54	0.272461	11.54	1.36719	11.54	1.62793	11.54	2.12891	11.54	1.92383	11.54	2.4502
11.64	0.301758	11.64	1.38086	11.64	1.64941	11.64	2.14648	11.64	1.94434	11.64	2.47266
11.74	0.299805	11.74	1.38086	11.74	1.6543	11.74	2.1377	11.74	1.93164	11.74	2.47852
11.84	0.308594	11.84	1.39355	11.84	1.6748	11.84	2.15137	11.84	1.9502	11.84	2.49902
11.94	0.305664	11.94	1.38281	11.94	1.67188	11.94	2.15039	11.94	1.95801	11.94	2.50488
12.04	0.294922	12.04	1.38281	12.04	1.67383	12.04	2.15723	12.04	1.96191	12.04	2.51367
12.14	0.305664	12.14	1.39453	12.14	1.67773	12.14	2.16113	12.14	1.95898	12.14	2.52734
12.24	0.310547	12.24	1.39844	12.24	1.67676	12.24	2.16602	12.24	1.96875	12.24	2.5293
12.34	0.301758	12.34	1.3916	12.34	1.68555	12.34	2.1582	12.34	1.97461	12.34	2.52832
12.44	0.306641	12.44	1.39551	12.44	1.69043	12.44	2.16406	12.44	1.97461	12.44	2.54004
12.54	0.30957	12.54	1.40137	12.54	1.69629	12.54	2.17871	12.54	1.98633	12.54	2.56055
12.64	0.316406	12.64	1.40918	12.64	1.70215	12.64	2.18848	12.64	1.99414	12.64	2.57813
12.74	0.316406	12.74	1.41699	12.74	1.7168	12.74	2.19824	12.74	2.00977	12.74	2.59473
12.84	0.324219	12.84	1.42578	12.84	1.72656	12.84	2.2002	12.84	2.02051	12.84	2.60449
12.94	0.323242	12.94	1.42285	12.94	1.71973	12.94	2.20508	12.94	2.02148	12.94	2.60547
13.04	0.323242	13.04	1.41992	13.04	1.72559	13.04	2.21875	13.04	2.02148	13.04	2.61328
13.14	0.318359	13.14	1.41309	13.14	1.7207	13.14	2.21777	13.14	2.03613	13.14	2.61914
13.24	0.329102	13.24	1.4209	13.24	1.73145	13.24	2.22461	13.24	2.04199	13.24	2.63672
13.34	0.337891	13.34	1.43359	13.34	1.74707	13.34	2.24023	13.34	2.05957	13.34	2.65332
13.44	0.336914	13.44	1.44043	13.44	1.74805	13.44	2.24023	13.44	2.08398	13.44	2.66602
13.54	0.339844	13.54	1.44336	13.54	1.76367	13.54	2.24609	13.54	2.09863	13.54	2.68066
13.64	0.34668	13.64	1.44336	13.64	1.75781	13.64	2.25195	13.64	2.11328	13.64	2.69434
13.74	0.344727	13.74	1.46484	13.74	1.77246	13.74	2.27246	13.74	2.12402	13.74	2.72949
13.84	0.347656	13.84	1.48242	13.84	1.78223	13.84	2.28711	13.84	2.13965	13.84	2.74707
13.94	0.358398	13.94	1.47949	13.94	1.78906	13.94	2.29004	13.94	2.15527	13.94	2.75195
14.04	0.375977	14.04	1.49219	14.04	1.80957	14.04	2.30176	14.04	2.1709	14.04	2.77441
14.14	0.375977	14.14	1.48438	14.14	1.80176	14.14	2.29395	14.14	2.16504	14.14	2.76855
14.24	0.375	14.24	1.4834	14.24	1.8125	14.24	2.30273	14.24	2.17676	14.24	2.7793
14.34	0.389648	14.34	1.50488	14.34	1.81445	14.34	2.31348	14.34	2.19434	14.34	2.80078
14.44	0.386719	14.44	1.49414	14.44	1.82715	14.44	2.31445	14.44	2.19434	14.44	2.82129
14.54	0.389648	14.54	1.49902	14.54	1.83105	14.54	2.32422	14.54	2.20508	14.54	2.83203
14.64	0.40332	14.64	1.49902	14.64	1.84082	14.64	2.33398	14.64	2.21191	14.64	2.83398
14.74	0.40625	14.74	1.49805	14.74	1.85352	14.74	2.33887	14.74	2.22363	14.74	2.85645
14.84	0.40625	14.84	1.50293	14.84	1.85156	14.84	2.35059	14.84	2.22363	14.84	2.85645
14.94	0.416016	14.94	1.52051	14.94	1.8623	14.94	2.35254	14.94	2.23926	14.94	2.86035
15.04	0.411133	15.04	1.51953	15.04	1.85156	15.04	2.35352	15.04	2.24805	15.04	2.87402
15.14	0.405273	15.14	1.52148	15.14	1.8584	15.14	2.34863	15.14	2.25586	15.14	2.87402
15.24	0.416016	15.24	1.53223	15.24	1.86133	15.24	2.36328	15.24	2.2666	15.24	2.88965
15.34	0.411133	15.34	1.52734	15.34	1.86914	15.34	2.37695	15.34	2.27051	15.34	2.90332
15.44	0.43457	15.44	1.53906	15.44	1.87793	15.44	2.37695	15.44	2.28516	15.44	2.91504
15.54	0.43457	15.54	1.54297	15.54	1.88867	15.54	2.38086	15.54	2.29297	15.54	2.91113
15.64	0.433594	15.64	1.53809	15.64	1.8916	15.64	2.37598	15.64	2.28613	15.64	2.91211
15.74	0.445313	15.74	1.55469	15.74	1.89746	15.74	2.3916	15.74	2.29492	15.74	2.92871
15.84	0.458008	15.84	1.55176	15.84	1.91895	15.84	2.40039	15.84	2.30469	15.84	2.94531
15.94	0.457031	15.94	1.55176	15.94	1.9248	15.94	2.41797	15.94	2.30762	15.94	2.95703
16.04	0.466797	16.04	1.55371	16.04	1.9248	16.04	2.42383	16.04	2.31738	16.04	2.96289
16.14	0.456055	16.14	1.54297	16.14	1.92773	16.14	2.42676	16.14	2.32715	16.14	2.96191
16.24	0.461914	16.24	1.56152	16.24	1.9375	16.24	2.42676	16.24	2.33301	16.24	2.96582
16.34	0.466797	16.34	1.5625	16.34	1.93945	16.34	2.43652	16.34	2.34473	16.34	2.98438
16.44	0.472656	16.44	1.55957	16.44	1.9375	16.44	2.43652	16.44	2.34082	16.44	2.98438
16.54	0.485352	16.54	1.56055	16.54	1.9502	16.54	2.45313	16.54	2.36035	16.54	2.99121
16.64	0.484375	16.64	1.57227	16.64	1.95898	16.64	2.4502	16.64	2.37695	16.64	3.00781
16.74	0.50293	16.74	1.58691	16.74	1.97461	16.74	2.47656	16.74	2.39746	16.74	3.02637
16.84	0.501953	16.84	1.58105	16.84	1.97363	16.84	2.47559	16.84	2.39355	16.84	3.0332
16.94	0.514648	16.94	1.58984	16.94	1.98047	16.94	2.48828	16.94	2.40527	16.94	3.03613
17.04	0.513672	17.04	1.58984	17.04	1.98633	17.04	2.49902	17.04	2.41699	17.04	3.04688
17.14	0.527344	17.14	1.60352	17.14	1.99219	17.14	2.50781	17.14	2.4248	17.14	3.06836
17.24	0.517578	17.24	1.59375	17.24	1.98828	17.24	2.50684	17.24	2.41992	17.24	3.06348
17.34	0.525391	17.34	1.60254	17.34	1.98633	17.34	2.51172	17.34	2.41797	17.34	3.0625
17.44	0.522461	17.44	1.60352	17.44	1.99219	17.44	2.50293	17.44	2.42676	17.44	3.06836
17.54	0.524414	17.54	1.60156	17.54	1.99219	17.54	2.51758	17.54	2.42871	17.54	3.07617
17.64	0.538086	17.64	1.61621	17.64	2.00391	17.64	2.51855	17.64	2.43848	17.64	3.08203
17.74	0.538086	17.74	1.61426	17.74	2	17.74	2.5127	17.74	2.43262	17.74	3.08203
17.84	0.542969	17.84	1.6123	17.84	2.00391	17.84	2.52637	17.84	2.44141	17.84	3.09766
17.94	0.537109	17.94	1.60547	17.94	1.99707	17.94	2.52441	17.94	2.43164	17.94	3.0918
18.04	0.518555	18.04	1.59766	18.04	1.9873	18.04	2.51953	18.04	2.42871	18.04	3.09473
18.14	0.522461	18.14	1.59863	18.14	1.97266	18.14	2.52344	18.14	2.42773	18.14	3.09277
18.24	0.533203	18.24	1.60938	18.24	1.99512	18.24	2.53516	18.24	2.43555	18.24	3.10449
18.34	0.527344	18.34	1.60156	18.34	2.00098	18.34	2.53711	18.34	2.43164	18.34	3.10645
18.44	0.535156	18.44	1.60352	18.44	2.0166	18.44	2.53516	18.44	2.42969	18.44	3.1084
18.54	0.536133	18.54	1.60449	18.54	2.01074	18.54	2.52832	18.54	2.43457	18.54	3.10938
18.64	0.542969	18.64	1.61328	18.64	2.01367	18.64	2.53613	18.64	2.4502	18.64	3.11719
18.74	0.545898	18.74	1.61523	18.74	2.01855	18.74	2.54199	18.74	2.44531	18.74	3.11914
18.84	0.541016	18.84	1.61426	18.84	2.02539	18.84	2.54688	18.84	2.43945	18.84	3.11816
18.94	0.539063	18.94	1.62305	18.94	2.02344	18.94	2.53906	18.94	2.44824	18.94	3.12207
19.04	0.552734	19.04	1.63281	19.04	2.04102	19.04	2.55078	19.04	2.4541	19.04	3.14063
19.14	0.535156	19.14	1.60742	19.14	2.0293	19.14	2.53906	19.14	2.4502	19.14	3.125
19.24	0.539063	19.24	1.61133	19.24	2.0332	19.24	2.54297	19.24	2.43652	19.24	3.12305
19.34	0.547852	19.34	1.6123	19.34	2.03809	19.34	2.55176	19.34	2.44629	19.34	3.13184
19.44	0.548828	19.44	1.61035	19.44	2.04199	19.44	2.5498	19.44	2.44238	19.44	3.13184
19.54	0.550781	19.54	1.62402	19.54	2.05957	19.54	2.56738	19.54	2.4541	19.54	3.14941
19.64	0.560547	19.64	1.62012	19.64	2.07129	19.64	2.57129	19.64	2.45801	19.64	3.15332
19.74	0.554688	19.74	1.62695	19.74	2.05957	19.74	2.57715	19.74	2.45996	19.74	3.15918
19.84	0.550781	19.84	1.61914	19.84	2.05566	19.84	2.56543	19.84	2.45117	19.84	3.15527
19.94	0.544922	19.94	1.6123	19.94	2.05859	19.94	2.56445	19.94	2.4502	19.94	3.16602
20.04	0.53418	20.04	1.61133	20.04	2.05957	20.04	2.56543	20.04	2.4375	20.04	3.16113
20.14	0.539063	20.14	1.61816	20.14	2.07031	20.14	2.55859	20.14	2.44434	20.14	3.17188
20.24	0.527344	20.24	1.60742	20.24	2.06641	20.24	2.55859	20.24	2.44434	20.24	3.16797
20.34	0.543945	20.34	1.61914	20.34	2.08301	20.34	2.57031	20.34	2.46387	20.34	3.18359
20.44	0.533203	20.44	1.60742	20.44	2.06543	20.44	2.55664	20.44	2.44434	20.44	3.18945
20.54	0.537109	20.54	1.61816	20.54	2.07031	20.54	2.56738	20.54	2.46387	20.54	3.19629
20.64	0.548828	20.64	1.62988	20.64	2.08203	20.64	2.58008	20.64	2.46387	20.64	3.21191
20.74	0.545898	20.74	1.62695	20.74	2.0752	20.74	2.55957	20.74	2.45508	20.74	3.20898
20.84	0.53418	20.84	1.62598	20.84	2.06934	20.84	2.56152	20.84	2.45605	20.84	3.20898
20.94	0.526367	20.94	1.61719	20.94	2.0791	20.94	2.57422	20.94	2.4502	20.94	3.21973
21.04	0.527344	21.04	1.61816	21.04	2.07129	21.04	2.56641	21.04	2.44824	21.04	3.21582
21.14	0.532227	21.14	1.6123	21.14	2.08887	21.14	2.57617	21.14	2.4541	21.14	3.21973
21.24	0.526367	21.24	1.60547	21.24	2.08789	21.24	2.56348	21.24	2.45313	21.24	3.21484
21.34	0.524414	21.34	1.61035	21.34	2.0918	21.34	2.57129	21.34	2.46094	21.34	3.22266
21.44	0.512695	21.44	1.60059	21.44	2.08594	21.44	2.57324	21.44	2.46289	21.44	3.22461
21.54	0.516602	21.54	1.59863	21.54	2.09082	21.54	2.56543	21.54	2.45117	21.54	3.22852
21.64	0.53418	21.64	1.59668	21.64	2.09277	21.64	2.5752	21.64	2.46289	21.64	3.23438
21.74	0.522461	21.74	1.58887	21.74	2.08691	21.74	2.57129	21.74	2.45117	21.74	3.22461
21.84	0.525391	21.84	1.58594	21.84	2.09766	21.84	2.5625	21.84	2.4541	21.84	3.23145
21.94	0.521484	21.94	1.5791	21.94	2.09766	21.94	2.55469	21.94	2.4668	21.94	3.2373
22.04	0.521484	22.04	1.58887	22.04	2.11523	22.04	2.57324	22.04	2.46777	22.04	3.25488
22.14	0.518555	22.14	1.5752	22.14	2.11133	22.14	2.56055	22.14	2.46484	22.14	3.24316
22.24	0.519531	22.24	1.57813	22.24	2.11621	22.24	2.5625	22.24	2.47363	22.24	3.24609
22.34	0.506836	22.34	1.57227	22.34	2.12109	22.34	2.55566	22.34	2.4707	22.34	3.25098
22.44	0.512695	22.44	1.57031	22.44	2.12305	22.44	2.55762	22.44	2.4707	22.44	3.25293
22.54	0.516602	22.54	1.56055	22.54	2.11914	22.54	2.56543	22.54	2.47461	22.54	3.26074
22.64	0.522461	22.64	1.56641	22.64	2.13672	22.64	2.58301	22.64	2.49316	22.64	3.27539
22.74	0.525391	22.74	1.57715	22.74	2.13574	22.74	2.58203	22.74	2.5	22.74	3.27344
22.84	0.535156	22.84	1.58691	22.84	2.14941	22.84	2.58398	22.84	2.50781	22.84	3.27637
22.94	0.53125	22.94	1.58398	22.94	2.15137	22.94	2.58984	22.94	2.50977	22.94	3.28223
23.04	0.52832	23.04	1.58691	23.04	2.15918	23.04	2.58594	23.04	2.51367	23.04	3.27832
23.14	0.537109	23.14	1.58105	23.14	2.14844	23.14	2.58691	23.14	2.52148	23.14	3.2793
23.24	0.527344	23.24	1.58887	23.24	2.15039	23.24	2.58301	23.24	2.51367	23.24	3.29883
23.34	0.521484	23.34	1.58301	23.34	2.15625	23.34	2.58496	23.34	2.52148	23.34	3.30176
23.44	0.521484	23.44	1.58301	23.44	2.1582	23.44	2.5791	23.44	2.51758	23.44	3.29785
23.54	0.517578	23.54	1.58691	23.54	2.15625	23.54	2.58887	23.54	2.52539	23.54	3.2959
23.64	0.518555	23.64	1.58008	23.64	2.14941	23.64	2.57617	23.64	2.53027	23.64	3.28906
23.74	0.526367	23.74	1.58398	23.74	2.15723	23.74	2.58008	23.74	2.53516	23.74	3.30078
23.84	0.515625	23.84	1.59082	23.84	2.15039	23.84	2.58496	23.84	2.53613	23.84	3.2998
23.94	0.526367	23.94	1.59668	23.94	2.17578	23.94	2.58984	23.94	2.54297	23.94	3.3125
24.04	0.541016	24.04	1.60742	24.04	2.19043	24.04	2.59668	24.04	2.55762	24.04	3.33203
24.14	0.533203	24.14	1.60547	24.14	2.18457	24.14	2.60059	24.14	2.55176	24.14	3.32031
24.24	0.525391	24.24	1.59863	24.24	2.17578	24.24	2.60059	24.24	2.55664	24.24	3.32617
24.34	0.530273	24.34	1.59961	24.34	2.18457	24.34	2.59375	24.34	2.55762	24.34	3.33105
24.44	0.526367	24.44	1.59766	24.44	2.19434	24.44	2.60156	24.44	2.55566	24.44	3.33496
24.54	0.532227	24.54	1.60352	24.54	2.20117	24.54	2.60742	24.54	2.57324	24.54	3.34082
24.64	0.525391	24.64	1.60742	24.64	2.18945	24.64	2.60742	24.64	2.57324	24.64	3.33301
24.74	0.526367	24.74	1.60938	24.74	2.20117	24.74	2.61328	24.74	2.59082	24.74	3.35059
24.84	0.518555	24.84	1.6123	24.84	2.20117	24.84	2.625	24.84	2.61035	24.84	3.35059
24.94	0.524414	24.94	1.6123	24.94	2.19336	24.94	2.61719	24.94	2.60547	24.94	3.34277
25.04	0.525391	25.04	1.60645	25.04	2.20117	25.04	2.62109	25.04	2.59863	25.04	3.35059
25.14	0.522461	25.14	1.60938	25.14	2.18848	25.14	2.62207	25.14	2.59766	25.14	3.33789
25.24	0.525391	25.24	1.59961	25.24	2.19629	25.24	2.61816	25.24	2.60547	25.24	3.3457
25.34	0.519531	25.34	1.60156	25.34	2.19043	25.34	2.62402	25.34	2.60742	25.34	3.35156
25.44	0.527344	25.44	1.62109	25.44	2.20215	25.44	2.63965	25.44	2.61133	25.44	3.35938
25.54	0.537109	25.54	1.63574	25.54	2.21094	25.54	2.63672	25.54	2.62012	25.54	3.35059
25.64	0.533203	25.64	1.64746	25.64	2.20313	25.64	2.62891	25.64	2.6123	25.64	3.34668
25.74	0.544922	25.74	1.65332	25.74	2.2207	25.74	2.64258	25.74	2.61816	25.74	3.37012
25.84	0.544922	25.84	1.66113	25.84	2.2168	25.84	2.63086	25.84	2.61426	25.84	3.36621
25.94	0.544922	25.94	1.65723	25.94	2.2168	25.94	2.62988	25.94	2.62598	25.94	3.37402
26.04	0.544922	26.04	1.66699	26.04	2.22461	26.04	2.63086	26.04	2.63086	26.04	3.36426
26.14	0.560547	26.14	1.67676	26.14	2.23438	26.14	2.65918	26.14	2.64746	26.14	3.37402
26.24	0.569336	26.24	1.6748	26.24	2.25195	26.24	2.66895	26.24	2.65527	26.24	3.39551
26.34	0.59082	26.34	1.68457	26.34	2.26855	26.34	2.6748	26.34	2.67969	26.34	3.41113
26.44	0.595703	26.44	1.68359	26.44	2.27148	26.44	2.67383	26.44	2.66309	26.44	3.41016
26.54	0.59668	26.54	1.68457	26.54	2.28223	26.54	2.6709	26.54	2.66113	26.54	3.41113
26.64	0.599609	26.64	1.67188	26.64	2.27734	26.64	2.68359	26.64	2.66113	26.64	3.41797
26.74	0.601563	26.74	1.67578	26.74	2.28906	26.74	2.67578	26.74	2.66699	26.74	3.42188
26.84	0.599609	26.84	1.67188	26.84	2.28906	26.84	2.68359	26.84	2.66895	26.84	3.42969
26.94	0.605469	26.94	1.68359	26.94	2.30078	26.94	2.69531	26.94	2.67969	26.94	3.44922
27.04	0.612305	27.04	1.68262	27.04	2.31348	27.04	2.70215	27.04	2.69141	27.04	3.44824
27.14	0.609375	27.14	1.6875	27.14	2.30859	27.14	2.69922	27.14	2.69824	27.14	3.46484
27.24	0.621094	27.24	1.7002	27.24	2.32324	27.24	2.71973	27.24	2.71289	27.24	3.46582
27.34	0.630859	27.34	1.70605	27.34	2.3291	27.34	2.72559	27.34	2.71875	27.34	3.47949
27.44	0.623047	27.44	1.7041	27.44	2.33887	27.44	2.73438	27.44	2.74023	27.44	3.50098
27.54	0.623047	27.54	1.7041	27.54	2.34668	27.54	2.74609	27.54	2.74805	27.54	3.50098
27.64	0.623047	27.64	1.7041	27.64	2.34668	27.64	2.75195	27.64	2.74805	27.64	3.50879
27.74	0.630859	27.74	1.69629	27.74	2.35059	27.74	2.75684	27.74	2.74805	27.74	3.5127
27.84	0.642578	27.84	1.70215	27.84	2.35645	27.84	2.75879	27.84	2.74805	27.84	3.51855
27.94	0.623047	27.94	1.69434	27.94	2.34863	27.94	2.75195	27.94	2.74805	27.94	3.51074
28.04	0.62207	28.04	1.6709	28.04	2.33691	28.04	2.76758	28.04	2.74805	28.04	3.51465
28.14	0.625977	28.14	1.68164	28.14	2.33594	28.14	2.77344	28.14	2.74707	28.14	3.50781
28.24	0.625	28.24	1.67383	28.24	2.33984	28.24	2.78125	28.24	2.75098	28.24	3.51172
28.34	0.629883	28.34	1.67969	28.34	2.3457	28.34	2.78027	28.34	2.76563	28.34	3.52539
28.44	0.62207	28.44	1.66797	28.44	2.33398	28.44	2.78516	28.44	2.76172	28.44	3.52539
28.54	0.620117	28.54	1.66406	28.54	2.33398	28.54	2.78613	28.54	2.75586	28.54	3.53711
28.64	0.624023	28.64	1.66992	28.64	2.3457	28.64	2.79297	28.64	2.7666	28.64	3.54492
28.74	0.618164	28.74	1.64648	28.74	2.33398	28.74	2.78711	28.74	2.75977	28.74	3.54883
28.84	0.608398	28.84	1.64453	28.84	2.33398	28.84	2.78906	28.84	2.77344	28.84	3.54492
28.94	0.604492	28.94	1.63086	28.94	2.32617	28.94	2.78516	28.94	2.75098	28.94	3.54102
29.04	0.614258	29.04	1.63086	29.04	2.32617	29.04	2.7832	29.04	2.76074	29.04	3.54688
29.14	0.600586	29.14	1.61133	29.14	2.30664	29.14	2.77148	29.14	2.75977	29.14	3.53906
29.24	0.600586	29.24	1.61914	29.24	2.30664	29.24	2.77148	29.24	2.76367	29.24	3.53516
29.34	0.600586	29.34	1.61914	29.34	2.31641	29.34	2.77148	29.34	2.76953	29.34	3.54688
29.44	0.592773	29.44	1.63086	29.44	2.30469	29.44	2.77148	29.44	2.75781	29.44	3.54688
29.54	0.591797	29.54	1.61816	29.54	2.30371	29.54	2.7627	29.54	2.75781	29.54	3.5459
29.64	0.595703	29.64	1.62207	29.64	2.2998	29.64	2.75488	29.64	2.75781	29.64	3.5498
29.74	0.609375	29.74	1.62793	29.74	2.33203	29.74	2.76855	29.74	2.76563	29.74	3.56348
29.84	0.609375	29.84	1.63672	29.84	2.33594	29.84	2.78027	29.84	2.77734	29.84	3.5752
29.94	0.601563	29.94	1.62402	29.94	2.3418	29.94	2.77246	29.94	2.77734	29.94	3.57617
30.04	0.597656	30.04	1.62305	30.04	2.33008	30.04	2.76855	30.04	2.77734	30.04	3.57129
30.14	0.600586	30.14	1.61621	30.14	2.33398	30.14	2.76074	30.14	2.77734	30.14	3.56934
30.24	0.612305	30.24	1.62305	30.24	2.33398	30.24	2.76074	30.24	2.77734	30.24	3.5752
30.34	0.629883	30.34	1.64063	30.34	2.3457	30.34	2.78418	30.34	2.78516	30.34	3.58008
30.44	0.647461	30.44	1.66016	30.44	2.36328	30.44	2.79004	30.44	2.79688	30.44	3.59375
30.54	0.646484	30.54	1.6709	30.54	2.3623	30.54	2.78906	30.54	2.7998	30.54	3.5791
30.64	0.650391	30.64	1.66211	30.64	2.36621	30.64	2.79297	30.64	2.80078	30.64	3.5791
30.74	0.65625	30.74	1.66895	30.74	2.36914	30.74	2.79492	30.74	2.79102	30.74	3.58105
30.84	0.645508	30.84	1.66309	30.84	2.35742	30.84	2.77539	30.84	2.77734	30.84	3.56348
30.94	0.645508	30.94	1.66113	30.94	2.35547	30.94	2.7793	30.94	2.78906	30.94	3.56738
31.04	0.650391	31.04	1.67285	31.04	2.35547	31.04	2.7832	31.04	2.78906	31.04	3.5791
31.14	0.671875	31.14	1.67383	31.14	2.36523	31.14	2.78906	31.14	2.80273	31.14	3.58496
31.24	0.673828	31.24	1.66699	31.24	2.35742	31.24	2.78906	31.24	2.79785	31.24	3.58496
31.34	0.673828	31.34	1.66211	31.34	2.35059	31.34	2.78418	31.34	2.7998	31.34	3.58398
31.44	0.686523	31.44	1.67188	31.44	2.36719	31.44	2.78906	31.44	2.80176	31.44	3.60156
31.54	0.695313	31.54	1.68262	31.54	2.38281	31.54	2.78223	31.54	2.81641	31.54	3.60059
31.64	0.698242	31.64	1.67969	31.64	2.38184	31.64	2.79492	31.64	2.80762	31.64	3.59766
31.74	0.709961	31.74	1.69141	31.74	2.37598	31.74	2.78125	31.74	2.81543	31.74	3.59766
31.84	0.708008	31.84	1.69727	31.84	2.3623	31.84	2.78711	31.84	2.80762	31.84	3.5918
31.94	0.719727	31.94	1.70215	31.94	2.38574	31.94	2.81055	31.94	2.82031	31.94	3.59766
32.04	0.706055	32.04	1.7041	32.04	2.38379	32.04	2.80859	32.04	2.82227	32.04	3.5957
32.14	0.701172	32.14	1.69727	32.14	2.37891	32.14	2.80371	32.14	2.81543	32.14	3.59473
32.24	0.707031	32.24	1.7168	32.24	2.39551	32.24	2.81934	32.24	2.81543	32.24	3.60742
32.34	0.716797	32.34	1.7168	32.34	2.38867	32.34	2.81738	32.34	2.82813	32.34	3.6123
32.44	0.724609	32.44	1.72852	32.44	2.40137	32.44	2.8252	32.44	2.83203	32.44	3.60547
32.54	0.729492	32.54	1.72168	32.54	2.39355	32.54	2.8291	32.54	2.83008	32.54	3.60547
32.64	0.730469	32.64	1.73047	32.64	2.41016	32.64	2.84668	32.64	2.83594	32.64	3.62207
32.74	0.740234	32.74	1.73242	32.74	2.41406	32.74	2.8457	32.74	2.83984	32.74	3.62695
32.84	0.746094	32.84	1.73438	32.84	2.41602	32.84	2.83301	32.84	2.83594	32.84	3.62891
32.94	0.750977	32.94	1.74219	32.94	2.41406	32.94	2.84082	32.94	2.82813	32.94	3.61914
33.04	0.739258	33.04	1.73535	33.04	2.41113	33.04	2.83398	33.04	2.81543	33.04	3.62012
33.14	0.740234	33.14	1.74707	33.14	2.4209	33.14	2.83008	33.14	2.82324	33.14	3.61816
33.24	0.753906	33.24	1.74707	33.24	2.4209	33.24	2.83203	33.24	2.83789	33.24	3.63672
33.34	0.741211	33.34	1.73535	33.34	2.39648	33.34	2.80957	33.34	2.80957	33.34	3.61621
33.44	0.738281	33.44	1.72852	33.44	2.39453	33.44	2.80664	33.44	2.80078	33.44	3.60742
33.54	0.749023	33.54	1.7373	33.54	2.39746	33.54	2.81348	33.54	2.81543	33.54	3.62598
33.64	0.731445	33.64	1.7373	33.64	2.37988	33.64	2.81348	33.64	2.79785	33.64	3.61035
33.74	0.728516	33.74	1.7334	33.74	2.38379	33.74	2.81055	33.74	2.80273	33.74	3.60059
33.84	0.741211	33.84	1.74219	33.84	2.40039	33.84	2.81934	33.84	2.81445	33.84	3.62598
33.94	0.727539	33.94	1.74121	33.94	2.39258	33.94	2.81738	33.94	2.80762	33.94	3.61426
34.04	0.733398	34.04	1.74316	34.04	2.40625	34.04	2.82324	34.04	2.8252	34.04	3.62207
34.14	0.741211	34.14	1.74902	34.14	2.4082	34.14	2.83105	34.14	2.82129	34.14	3.63379
34.24	0.745117	34.24	1.74512	34.24	2.41602	34.24	2.83887	34.24	2.82422	34.24	3.6416
34.34	0.732422	34.34	1.74707	34.34	2.41699	34.34	2.83203	34.34	2.81348	34.34	3.63965
34.44	0.736328	34.44	1.75781	34.44	2.4209	34.44	2.84766	34.44	2.82031	34.44	3.64551
34.54	0.743164	34.54	1.74512	34.54	2.41602	34.54	2.8418	34.54	2.81055	34.54	3.64258
34.64	0.743164	34.64	1.74512	34.64	2.41992	34.64	2.8457	34.64	2.79688	34.64	3.63379
34.74	0.731445	34.74	1.7334	34.74	2.41602	34.74	2.83984	34.74	2.79688	34.74	3.63281
34.84	0.71875	34.84	1.7373	34.84	2.40723	34.84	2.83203	34.84	2.7959	34.84	3.62402
34.94	0.728516	34.94	1.7373	34.94	2.42285	34.94	2.83203	34.94	2.80078	34.94	3.63184
35.04	0.743164	35.04	1.74512	35.04	2.41309	35.04	2.83203	35.04	2.80273	35.04	3.63184
35.14	0.727539	35.14	1.72949	35.14	2.39648	35.14	2.83203	35.14	2.78516	35.14	3.63184
35.24	0.733398	35.24	1.73535	35.24	2.4043	35.24	2.83203	35.24	2.79297	35.24	3.63281
35.34	0.729492	35.34	1.74023	35.34	2.39453	35.34	2.83594	35.34	2.80371	35.34	3.63281
35.44	0.719727	35.44	1.73047	35.44	2.39258	35.44	2.83008	35.44	2.80566	35.44	3.63281
35.54	0.72168	35.54	1.72363	35.54	2.39746	35.54	2.83691	35.54	2.80664	35.54	3.62793
35.64	0.713867	35.64	1.73242	35.64	2.39453	35.64	2.83691	35.64	2.79883	35.64	3.63086
35.74	0.724609	35.74	1.75781	35.74	2.41309	35.74	2.85059	35.74	2.80957	35.74	3.65723
35.84	0.716797	35.84	1.74609	35.84	2.40918	35.84	2.83691	35.84	2.81055	35.84	3.65332
35.94	0.735352	35.94	1.74609	35.94	2.42188	35.94	2.83887	35.94	2.83203	35.94	3.66504
36.04	0.743164	36.04	1.77051	36.04	2.42871	36.04	2.83691	36.04	2.83789	36.04	3.67676
36.14	0.742188	36.14	1.75977	36.14	2.42676	36.14	2.84277	36.14	2.8457	36.14	3.67773
36.24	0.757813	36.24	1.76172	36.24	2.42676	36.24	2.84277	36.24	2.85742	36.24	3.67969
36.34	0.767578	36.34	1.76367	36.34	2.43848	36.34	2.84277	36.34	2.87793	36.34	3.69434
36.44	0.764648	36.44	1.76953	36.44	2.4502	36.44	2.84863	36.44	2.87695	36.44	3.70117
36.54	0.786133	36.54	1.7666	36.54	2.46777	36.54	2.84375	36.54	2.88867	36.54	3.70898
36.64	0.773438	36.64	1.7666	36.64	2.45996	36.64	2.84277	36.64	2.90137	36.64	3.71094
36.74	0.773438	36.74	1.7666	36.74	2.47168	36.74	2.83887	36.74	2.90918	36.74	3.70605
36.84	0.78418	36.84	1.76563	36.84	2.47266	36.84	2.84277	36.84	2.91699	36.84	3.72168
36.94	0.78125	36.94	1.77734	36.94	2.48242	36.94	2.85059	36.94	2.91797	36.94	3.72656
37.04	0.777344	37.04	1.78027	37.04	2.50488	37.04	2.85059	37.04	2.9248	37.04	3.74121
37.14	0.775391	37.14	1.75488	37.14	2.49707	37.14	2.83984	37.14	2.9248	37.14	3.74121
37.24	0.788086	37.24	1.76563	37.24	2.51563	37.24	2.84668	37.24	2.92871	37.24	3.73633
37.34	0.787109	37.34	1.7666	37.34	2.52734	37.34	2.84863	37.34	2.9375	37.34	3.74707
37.44	0.794922	37.44	1.76758	37.44	2.52051	37.44	2.84668	37.44	2.93848	37.44	3.75391
37.54	0.793945	37.54	1.75977	37.54	2.53027	37.54	2.85254	37.54	2.93848	37.54	3.74219
37.64	0.799805	37.64	1.76855	37.64	2.54395	37.64	2.84863	37.64	2.95801	37.64	3.75
37.74	0.795898	37.74	1.75977	37.74	2.54395	37.74	2.83105	37.74	2.94629	37.74	3.74219
37.84	0.80957	37.84	1.77832	37.84	2.55957	37.84	2.83496	37.84	2.95801	37.84	3.74609
37.94	0.801758	37.94	1.77246	37.94	2.56152	37.94	2.82813	37.94	2.95801	37.94	3.75098
38.04	0.817383	38.04	1.77344	38.04	2.5625	38.04	2.81836	38.04	2.96582	38.04	3.75977
38.14	0.8125	38.14	1.77734	38.14	2.56934	38.14	2.80957	38.14	2.96484	38.14	3.75879
38.24	0.830078	38.24	1.80664	38.24	2.59473	38.24	2.83691	38.24	2.99316	38.24	3.7793
38.34	0.830078	38.34	1.80273	38.34	2.59375	38.34	2.83789	38.34	2.98535	38.34	3.78809
38.44	0.831055	38.44	1.79785	38.44	2.5957	38.44	2.8457	38.44	3	38.44	3.78711
38.54	0.842773	38.54	1.82129	38.54	2.61523	38.54	2.86328	38.54	3.00781	38.54	3.81152
38.64	0.844727	38.64	1.82422	38.64	2.60742	38.64	2.86328	38.64	3.0127	38.64	3.7959
38.74	0.855469	38.74	1.82031	38.74	2.61035	38.74	2.8584	38.74	3.01953	38.74	3.80566
38.84	0.84082	38.84	1.80664	38.84	2.58398	38.84	2.83984	38.84	3.01074	38.84	3.79102
38.94	0.856445	38.94	1.80664	38.94	2.61133	38.94	2.85547	38.94	3.01465	38.94	3.80762
39.04	0.858398	39.04	1.81152	39.04	2.60645	39.04	2.86523	39.04	3.00977	39.04	3.80176
39.14	0.858398	39.14	1.81934	39.14	2.60156	39.14	2.86719	39.14	3.0127	39.14	3.78516
39.24	0.870117	39.24	1.82422	39.24	2.59961	39.24	2.86035	39.24	2.99707	39.24	3.78711
39.34	0.857422	39.34	1.82422	39.34	2.59277	39.34	2.86719	39.34	3.00098	39.34	3.80078
39.44	0.853516	39.44	1.8291	39.44	2.57617	39.44	2.86426	39.44	3.00391	39.44	3.78516
39.54	0.859375	39.54	1.82715	39.54	2.5791	39.54	2.8623	39.54	2.99805	39.54	3.78809
39.64	0.849609	39.64	1.81641	39.64	2.5625	39.64	2.86035	39.64	2.98828	39.64	3.77246
39.74	0.84082	39.74	1.83203	39.74	2.55469	39.74	2.87109	39.74	2.99902	39.74	3.78223
39.84	0.84375	39.84	1.8252	39.84	2.55371	39.84	2.8623	39.84	3.00195	39.84	3.79199
39.94	0.849609	39.94	1.83789	39.94	2.5459	39.94	2.88477	39.94	3.0127	39.94	3.79395
40.04	0.863281	40.04	1.85449	40.04	2.56738	40.04	2.90137	40.04	3.0293	40.04	3.80859
40.14	0.869141	40.14	1.8457	40.14	2.57324	40.14	2.90039	40.14	3.03809	40.14	3.81348
40.24	0.868164	40.24	1.84961	40.24	2.57227	40.24	2.90723	40.24	3.04395	40.24	3.81445
40.34	0.883789	40.34	1.86328	40.34	2.57227	40.34	2.91992	40.34	3.0498	40.34	3.83203
40.44	0.897461	40.44	1.86426	40.44	2.56543	40.44	2.9082	40.44	3.04395	40.44	3.8418
40.54	0.918945	40.54	1.88086	40.54	2.58789	40.54	2.93262	40.54	3.07227	40.54	3.86133
40.64	0.921875	40.64	1.89355	40.64	2.59375	40.64	2.93848	40.64	3.07422	40.64	3.8623
40.74	0.907227	40.74	1.88672	40.74	2.58105	40.74	2.93848	40.74	3.06641	40.74	3.84082
40.84	0.917969	40.84	1.875	40.84	2.5791	40.84	2.94141	40.84	3.08594	40.84	3.85352
40.94	0.924805	40.94	1.88574	40.94	2.58398	40.94	2.95898	40.94	3.07813	40.94	3.86133
41.04	0.935547	41.04	1.87988	41.04	2.58887	41.04	2.9707	41.04	3.08887	41.04	3.87891
41.14	0.914063	41.14	1.87793	41.14	2.59473	41.14	2.9668	41.14	3.09766	41.14	3.87598
41.24	0.921875	41.24	1.87598	41.24	2.60352	41.24	2.98145	41.24	3.09668	41.24	3.88672
41.34	0.928711	41.34	1.88281	41.34	2.62207	41.34	2.99219	41.34	3.11328	41.34	3.90332
41.44	0.9375	41.44	1.89258	41.44	2.63086	41.44	2.99512	41.44	3.125	41.44	3.90137
41.54	0.9375	41.54	1.86719	41.54	2.64746	41.54	2.99414	41.54	3.11816	41.54	3.90332
41.64	0.925781	41.64	1.89355	41.64	2.66797	41.64	2.99512	41.64	3.125	41.64	3.91211
41.74	0.917969	41.74	1.89063	41.74	2.66602	41.74	2.99316	41.74	3.11719	41.74	3.91016
41.84	0.918945	41.84	1.9082	41.84	2.65625	41.84	3	41.84	3.125	41.84	3.9043
41.94	0.897461	41.94	1.8877	41.94	2.6543	41.94	2.97852	41.94	3.12891	41.94	3.9082
42.04	0.900391	42.04	1.90527	42.04	2.67188	42.04	3.00098	42.04	3.12891	42.04	3.91602
42.14	0.90625	42.14	1.91699	42.14	2.68359	42.14	3.00684	42.14	3.13672	42.14	3.9082
42.24	0.901367	42.24	1.92773	42.24	2.68262	42.24	3.01758	42.24	3.15137	42.24	3.90723
42.34	0.907227	42.34	1.9502	42.34	2.70703	42.34	3.04102	42.34	3.14551	42.34	3.90039
42.44	0.908203	42.44	1.95117	42.44	2.69629	42.44	3.0459	42.44	3.14453	42.44	3.88965
42.54	0.894531	42.54	1.92676	42.54	2.67773	42.54	3.03906	42.54	3.1377	42.54	3.86816
42.64	0.881836	42.64	1.93945	42.64	2.66992	42.64	3.02148	42.64	3.12012	42.64	3.8623
42.74	0.870117	42.74	1.90137	42.74	2.63867	42.74	3.00391	42.74	3.08691	42.74	3.84473
42.84	0.857422	42.84	1.88672	42.84	2.63574	42.84	3.00098	42.84	3.07227	42.84	3.82227
42.94	0.834961	42.94	1.88184	42.94	2.62695	42.94	2.97656	42.94	3.06738	42.94	3.82617
43.04	0.845703	43.04	1.90039	43.04	2.62012	43.04	2.9873	43.04	3.0625	43.04	3.81348
43.14	0.819336	43.14	1.875	43.14	2.6123	43.14	2.96387	43.14	3.04102	43.14	3.7998
43.24	0.833008	43.24	1.87305	43.24	2.62207	43.24	2.97559	43.24	3.02832	43.24	3.79883
43.34	0.834961	43.34	1.86621	43.34	2.62207	43.34	2.97559	43.34	3.03223	43.34	3.81445
43.44	0.838867	43.44	1.87402	43.44	2.62207	43.44	2.95605	43.44	3.01953	43.44	3.80078
43.54	0.842773	43.54	1.87598	43.54	2.62207	43.54	2.96875	43.54	3.01465	43.54	3.80078
43.64	0.829102	43.64	1.86426	43.64	2.61426	43.64	2.95703	43.64	3	43.64	3.80078
43.74	0.827148	43.74	1.86426	43.74	2.6123	43.74	2.94922	43.74	2.99805	43.74	3.79883
43.84	0.826172	43.84	1.85547	43.84	2.60742	43.84	2.94531	43.84	2.98535	43.84	3.79785
43.94	0.837891	43.94	1.86719	43.94	2.61133	43.94	2.93555	43.94	2.98926	43.94	3.79688
44.04	0.84375	44.04	1.87402	44.04	2.62891	44.04	2.93555	44.04	2.99512	44.04	3.80469
44.14	0.851563	44.14	1.85449	44.14	2.625	44.14	2.92383	44.14	2.9873	44.14	3.79688
44.24	0.853516	44.24	1.86621	44.24	2.63184	44.24	2.91797	44.24	2.9873	44.24	3.79688
44.34	0.841797	44.34	1.83789	44.34	2.61133	44.34	2.91309	44.34	2.97559	44.34	3.78809
44.44	0.857422	44.44	1.83984	44.44	2.61328	44.44	2.91699	44.44	2.97559	44.44	3.79004
44.54	0.856445	44.54	1.83398	44.54	2.62988	44.54	2.9082	44.54	2.97461	44.54	3.79492
44.64	0.868164	44.64	1.83398	44.64	2.62988	44.64	2.9082	44.64	2.99023	44.64	3.79883
44.74	0.870117	44.74	1.83398	44.74	2.6377	44.74	2.91406	44.74	2.99609	44.74	3.8125
44.84	0.868164	44.84	1.8457	44.84	2.6416	44.84	2.91797	44.84	3	44.84	3.82813
44.94	0.874023	44.94	1.84473	44.94	2.64063	44.94	2.91699	44.94	2.99414	44.94	3.82715
45.04	0.889648	45.04	1.84082	45.04	2.64355	45.04	2.91113	45.04	2.99414	45.04	3.83105
45.14	0.891602	45.14	1.83496	45.14	2.62988	45.14	2.89844	45.14	2.99414	45.14	3.8252
45.24	0.879883	45.24	1.82324	45.24	2.63965	45.24	2.89258	45.24	2.98633	45.24	3.8252
45.34	0.874023	45.34	1.82324	45.34	2.63672	45.34	2.89355	45.34	2.98242	45.34	3.8252
45.44	0.866211	45.44	1.81543	45.44	2.63672	45.44	2.87402	45.44	2.9707	45.44	3.82129
45.54	0.854492	45.54	1.82227	45.54	2.65039	45.54	2.88574	45.54	2.97656	45.54	3.82715
45.64	0.865234	45.64	1.82227	45.64	2.64941	45.64	2.88477	45.64	2.97656	45.64	3.83398
45.74	0.865234	45.74	1.83398	45.74	2.64941	45.74	2.88477	45.74	2.97266	45.74	3.82617
45.84	0.864258	45.84	1.83203	45.84	2.66699	45.84	2.88379	45.84	2.97656	45.84	3.83691
45.94	0.861328	45.94	1.84473	45.94	2.66016	45.94	2.87305	45.94	2.97754	45.94	3.83496
46.04	0.865234	46.04	1.85156	46.04	2.6582	46.04	2.88477	46.04	2.97168	46.04	3.84277
46.14	0.869141	46.14	1.85547	46.14	2.67383	46.14	2.88086	46.14	2.98145	46.14	3.83301
46.24	0.863281	46.24	1.85156	46.24	2.67188	46.24	2.89453	46.24	2.97559	46.24	3.84668
46.34	0.867188	46.34	1.85547	46.34	2.67773	46.34	2.89063	46.34	2.98828	46.34	3.84668
46.44	0.867188	46.44	1.85156	46.44	2.68262	46.44	2.89648	46.44	2.99609	46.44	3.84668
46.54	0.884766	46.54	1.86426	46.54	2.69629	46.54	2.91504	46.54	2.99609	46.54	3.84668
46.64	0.873047	46.64	1.85254	46.64	2.67188	46.64	2.90332	46.64	2.98828	46.64	3.83984
46.74	0.881836	46.74	1.85059	46.74	2.6748	46.74	2.90527	46.74	2.99609	46.74	3.83105
46.84	0.879883	46.84	1.85547	46.84	2.66699	46.84	2.91602	46.84	3.00293	46.84	3.83496
46.94	0.888672	46.94	1.87109	46.94	2.68262	46.94	2.91602	46.94	3.0127	46.94	3.85059
47.04	0.902344	47.04	1.87402	47.04	2.69629	47.04	2.9248	47.04	3.01563	47.04	3.86426
47.14	0.897461	47.14	1.86914	47.14	2.69531	47.14	2.91992	47.14	3.00977	47.14	3.85938
47.24	0.896484	47.24	1.875	47.24	2.70703	47.24	2.92578	47.24	3.01855	47.24	3.87012
47.34	0.898438	47.34	1.87598	47.34	2.71875	47.34	2.91797	47.34	3.03711	47.34	3.87207
47.44	0.896484	47.44	1.8877	47.44	2.72363	47.44	2.92285	47.44	3.02539	47.44	3.88184
47.54	0.901367	47.54	1.89551	47.54	2.73242	47.54	2.92383	47.54	3.02441	47.54	3.875
47.64	0.920898	47.64	1.89453	47.64	2.73828	47.64	2.93848	47.64	3.04395	47.64	3.88672
47.74	0.929688	47.74	1.88184	47.74	2.74121	47.74	2.93945	47.74	3.04492	47.74	3.88086
47.84	0.941406	47.84	1.89453	47.84	2.74707	47.84	2.94824	47.84	3.06445	47.84	3.8916
47.94	0.94043	47.94	1.88965	47.94	2.74609	47.94	2.96484	47.94	3.06348	47.94	3.89258
48.04	0.957031	48.04	1.90039	48.04	2.74707	48.04	2.96582	48.04	3.06543	48.04	3.8877
48.14	0.967773	48.14	1.91211	48.14	2.75684	48.14	2.97559	48.14	3.07031	48.14	3.90527
48.24	0.978516	48.24	1.92578	48.24	2.76074	48.24	2.9873	48.24	3.08008	48.24	3.91699
48.34	0.991211	48.34	1.92188	48.34	2.76855	48.34	2.98633	48.34	3.09277	48.34	3.91699
48.44	0.99707	48.44	1.92383	48.44	2.77637	48.44	2.9834	48.44	3.09961	48.44	3.93652
48.54	1.00293	48.54	1.91992	48.54	2.78027	48.54	2.9873	48.54	3.09766	48.54	3.94043
48.64	1.01367	48.64	1.9375	48.64	2.78027	48.64	2.98633	48.64	3.10059	48.64	3.95313
48.74	1.01367	48.74	1.9248	48.74	2.77441	48.74	2.97461	48.74	3.09863	48.74	3.93359
48.84	1.01074	48.84	1.92578	48.84	2.76953	48.84	2.9668	48.84	3.09668	48.84	3.9375
48.94	1.02637	48.94	1.9248	48.94	2.78809	48.94	2.97852	48.94	3.10352	48.94	3.95605
49.04	1.02344	49.04	1.92285	49.04	2.7832	49.04	2.96777	49.04	3.10254	49.04	3.94727
49.14	1.0332	49.14	1.93066	49.14	2.78516	49.14	2.97852	49.14	3.11523	49.14	3.95703
49.24	1.02344	49.24	1.92383	49.24	2.78613	49.24	2.96094	49.24	3.09961	49.24	3.95215
49.34	1.02637	49.34	1.91211	49.34	2.77832	49.34	2.95898	49.34	3.09863	49.34	3.94629
49.44	1.05273	49.44	1.92383	49.44	2.79199	49.44	2.98145	49.44	3.10742	49.44	3.95215
49.54	1.06055	49.54	1.92188	49.54	2.78516	49.54	2.99609	49.54	3.10352	49.54	3.9541
49.64	1.03711	49.64	1.90527	49.64	2.77539	49.64	2.97168	49.64	3.08691	49.64	3.94824
49.74	1.03516	49.74	1.89551	49.74	2.77344	49.74	2.96484	49.74	3.08789	49.74	3.94531
49.84	1.05273	49.84	1.89941	49.84	2.7666	49.84	2.96484	49.84	3.09375	49.84	3.94434
49.94	1.05957	49.94	1.89453	49.94	2.7666	49.94	2.96387	49.94	3.08594	49.94	3.92969
50.04	1.0752	50.04	1.91016	50.04	2.77051	50.04	2.97168	50.04	3.09863	50.04	3.94727
50.14	1.07715	50.14	1.91211	50.14	2.78418	50.14	2.97559	50.14	3.1123	50.14	3.94238
50.24	1.0791	50.24	1.91309	50.24	2.7793	50.24	2.98438	50.24	3.10352	50.24	3.93652
50.34	1.08398	50.34	1.90723	50.34	2.77539	50.34	2.97266	50.34	3.10547	50.34	3.94531
50.44	1.08496	50.44	1.90918	50.44	2.77832	50.44	2.96777	50.44	3.10059	50.44	3.92871
50.54	1.08789	50.54	1.90723	50.54	2.79004	50.54	2.95898	50.54	3.11133	50.54	3.93457
50.64	1.08105	50.64	1.8916	50.64	2.79492	50.64	2.95703	50.64	3.10938	50.64	3.93164
50.74	1.08789	50.74	1.90234	50.74	2.79297	50.74	2.9502	50.74	3.10254	50.74	3.94238
50.84	1.08691	50.84	1.88477	50.84	2.79883	50.84	2.94238	50.84	3.10352	50.84	3.93555
50.94	1.0625	50.94	1.86719	50.94	2.7793	50.94	2.92871	50.94	3.07715	50.94	3.91016
51.04	1.06934	51.04	1.87598	51.04	2.79199	51.04	2.93555	51.04	3.08691	51.04	3.92578
51.14	1.05762	51.14	1.86914	51.14	2.78711	51.14	2.91992	51.14	3.08301	51.14	3.9209
51.24	1.05078	51.24	1.85645	51.24	2.78027	51.24	2.91113	51.24	3.06934	51.24	3.91016
51.34	1.03906	51.34	1.84766	51.34	2.76758	51.34	2.90137	51.34	3.07031	51.34	3.90527
51.44	1.04102	51.44	1.85254	51.44	2.76465	51.44	2.89551	51.44	3.0625	51.44	3.8916
51.54	1.03711	51.54	1.84668	51.54	2.7666	51.54	2.9043	51.54	3.05762	51.54	3.89746
51.64	1.0166	51.64	1.82129	51.64	2.75293	51.64	2.875	51.64	3.03223	51.64	3.87891
51.74	1.0293	51.74	1.83496	51.74	2.75879	51.74	2.87793	51.74	3.04297	51.74	3.88672
51.84	1.02637	51.84	1.8291	51.84	2.74805	51.84	2.87695	51.84	3.03906	51.84	3.8877
51.94	1.02441	51.94	1.8291	51.94	2.74414	51.94	2.87012	51.94	3.03809	51.94	3.8916
52.04	1.03906	52.04	1.8252	52.04	2.75488	52.04	2.87988	52.04	3.03809	52.04	3.88184
52.14	1.03027	52.14	1.82813	52.14	2.75195	52.14	2.88184	52.14	3.04102	52.14	3.8916
52.24	1.03809	52.24	1.83301	52.24	2.76465	52.24	2.89453	52.24	3.03711	52.24	3.89746
52.34	1.03027	52.34	1.82324	52.34	2.7666	52.34	2.87402	52.34	3.03809	52.34	3.88184
52.44	1.0459	52.44	1.8291	52.44	2.75977	52.44	2.88477	52.44	3.04102	52.44	3.87793
52.54	1.05176	52.54	1.81738	52.54	2.76563	52.54	2.88965	52.54	3.04199	52.54	3.88672
52.64	1.04395	52.64	1.82227	52.64	2.77539	52.64	2.90527	52.64	3.04492	52.64	3.88867
52.74	1.05469	52.74	1.82031	52.74	2.78418	52.74	2.90527	52.74	3.05469	52.74	3.88867
52.84	1.05566	52.84	1.81934	52.84	2.79395	52.84	2.9082	52.84	3.04883	52.84	3.8877
52.94	1.05273	52.94	1.83105	52.94	2.79102	52.94	2.91016	52.94	3.05957	52.94	3.8877
53.04	1.05859	53.04	1.82715	53.04	2.79102	53.04	2.92383	53.04	3.06055	53.04	3.88867
53.14	1.05957	53.14	1.83984	53.14	2.79688	53.14	2.92773	53.14	3.05664	53.14	3.88477
53.24	1.07129	53.24	1.83984	53.24	2.79199	53.24	2.9248	53.24	3.05566	53.24	3.88281
53.34	1.05859	53.34	1.83496	53.34	2.78516	53.34	2.91211	53.34	3.04395	53.34	3.88379
53.44	1.07422	53.44	1.83789	53.44	2.78809	53.44	2.92188	53.44	3.0293	53.44	3.875
53.54	1.0625	53.54	1.83398	53.54	2.78418	53.54	2.91797	53.54	3.02832	53.54	3.875
53.64	1.06055	53.64	1.83887	53.64	2.78125	53.64	2.91602	53.64	3.02344	53.64	3.86816
53.74	1.04883	53.74	1.83008	53.74	2.77051	53.74	2.91602	53.74	3.01074	53.74	3.86035
53.84	1.04883	53.84	1.82617	53.84	2.77441	53.84	2.9043	53.84	3.00684	53.84	3.86328
53.94	1.0498	53.94	1.81445	53.94	2.76074	53.94	2.90527	53.94	2.98535	53.94	3.83789
54.04	1.04199	54.04	1.79688	54.04	2.75293	54.04	2.89648	54.04	2.98438	54.04	3.83789
54.14	1.05371	54.14	1.81348	54.14	2.75977	54.14	2.90723	54.14	2.99023	54.14	3.84277
54.24	1.03906	54.24	1.82031	54.24	2.75195	54.24	2.90527	54.24	2.99512	54.24	3.8418
54.34	1.03906	54.34	1.81641	54.34	2.76074	54.34	2.90234	54.34	2.99707	54.34	3.8457
54.44	1.03809	54.44	1.79883	54.44	2.74805	54.44	2.89355	54.44	2.97461	54.44	3.82324
54.54	1.03027	54.54	1.79883	54.54	2.75586	54.54	2.89746	54.54	2.9873	54.54	3.83789
54.64	1.03516	54.64	1.79004	54.64	2.75195	54.64	2.89063	54.64	2.9707	54.64	3.8252
54.74	1.04395	54.74	1.7998	54.74	2.7627	54.74	2.89941	54.74	2.98047	54.74	3.82129
54.84	1.03418	54.84	1.80859	54.84	2.7666	54.84	2.89746	54.84	2.97656	54.84	3.82422
54.94	1.03223	54.94	1.81152	54.94	2.76172	54.94	2.89551	54.94	2.98145	54.94	3.82129
55.04	1.05371	55.04	1.81738	55.04	2.76758	55.04	2.90332	55.04	2.98438	55.04	3.82324
55.14	1.03613	55.14	1.8252	55.14	2.76074	55.14	2.9043	55.14	2.97852	55.14	3.82227
55.24	1.05371	55.24	1.83496	55.24	2.77148	55.24	2.91699	55.24	2.97656	55.24	3.82129
55.34	1.05566	55.34	1.83301	55.34	2.76855	55.34	2.90039	55.34	2.97559	55.34	3.81445
55.44	1.05664	55.44	1.82617	55.44	2.76758	55.44	2.90527	55.44	2.96582	55.44	3.80859
55.54	1.06543	55.54	1.83496	55.54	2.78027	55.54	2.91504	55.54	2.96387	55.54	3.80859
55.64	1.06543	55.64	1.83691	55.64	2.78027	55.64	2.90234	55.64	2.96289	55.64	3.80762
55.74	1.05664	55.74	1.84863	55.74	2.78027	55.74	2.91895	55.74	2.97949	55.74	3.8125
55.84	1.0498	55.84	1.83789	55.84	2.75684	55.84	2.90918	55.84	2.97168	55.84	3.79492
55.94	1.04492	55.94	1.83887	55.94	2.7627	55.94	2.90625	55.94	2.9668	55.94	3.78711
56.04	1.0459	56.04	1.83887	56.04	2.76855	56.04	2.91309	56.04	2.9668	56.04	3.79102
56.14	1.03711	56.14	1.84863	56.14	2.77148	56.14	2.91211	56.14	2.96289	56.14	3.7959
56.24	1.0293	56.24	1.83984	56.24	2.76465	56.24	2.91699	56.24	2.95703	56.24	3.79199
56.34	1.03711	56.34	1.83984	56.34	2.77832	56.34	2.91211	56.34	2.95801	56.34	3.7959
56.44	1.04004	56.44	1.84863	56.44	2.78125	56.44	2.91504	56.44	2.96582	56.44	3.78711
56.54	1.0332	56.54	1.84961	56.54	2.76953	56.54	2.91602	56.54	2.96875	56.54	3.79199
56.64	1.02637	56.64	1.84766	56.64	2.76172	56.64	2.91211	56.64	2.95996	56.64	3.78516
56.74	1.04199	56.74	1.86719	56.74	2.7832	56.74	2.92285	56.74	2.96875	56.74	3.78613
56.84	1.03516	56.84	1.85938	56.84	2.77344	56.84	2.91992	56.84	2.95898	56.84	3.77734
56.94	1.04004	56.94	1.85547	56.94	2.7793	56.94	2.93262	56.94	2.95508	56.94	3.76563
57.04	1.03711	57.04	1.86328	57.04	2.78027	57.04	2.93066	57.04	2.95898	57.04	3.77441
57.14	1.04492	57.14	1.88965	57.14	2.79199	57.14	2.94336	57.14	2.97168	57.14	3.78809
57.24	1.04492	57.24	1.87793	57.24	2.78711	57.24	2.93945	57.24	2.97949	57.24	3.78027
57.34	1.04395	57.34	1.88086	57.34	2.80176	57.34	2.94629	57.34	2.98047	57.34	3.78906
57.44	1.03613	57.44	1.88574	57.44	2.80762	57.44	2.94141	57.44	2.97656	57.44	3.78418
57.54	1.05859	57.54	1.89746	57.54	2.82813	57.54	2.9502	57.54	2.98926	57.54	3.78809
57.64	1.06055	57.64	1.91016	57.64	2.83594	57.64	2.95703	57.64	2.99609	57.64	3.80078
57.74	1.06641	57.74	1.91602	57.74	2.83008	57.74	2.94336	57.74	2.98828	57.74	3.7998
57.84	1.05469	57.84	1.91992	57.84	2.83008	57.84	2.95508	57.84	2.98828	57.84	3.80566
57.94	1.05469	57.94	1.92188	57.94	2.81934	57.94	2.94824	57.94	2.98828	57.94	3.79395
58.04	1.06152	58.04	1.93359	58.04	2.80957	58.04	2.96289	58.04	2.99219	58.04	3.79785
58.14	1.05859	58.14	1.93848	58.14	2.79785	58.14	2.96582	58.14	2.99609	58.14	3.78906
58.24	1.05957	58.24	1.92871	58.24	2.81348	58.24	2.97949	58.24	2.99121	58.24	3.79199
58.34	1.04199	58.34	1.91797	58.34	2.81055	58.34	2.97949	58.34	2.9707	58.34	3.77637
58.44	1.0498	58.44	1.94434	58.44	2.81738	58.44	2.97656	58.44	2.97363	58.44	3.79199
58.54	1.03516	58.54	1.94043	58.54	2.83691	58.54	2.99023	58.54	2.9707	58.54	3.78516
58.64	1.03125	58.64	1.93359	58.64	2.83691	58.64	2.99414	58.64	2.96094	58.64	3.79785
58.74	1.01563	58.74	1.89941	58.74	2.81445	58.74	2.96094	58.74	2.93164	58.74	3.78027
58.84	1.03027	58.84	1.9082	58.84	2.83496	58.84	2.99121	58.84	2.97949	58.84	3.79688
58.94	1.04688	58.94	1.91699	58.94	2.85059	58.94	3.02441	58.94	3.0166	58.94	3.81836
59.04	1.04883	59.04	1.92773	59.04	2.85742	59.04	3.01465	59.04	3.01855	59.04	3.81836
59.14	1.05762	59.14	1.94824	59.14	2.86523	59.14	3.0166	59.14	3.00684	59.14	3.80469
59.24	1.05762	59.24	1.9668	59.24	2.89844	59.24	3.02539	59.24	3.00879	59.24	3.77051
59.34	1.10254	59.34	1.98926	59.34	2.88672	59.34	3.04297	59.34	3.03613	59.34	3.77734
59.44	1.09766	59.44	1.9707	59.44	2.88574	59.44	3.04883	59.44	3.02734	59.44	3.76855
59.54	1.12109	59.54	1.99023	59.54	2.88379	59.54	3.04102	59.54	3.05957	59.54	3.77344
59.64	1.13574	59.64	1.97266	59.64	2.89844	59.64	3.00879	59.64	3.04883	59.64	3.76855
59.74	1.11035	59.74	1.90625	59.74	2.90039	59.74	2.94727	59.74	2.9873	59.74	3.6709
59.84	1.16699	59.84	1.95801	59.84	2.98242	59.84	2.98145	59.84	3.11328	59.84	3.69141
59.94	1.16895	59.94	2.03613	59.94	2.99121	59.94	2.98535	59.94	3.09766	59.94	-1.04395
60.04	0.288086	60.04	1.51367	60.04	2.39844	60.04	2.21191	60.04	1.97559	60.04	1.29297
60.14	-0.832031	60.14	1.02344	60.14	1.4082	60.14	1.94531	60.14	0.451172	60.14	-3.76953
60.24	-1.65234	60.24	0.5625	60.24	1.31445	60.24	-0.15332	60.24	0.219727	60.24	-0.144531
60.34	0.40625	60.34	1.24023	60.34	2.02441	60.34	1.57324	60.34	2.20996	60.34	2.97754
60.44	0.981445	60.44	1.10645	60.44	2.11133	60.44	2.20605	60.44	2.38281	60.44	2.95898
60.54	1.06934	60.54	1.2666	60.54	2.11035	60.54	2.00293	60.54	2.54199	60.54	3.10547
60.64	0.933594	60.64	1.06738	60.64	2.03418	60.64	2.16406	60.64	2.34668	60.64	2.6582
60.74	0.621094	60.74	0.886719	60.74	1.6709	60.74	1.89941	60.74	2.06738	60.74	2.53516
60.84	0.765625	60.84	1.04883	60.84	1.73633	60.84	1.74902	60.84	1.99805	60.84	2.54492
60.94	0.785156	60.94	1.05078	60.94	1.87402	60.94	1.78516	60.94	2.05957	60.94	2.49805
61.04	0.836914	61.04	1.04199	61.04	2.06836	61.04	1.82422	61.04	2.11621	61.04	2.54297
61.14	0.868164	61.14	0.928711	61.14	1.96094	61.14	1.74512	61.14	2.06445	61.14	2.41406
61.24	0.801758	61.24	0.803711	61.24	1.88281	61.24	1.67871	61.24	1.94727	61.24	2.34277
61.34	0.792969	61.34	0.833984	61.34	1.87012	61.34	1.65039	61.34	1.96191	61.34	2.35742
61.44	0.827148	61.44	0.908203	61.44	1.89844	61.44	1.67285	61.44	2.01172	61.44	2.43164
61.54	0.839844	61.54	0.943359	61.54	1.90918	61.54	1.64453	61.54	2.01855	61.54	2.4375
61.64	0.817383	61.64	0.958008	61.64	1.88477	61.64	1.62012	61.64	1.98828	61.64	2.41895
61.74	0.847656	61.74	0.973633	61.74	1.88086	61.74	1.61621	61.74	2.00098	61.74	2.43848
61.84	0.851563	61.84	0.96582	61.84	1.9043	61.84	1.59961	61.84	1.9834	61.84	2.43945
61.94	0.875977	61.94	1.01855	61.94	1.92188	61.94	1.62402	61.94	2.01367	61.94	2.45996
62.04	0.896484	62.04	1.04688	62.04	1.93262	62.04	1.63184	62.04	2.03223	62.04	2.44922
62.14	0.938477	62.14	1.06738	62.14	1.95313	62.14	1.64355	62.14	2.05078	62.14	2.47266
62.24	0.924805	62.24	1.02246	62.24	1.91992	62.24	1.60449	62.24	2.01172	62.24	2.43066
62.34	0.914063	62.34	0.975586	62.34	1.9082	62.34	1.58887	62.34	1.98438	62.34	2.3916
62.44	0.907227	62.44	0.96582	62.44	1.90625	62.44	1.5752	62.44	1.94434	62.44	2.36035
62.54	0.895508	62.54	0.944336	62.54	1.89941	62.54	1.56152	62.54	1.91602	62.54	2.34082
62.64	0.899414	62.64	0.954102	62.64	1.90039	62.64	1.58594	62.64	1.94531	62.64	2.35254
62.74	0.87207	62.74	0.907227	62.74	1.87695	62.74	1.55566	62.74	1.93359	62.74	2.31738
62.84	0.870117	62.84	0.94043	62.84	1.87891	62.84	1.57129	62.84	1.92188	62.84	2.31934
62.94	0.878906	62.94	0.948242	62.94	1.87012	62.94	1.57031	62.94	1.9248	62.94	2.32324
63.04	0.859375	63.04	0.946289	63.04	1.86523	63.04	1.52832	63.04	1.89746	63.04	2.26465
63.14	0.850586	63.14	0.932617	63.14	1.85742	63.14	1.53809	63.14	1.86914	63.14	2.25879
63.24	0.836914	63.24	0.913086	63.24	1.8457	63.24	1.5127	63.24	1.84375	63.24	2.22949
63.34	0.836914	63.34	0.905273	63.34	1.83594	63.34	1.5166	63.34	1.84766	63.34	2.22754
63.44	0.844727	63.44	0.907227	63.44	1.83594	63.44	1.52344	63.44	1.83398	63.44	2.2334
63.54	0.84082	63.54	0.901367	63.54	1.81836	63.54	1.50879	63.54	1.83789	63.54	2.21777
63.64	0.854492	63.64	0.90918	63.64	1.82715	63.64	1.52246	63.64	1.83984	63.64	2.22754
63.74	0.84668	63.74	0.889648	63.74	1.82813	63.74	1.51074	63.74	1.83398	63.74	2.21387
63.84	0.839844	63.84	0.883789	63.84	1.80273	63.84	1.48926	63.84	1.81445	63.84	2.19434
63.94	0.84668	63.94	0.890625	63.94	1.81641	63.94	1.4834	63.94	1.81641	63.94	2.2002
64.04	0.850586	64.04	0.895508	64.04	1.8125	64.04	1.49121	64.04	1.83105	64.04	2.2041
64.14	0.831055	64.14	0.895508	64.14	1.80469	64.14	1.48535	64.14	1.81836	64.14	2.18555
64.24	0.832031	64.24	0.892578	64.24	1.79785	64.24	1.47266	64.24	1.81543	64.24	2.18359
64.34	0.84082	64.34	0.90332	64.34	1.79102	64.34	1.47754	64.34	1.81836	64.34	2.1709
64.44	0.834961	64.44	0.891602	64.44	1.77344	64.44	1.47168	64.44	1.79688	64.44	2.15527
64.54	0.858398	64.54	0.895508	64.54	1.7832	64.54	1.46875	64.54	1.79883	64.54	2.15723
64.64	0.854492	64.64	0.901367	64.64	1.77734	64.64	1.47168	64.64	1.79297	64.64	2.15137
64.74	0.858398	64.74	0.913086	64.74	1.77734	64.74	1.46582	64.74	1.79297	64.74	2.15527
64.84	0.875977	64.84	0.922852	64.84	1.77344	64.84	1.45996	64.84	1.78516	64.84	2.15332
64.94	0.876953	64.94	0.907227	64.94	1.7793	64.94	1.46582	64.94	1.78125	64.94	2.16113
65.04	0.874023	65.04	0.910156	65.04	1.76367	65.04	1.4502	65.04	1.75781	65.04	2.15723
65.14	0.874023	65.14	0.899414	65.14	1.75879	65.14	1.43652	65.14	1.75195	65.14	2.15137
65.24	0.868164	65.24	0.893555	65.24	1.75586	65.24	1.44043	65.24	1.75293	65.24	2.15527
65.34	0.864258	65.34	0.889648	65.34	1.74219	65.34	1.43848	65.34	1.75781	65.34	2.1416
65.44	0.866211	65.44	0.895508	65.44	1.73828	65.44	1.4248	65.44	1.75391	65.44	2.13477
65.54	0.865234	65.54	0.908203	65.54	1.7373	65.54	1.43164	65.54	1.75293	65.54	2.13672
65.64	0.875977	65.64	0.901367	65.64	1.74023	65.64	1.42676	65.64	1.75586	65.64	2.1377
65.74	0.883789	65.74	0.897461	65.74	1.74023	65.74	1.42871	65.74	1.76172	65.74	2.13574
65.84	0.879883	65.84	0.879883	65.84	1.72852	65.84	1.41113	65.84	1.75391	65.84	2.11426
65.94	0.885742	65.94	0.887695	65.94	1.7207	65.94	1.40723	65.94	1.74609	65.94	2.12402
66.04	0.90918	66.04	0.905273	66.04	1.72852	66.04	1.41309	66.04	1.75195	66.04	2.12793
66.14	0.904297	66.14	0.899414	66.14	1.72461	66.14	1.40918	66.14	1.75195	66.14	2.11426
66.24	0.916992	66.24	0.90332	66.24	1.72266	66.24	1.39648	66.24	1.74414	66.24	2.1123
66.34	0.901367	66.34	0.895508	66.34	1.71289	66.34	1.3877	66.34	1.73633	66.34	2.09668
66.44	0.895508	66.44	0.893555	66.44	1.69922	66.44	1.38574	66.44	1.72656	66.44	2.09473
66.54	0.907227	66.54	0.907227	66.54	1.69531	66.54	1.39355	66.54	1.72852	66.54	2.1084
66.64	0.895508	66.64	0.894531	66.64	1.68164	66.64	1.37012	66.64	1.71094	66.64	2.09082
66.74	0.907227	66.74	0.897461	66.74	1.69531	66.74	1.38379	66.74	1.71094	66.74	2.09863
66.84	0.895508	66.84	0.883789	66.84	1.68164	66.84	1.36426	66.84	1.69141	66.84	2.06934
66.94	0.899414	66.94	0.887695	66.94	1.67969	66.94	1.36816	66.94	1.69531	66.94	2.07715
67.04	0.895508	67.04	0.889648	67.04	1.67578	67.04	1.37402	67.04	1.67969	67.04	2.07129
67.14	0.899414	67.14	0.893555	67.14	1.67969	67.14	1.36621	67.14	1.68457	67.14	2.05957
67.24	0.891602	67.24	0.881836	67.24	1.66797	67.24	1.35449	67.24	1.67383	67.24	2.04199
67.34	0.889648	67.34	0.874023	67.34	1.66406	67.34	1.35059	67.34	1.67773	67.34	2.03809
67.44	0.895508	67.44	0.874023	67.44	1.66602	67.44	1.35254	67.44	1.67188	67.44	2.04004
67.54	0.891602	67.54	0.879883	67.54	1.6582	67.54	1.35254	67.54	1.67188	67.54	2.02832
67.64	0.893555	67.64	0.870117	67.64	1.66211	67.64	1.34668	67.64	1.66602	67.64	2.02246
67.74	0.895508	67.74	0.87207	67.74	1.6582	67.74	1.33496	67.74	1.66602	67.74	2.02637
67.84	0.899414	67.84	0.87207	67.84	1.65039	67.84	1.33887	67.84	1.67578	67.84	2.03223
67.94	0.895508	67.94	0.875977	67.94	1.65137	67.94	1.34473	67.94	1.67188	67.94	2.02051
68.04	0.891602	68.04	0.870117	68.04	1.65039	68.04	1.33301	68.04	1.66797	68.04	2.00098
68.14	0.897461	68.14	0.874023	68.14	1.65039	68.14	1.34863	68.14	1.67383	68.14	2.00098
68.24	0.889648	68.24	0.870117	68.24	1.65039	68.24	1.35449	68.24	1.66211	68.24	2.00098
68.34	0.891602	68.34	0.885742	68.34	1.6543	68.34	1.35449	68.34	1.66992	68.34	2.00098
68.44	0.885742	68.44	0.879883	68.44	1.64844	68.44	1.33887	68.44	1.66016	68.44	1.98242
68.54	0.874023	68.54	0.870117	68.54	1.63867	68.54	1.33691	68.54	1.6543	68.54	1.9834
68.64	0.874023	68.64	0.862305	68.64	1.63867	68.64	1.34277	68.64	1.66406	68.64	1.9834
68.74	0.856445	68.74	0.866211	68.74	1.63086	68.74	1.33496	68.74	1.65234	68.74	1.96387
68.84	0.860352	68.84	0.87207	68.84	1.63086	68.84	1.33496	68.84	1.66016	68.84	1.97559
68.94	0.866211	68.94	0.87207	68.94	1.63086	68.94	1.34668	68.94	1.66211	68.94	1.96387
69.04	0.84668	69.04	0.852539	69.04	1.62305	69.04	1.34473	69.04	1.6543	69.04	1.95215
69.14	0.853516	69.14	0.847656	69.14	1.62793	69.14	1.33984	69.14	1.65332	69.14	1.95117
69.24	0.842773	69.24	0.852539	69.24	1.60547	69.24	1.33301	69.24	1.65234	69.24	1.94043
69.34	0.839844	69.34	0.838867	69.34	1.60938	69.34	1.32617	69.34	1.64063	69.34	1.9209
69.44	0.84668	69.44	0.850586	69.44	1.61914	69.44	1.33301	69.44	1.64063	69.44	1.9209
69.54	0.858398	69.54	0.84668	69.54	1.61523	69.54	1.33301	69.54	1.64063	69.54	1.9209
69.64	0.868164	69.64	0.850586	69.64	1.61914	69.64	1.33691	69.64	1.64063	69.64	1.9209
69.74	0.868164	69.74	0.842773	69.74	1.61914	69.74	1.34668	69.74	1.64453	69.74	1.91699
69.84	0.868164	69.84	0.850586	69.84	1.61914	69.84	1.35449	69.84	1.64063	69.84	1.92285
69.94	0.866211	69.94	0.838867	69.94	1.60742	69.94	1.35449	69.94	1.63281	69.94	1.91113
70.04	0.858398	70.04	0.842773	70.04	1.61133	70.04	1.35449	70.04	1.63281	70.04	1.90332
70.14	0.84668	70.14	0.831055	70.14	1.59961	70.14	1.35059	70.14	1.63281	70.14	1.8916
70.24	0.850586	70.24	0.831055	70.24	1.58789	70.24	1.35254	70.24	1.62598	70.24	1.8916
70.34	0.84082	70.34	0.81543	70.34	1.58398	70.34	1.34082	70.34	1.62891	70.34	1.87598
70.44	0.842773	70.44	0.818359	70.44	1.57813	70.44	1.33887	70.44	1.61914	70.44	1.88574
70.54	0.84082	70.54	0.818359	70.54	1.58984	70.54	1.3252	70.54	1.625	70.54	1.88379
70.64	0.842773	70.64	0.819336	70.64	1.58594	70.64	1.32129	70.64	1.62109	70.64	1.87207
70.74	0.854492	70.74	0.824219	70.74	1.58984	70.74	1.33301	70.74	1.625	70.74	1.87598
70.84	0.84668	70.84	0.823242	70.84	1.57813	70.84	1.3291	70.84	1.61328	70.84	1.86621
70.94	0.84668	70.94	0.819336	70.94	1.58594	70.94	1.32324	70.94	1.62109	70.94	1.86426
71.04	0.856445	71.04	0.831055	71.04	1.58984	71.04	1.32324	71.04	1.62891	71.04	1.8623
71.14	0.844727	71.14	0.823242	71.14	1.57813	71.14	1.31152	71.14	1.62305	71.14	1.8623
71.24	0.836914	71.24	0.81543	71.24	1.57031	71.24	1.30371	71.24	1.62305	71.24	1.85059
71.34	0.836914	71.34	0.825195	71.34	1.58008	71.34	1.30371	71.34	1.62695	71.34	1.84277
71.44	0.848633	71.44	0.821289	71.44	1.58789	71.44	1.30371	71.44	1.62891	71.44	1.85059
71.54	0.834961	71.54	0.825195	71.54	1.57617	71.54	1.2959	71.54	1.61523	71.54	1.83105
71.64	0.834961	71.64	0.81543	71.64	1.56445	71.64	1.29004	71.64	1.60938	71.64	1.82715
71.74	0.838867	71.74	0.813477	71.74	1.5625	71.74	1.28809	71.74	1.61914	71.74	1.8252
71.84	0.844727	71.84	0.80957	71.84	1.56836	71.84	1.29395	71.84	1.62109	71.84	1.83105
71.94	0.845703	71.94	0.805664	71.94	1.55664	71.94	1.27832	71.94	1.60938	71.94	1.81543
72.04	0.834961	72.04	0.791992	72.04	1.54492	72.04	1.26465	72.04	1.5918	72.04	1.79004
72.14	0.84668	72.14	0.791992	72.14	1.55273	72.14	1.27441	72.14	1.5957	72.14	1.80566
72.24	0.858398	72.24	0.807617	72.24	1.57031	72.24	1.27441	72.24	1.59961	72.24	1.82324
72.34	0.868164	72.34	0.819336	72.34	1.57227	72.34	1.28027	72.34	1.61914	72.34	1.81738
72.44	0.860352	72.44	0.805664	72.44	1.5625	72.44	1.27051	72.44	1.59766	72.44	1.81543
72.54	0.862305	72.54	0.803711	72.54	1.56445	72.54	1.27051	72.54	1.59961	72.54	1.79785
72.64	0.860352	72.64	0.799805	72.64	1.55957	72.64	1.26074	72.64	1.59375	72.64	1.78809
72.74	0.850586	72.74	0.780273	72.74	1.55859	72.74	1.25293	72.74	1.59961	72.74	1.78418
72.84	0.844727	72.84	0.780273	72.84	1.55371	72.84	1.24121	72.84	1.5918	72.84	1.77832
72.94	0.844727	72.94	0.780273	72.94	1.54688	72.94	1.24121	72.94	1.5918	72.94	1.78223
73.04	0.844727	73.04	0.772461	73.04	1.54395	73.04	1.2334	73.04	1.5957	73.04	1.77051
73.14	0.848633	73.14	0.780273	73.14	1.55078	73.14	1.24512	73.14	1.60547	73.14	1.77441
73.24	0.836914	73.24	0.766602	73.24	1.53906	73.24	1.24512	73.24	1.59375	73.24	1.7627
73.34	0.84082	73.34	0.780273	73.34	1.54688	73.34	1.24121	73.34	1.60156	73.34	1.75098
73.44	0.834961	73.44	0.772461	73.44	1.53906	73.44	1.2334	73.44	1.58203	73.44	1.73926
73.54	0.84668	73.54	0.768555	73.54	1.53906	73.54	1.2334	73.54	1.58984	73.54	1.74316
73.64	0.838867	73.64	0.762695	73.64	1.52637	73.64	1.22949	73.64	1.57227	73.64	1.73145
73.74	0.838867	73.74	0.754883	73.74	1.50781	73.74	1.22363	73.74	1.56836	73.74	1.73145
73.84	0.834961	73.84	0.750977	73.84	1.5127	73.84	1.21973	73.84	1.57031	73.84	1.73145
73.94	0.84668	73.94	0.762695	73.94	1.51953	73.94	1.22363	73.94	1.58203	73.94	1.73145
74.04	0.838867	74.04	0.74707	74.04	1.51563	74.04	1.21973	74.04	1.57031	74.04	1.71973
74.14	0.827148	74.14	0.741211	74.14	1.50195	74.14	1.20215	74.14	1.55273	74.14	1.70215
74.24	0.823242	74.24	0.745117	74.24	1.49805	74.24	1.19824	74.24	1.55273	74.24	1.70996
74.34	0.819336	74.34	0.74707	74.34	1.48633	74.34	1.19238	74.34	1.54102	74.34	1.70215
74.44	0.813477	74.44	0.729492	74.44	1.47852	74.44	1.18066	74.44	1.53711	74.44	1.69629
74.54	0.817383	74.54	0.733398	74.54	1.49023	74.54	1.19238	74.54	1.53125	74.54	1.70215
74.64	0.817383	74.64	0.733398	74.64	1.47852	74.64	1.18457	74.64	1.52344	74.64	1.69434
74.74	0.821289	74.74	0.737305	74.74	1.49023	74.74	1.18848	74.74	1.53516	74.74	1.71191
74.84	0.819336	74.84	0.743164	74.84	1.48242	74.84	1.18652	74.84	1.52734	74.84	1.7041
74.94	0.819336	74.94	0.735352	74.94	1.4707	74.94	1.18652	74.94	1.52539	74.94	1.69238
75.04	0.81543	75.04	0.719727	75.04	1.4668	75.04	1.1709	75.04	1.50586	75.04	1.68066
75.14	0.797852	75.14	0.713867	75.14	1.45313	75.14	1.15332	75.14	1.48633	75.14	1.66309
75.24	0.797852	75.24	0.713867	75.24	1.44922	75.24	1.16113	75.24	1.48242	75.24	1.65918
75.34	0.795898	75.34	0.713867	75.34	1.44922	75.34	1.15332	75.34	1.48242	75.34	1.65137
75.44	0.795898	75.44	0.713867	75.44	1.44922	75.44	1.15332	75.44	1.48633	75.44	1.66309
75.54	0.795898	75.54	0.709961	75.54	1.44922	75.54	1.16113	75.54	1.49805	75.54	1.65918
75.64	0.78418	75.64	0.709961	75.64	1.44141	75.64	1.15332	75.64	1.48828	75.64	1.65137
75.74	0.795898	75.74	0.713867	75.74	1.45117	75.74	1.16504	75.74	1.48633	75.74	1.65137
75.84	0.799805	75.84	0.702148	75.84	1.43945	75.84	1.15332	75.84	1.48438	75.84	1.65137
75.94	0.797852	75.94	0.702148	75.94	1.43945	75.94	1.15332	75.94	1.47266	75.94	1.63184
76.04	0.790039	76.04	0.702148	76.04	1.42773	76.04	1.15332	76.04	1.48438	76.04	1.63965
76.14	0.791992	76.14	0.698242	76.14	1.43555	76.14	1.14941	76.14	1.49023	76.14	1.63965
76.24	0.77832	76.24	0.692383	76.24	1.42188	76.24	1.14355	76.24	1.47266	76.24	1.62207
76.34	0.766602	76.34	0.692383	76.34	1.41406	76.34	1.13574	76.34	1.46484	76.34	1.61035
76.44	0.762695	76.44	0.692383	76.44	1.42773	76.44	1.13184	76.44	1.46094	76.44	1.61035
76.54	0.762695	76.54	0.680664	76.54	1.4082	76.54	1.13184	76.54	1.44922	76.54	1.61035
76.64	0.766602	76.64	0.696289	76.64	1.41992	76.64	1.13184	76.64	1.45313	76.64	1.61035
76.74	0.766602	76.74	0.69043	76.74	1.4082	76.74	1.12891	76.74	1.4375	76.74	1.60254
76.84	0.766602	76.84	0.694336	76.84	1.41211	76.84	1.13086	76.84	1.45508	76.84	1.61426
76.94	0.766602	76.94	0.702148	76.94	1.4082	76.94	1.12402	76.94	1.45117	76.94	1.61035
77.04	0.758789	77.04	0.709961	77.04	1.41992	77.04	1.13672	77.04	1.45508	77.04	1.59863
77.14	0.754883	77.14	0.700195	77.14	1.41992	77.14	1.13379	77.14	1.43164	77.14	1.60059
77.24	0.74707	77.24	0.688477	77.24	1.4082	77.24	1.12109	77.24	1.43164	77.24	1.59277
77.34	0.74707	77.34	0.694336	77.34	1.41211	77.34	1.11914	77.34	1.43555	77.34	1.58887
77.44	0.739258	77.44	0.682617	77.44	1.4043	77.44	1.12109	77.44	1.42383	77.44	1.57129
77.54	0.735352	77.54	0.682617	77.54	1.41797	77.54	1.11035	77.54	1.42773	77.54	1.57129
77.64	0.731445	77.64	0.670898	77.64	1.40625	77.64	1.10254	77.64	1.40234	77.64	1.57129
77.74	0.729492	77.74	0.686523	77.74	1.41016	77.74	1.11426	77.74	1.41406	77.74	1.58301
77.84	0.735352	77.84	0.692383	77.84	1.41797	77.84	1.11035	77.84	1.41016	77.84	1.5791
77.94	0.735352	77.94	0.692383	77.94	1.41797	77.94	1.11426	77.94	1.41406	77.94	1.59082
78.04	0.731445	78.04	0.696289	78.04	1.41797	78.04	1.10254	78.04	1.40234	78.04	1.58301
78.14	0.729492	78.14	0.702148	78.14	1.42188	78.14	1.11426	78.14	1.41797	78.14	1.58301
78.24	0.737305	78.24	0.709961	78.24	1.41406	78.24	1.12207	78.24	1.42383	78.24	1.58301
78.34	0.745117	78.34	0.709961	78.34	1.41992	78.34	1.12207	78.34	1.41992	78.34	1.59082
78.44	0.731445	78.44	0.692383	78.44	1.41211	78.44	1.11621	78.44	1.40625	78.44	1.57324
78.54	0.745117	78.54	0.692383	78.54	1.4082	78.54	1.1123	78.54	1.39844	78.54	1.56543
78.64	0.749023	78.64	0.704102	78.64	1.4043	78.64	1.11621	78.64	1.39258	78.64	1.56348
78.74	0.737305	78.74	0.692383	78.74	1.39063	78.74	1.11621	78.74	1.38477	78.74	1.56348
78.84	0.737305	78.84	0.696289	78.84	1.39453	78.84	1.10059	78.84	1.38477	78.84	1.55176
78.94	0.749023	78.94	0.702148	78.94	1.4082	78.94	1.10254	78.94	1.38086	78.94	1.55957
79.04	0.74707	79.04	0.698242	79.04	1.39648	79.04	1.09863	79.04	1.38086	79.04	1.55957
79.14	0.731445	79.14	0.692383	79.14	1.39453	79.14	1.08887	79.14	1.37891	79.14	1.5459
79.24	0.737305	79.24	0.704102	79.24	1.38867	79.24	1.09863	79.24	1.37305	79.24	1.55176
79.34	0.749023	79.34	0.700195	79.34	1.38867	79.34	1.1084	79.34	1.37305	79.34	1.54785
79.44	0.745117	79.44	0.69043	79.44	1.37891	79.44	1.09277	79.44	1.37891	79.44	1.53223
79.54	0.749023	79.54	0.702148	79.54	1.39063	79.54	1.10059	79.54	1.38477	79.54	1.54785
79.64	0.745117	79.64	0.702148	79.64	1.39063	79.64	1.09863	79.64	1.39258	79.64	1.5498
79.74	0.751953	79.74	0.708984	79.74	1.38574	79.74	1.09961	79.74	1.3877	79.74	1.53906
79.84	0.745117	79.84	0.69043	79.84	1.37891	79.84	1.08496	79.84	1.37305	79.84	1.52441
79.94	0.733398	79.94	0.698242	79.94	1.375	79.94	1.09277	79.94	1.36914	79.94	1.53027
80.04	0.745117	80.04	0.709961	80.04	1.37891	80.04	1.09277	80.04	1.37305	80.04	1.53027
80.14	0.745117	80.14	0.709961	80.14	1.37891	80.14	1.09277	80.14	1.37695	80.14	1.53027
80.24	0.741211	80.24	0.702148	80.24	1.36719	80.24	1.09668	80.24	1.37109	80.24	1.52246
80.34	0.743164	80.34	0.713867	80.34	1.36719	80.34	1.10254	80.34	1.37891	80.34	1.53027
80.44	0.754883	80.44	0.719727	80.44	1.36719	80.44	1.10254	80.44	1.39063	80.44	1.53027
80.54	0.743164	80.54	0.719727	80.54	1.36719	80.54	1.09082	80.54	1.37109	80.54	1.53027
80.64	0.74707	80.64	0.723633	80.64	1.35938	80.64	1.09473	80.64	1.38281	80.64	1.54199
80.74	0.74707	80.74	0.723633	80.74	1.35938	80.74	1.08301	80.74	1.375	80.74	1.53418
80.84	0.740234	80.84	0.711914	80.84	1.35156	80.84	1.08301	80.84	1.36328	80.84	1.52246
80.94	0.743164	80.94	0.704102	80.94	1.35547	80.94	1.0791	80.94	1.35547	80.94	1.51855
81.04	0.741211	81.04	0.694336	81.04	1.3418	81.04	1.06543	81.04	1.3457	81.04	1.50098
81.14	0.74707	81.14	0.71582	81.14	1.36328	81.14	1.08301	81.14	1.36328	81.14	1.50098
81.24	0.754883	81.24	0.717773	81.24	1.36523	81.24	1.08301	81.24	1.35938	81.24	1.50098
81.34	0.74707	81.34	0.709961	81.34	1.35742	81.34	1.07129	81.34	1.35938	81.34	1.50098
81.44	0.758789	81.44	0.72168	81.44	1.35742	81.44	1.08301	81.44	1.37109	81.44	1.50098
81.54	0.74707	81.54	0.72168	81.54	1.35352	81.54	1.07129	81.54	1.36328	81.54	1.50098
81.64	0.735352	81.64	0.706055	81.64	1.34375	81.64	1.06348	81.64	1.34766	81.64	1.49707
81.74	0.729492	81.74	0.700195	81.74	1.33008	81.74	1.04395	81.74	1.3418	81.74	1.4834
81.84	0.717773	81.84	0.700195	81.84	1.31836	81.84	1.03223	81.84	1.3418	81.84	1.46777
81.94	0.717773	81.94	0.692383	81.94	1.30664	81.94	1.03223	81.94	1.33398	81.94	1.45801
82.04	0.713867	82.04	0.688477	82.04	1.29688	82.04	1.03223	82.04	1.3418	82.04	1.45996
82.14	0.709961	82.14	0.692383	82.14	1.30078	82.14	1.03613	82.14	1.33008	82.14	1.46387
82.24	0.727539	82.24	0.702148	82.24	1.30664	82.24	1.05371	82.24	1.3418	82.24	1.46973
82.34	0.71582	82.34	0.702148	82.34	1.29883	82.34	1.04199	82.34	1.33398	82.34	1.46973
82.44	0.719727	82.44	0.69043	82.44	1.28711	82.44	1.04199	82.44	1.33398	82.44	1.45801
82.54	0.717773	82.54	0.69043	82.54	1.28711	82.54	1.03027	82.54	1.32617	82.54	1.45215
82.64	0.709961	82.64	0.678711	82.64	1.26758	82.64	1.02441	82.64	1.33203	82.64	1.44043
82.74	0.723633	82.74	0.686523	82.74	1.27539	82.74	1.0166	82.74	1.32813	82.74	1.44043
82.84	0.71582	82.84	0.686523	82.84	1.26758	82.84	1.01074	82.84	1.32031	82.84	1.42871
82.94	0.719727	82.94	0.678711	82.94	1.25586	82.94	1.00293	82.94	1.32031	82.94	1.42871
83.04	0.725586	83.04	0.69043	83.04	1.25977	83.04	1.00293	83.04	1.32031	83.04	1.43262
83.14	0.717773	83.14	0.678711	83.14	1.25586	83.14	1.00293	83.14	1.32031	83.14	1.4209
83.24	0.723633	83.24	0.670898	83.24	1.23828	83.24	1.00293	83.24	1.3125	83.24	1.4209
83.34	0.71582	83.34	0.670898	83.34	1.21875	83.34	0.991211	83.34	1.3125	83.34	1.41309
83.44	0.704102	83.44	0.65918	83.44	1.21875	83.44	0.983398	83.44	1.30078	83.44	1.40137
83.54	0.708008	83.54	0.65918	83.54	1.20703	83.54	0.979492	83.54	1.30078	83.54	1.40137
83.64	0.717773	83.64	0.663086	83.64	1.21094	83.64	0.985352	83.64	1.30469	83.64	1.41309
83.74	0.717773	83.74	0.663086	83.74	1.21094	83.74	0.973633	83.74	1.30469	83.74	1.40137
83.84	0.710938	83.84	0.667969	83.84	1.21582	83.84	0.978516	83.84	1.30957	83.84	1.39453
83.94	0.717773	83.94	0.670898	83.94	1.21875	83.94	0.993164	83.94	1.3125	83.94	1.40332
84.04	0.712891	84.04	0.662109	84.04	1.20605	84.04	0.980469	84.04	1.30762	84.04	1.38672
84.14	0.699219	84.14	0.650391	84.14	1.19238	84.14	0.978516	84.14	1.29395	84.14	1.37695
84.24	0.698242	84.24	0.651367	84.24	1.19922	84.24	0.973633	84.24	1.28906	84.24	1.38379
84.34	0.698242	84.34	0.663086	84.34	1.20313	84.34	0.981445	84.34	1.29492	84.34	1.38379
84.44	0.698242	84.44	0.651367	84.44	1.19141	84.44	0.967773	84.44	1.29492	84.44	1.38379
84.54	0.686523	84.54	0.643555	84.54	1.17969	84.54	0.967773	84.54	1.2832	84.54	1.38379
84.64	0.686523	84.64	0.643555	84.64	1.17188	84.64	0.956055	84.64	1.27539	84.64	1.36426
84.74	0.686523	84.74	0.651367	84.74	1.17969	84.74	0.956055	84.74	1.2832	84.74	1.37598
84.84	0.674805	84.84	0.639648	84.84	1.16797	84.84	0.956055	84.84	1.27148	84.84	1.37012
84.94	0.674805	84.94	0.639648	84.94	1.15625	84.94	0.944336	84.94	1.27148	84.94	1.36816
85.04	0.674805	85.04	0.631836	85.04	1.13867	85.04	0.944336	85.04	1.26367	85.04	1.3623
85.14	0.666992	85.14	0.620117	85.14	1.13867	85.14	0.928711	85.14	1.26367	85.14	1.3623
85.24	0.666992	85.24	0.620117	85.24	1.13086	85.24	0.922852	85.24	1.25195	85.24	1.3623
85.34	0.666992	85.34	0.612305	85.34	1.11914	85.34	0.915039	85.34	1.25195	85.34	1.35059
85.44	0.65918	85.44	0.604492	85.44	1.11133	85.44	0.918945	85.44	1.25195	85.44	1.34668
85.54	0.676758	85.54	0.62207	85.54	1.12109	85.54	0.924805	85.54	1.25586	85.54	1.35254
85.64	0.668945	85.64	0.610352	85.64	1.12109	85.64	0.928711	85.64	1.25586	85.64	1.35254
85.74	0.672852	85.74	0.602539	85.74	1.11328	85.74	0.938477	85.74	1.25977	85.74	1.35254
85.84	0.674805	85.84	0.602539	85.84	1.12695	85.84	0.952148	85.84	1.25781	85.84	1.36035
85.94	0.674805	85.94	0.608398	85.94	1.12695	85.94	0.94043	85.94	1.25195	85.94	1.34863
86.04	0.678711	86.04	0.612305	86.04	1.13086	86.04	0.946289	86.04	1.26367	86.04	1.34277
86.14	0.678711	86.14	0.612305	86.14	1.11914	86.14	0.930664	86.14	1.24805	86.14	1.34277
86.24	0.663086	86.24	0.600586	86.24	1.11914	86.24	0.924805	86.24	1.24219	86.24	1.34277
86.34	0.668945	86.34	0.612305	86.34	1.12305	86.34	0.928711	86.34	1.24609	86.34	1.34277
86.44	0.661133	86.44	0.616211	86.44	1.12695	86.44	0.932617	86.44	1.24609	86.44	1.34668
86.54	0.666992	86.54	0.62207	86.54	1.12109	86.54	0.938477	86.54	1.23438	86.54	1.34473
86.64	0.65918	86.64	0.618164	86.64	1.12109	86.64	0.926758	86.64	1.23438	86.64	1.34473
86.74	0.663086	86.74	0.620117	86.74	1.11719	86.74	0.925781	86.74	1.23047	86.74	1.34863
86.84	0.657227	86.84	0.620117	86.84	1.12305	86.84	0.913086	86.84	1.23242	86.84	1.33496
86.94	0.657227	86.94	0.614258	86.94	1.11133	86.94	0.913086	86.94	1.21484	86.94	1.33496
87.04	0.649414	87.04	0.618164	87.04	1.11523	87.04	0.916992	87.04	1.21875	87.04	1.32715
87.14	0.645508	87.14	0.620117	87.14	1.12891	87.14	0.918945	87.14	1.23242	87.14	1.34082
87.24	0.649414	87.24	0.612305	87.24	1.11719	87.24	0.913086	87.24	1.22461	87.24	1.34082
87.34	0.651367	87.34	0.608398	87.34	1.10938	87.34	0.901367	87.34	1.22461	87.34	1.34082
87.44	0.637695	87.44	0.602539	87.44	1.10938	87.44	0.901367	87.44	1.21289	87.44	1.33301
87.54	0.625977	87.54	0.59082	87.54	1.09766	87.54	0.893555	87.54	1.21289	87.54	1.32129
87.64	0.641602	87.64	0.602539	87.64	1.10938	87.64	0.905273	87.64	1.22461	87.64	1.33301
87.74	0.643555	87.74	0.618164	87.74	1.11328	87.74	0.916992	87.74	1.22461	87.74	1.33301
87.84	0.643555	87.84	0.629883	87.84	1.11914	87.84	0.911133	87.84	1.22461	87.84	1.32129
87.94	0.635742	87.94	0.614258	87.94	1.10742	87.94	0.90332	87.94	1.21289	87.94	1.3252
88.04	0.635742	88.04	0.600586	88.04	1.10742	88.04	0.90332	88.04	1.21289	88.04	1.31543
88.14	0.635742	88.14	0.600586	88.14	1.10742	88.14	0.891602	88.14	1.20117	88.14	1.30176
88.24	0.635742	88.24	0.600586	88.24	1.09961	88.24	0.891602	88.24	1.19336	88.24	1.30176
88.34	0.635742	88.34	0.600586	88.34	1.09961	88.34	0.895508	88.34	1.2002	88.34	1.31348
88.44	0.635742	88.44	0.600586	88.44	1.09961	88.44	0.895508	88.44	1.18164	88.44	1.30176
88.54	0.631836	88.54	0.592773	88.54	1.0918	88.54	0.883789	88.54	1.18164	88.54	1.30176
88.64	0.629883	88.64	0.604492	88.64	1.0918	88.64	0.895508	88.64	1.19336	88.64	1.30566
88.74	0.631836	88.74	0.598633	88.74	1.09766	88.74	0.889648	88.74	1.1875	88.74	1.31152
88.84	0.625977	88.84	0.598633	88.84	1.09766	88.84	0.881836	88.84	1.18164	88.84	1.2998
88.94	0.62207	88.94	0.602539	88.94	1.09375	88.94	0.893555	88.94	1.18164	88.94	1.31152
89.04	0.620117	89.04	0.59082	89.04	1.08008	89.04	0.881836	89.04	1.18164	89.04	1.30371
89.14	0.625977	89.14	0.59082	89.14	1.08008	89.14	0.881836	89.14	1.17383	89.14	1.29199
89.24	0.62207	89.24	0.59082	89.24	1.08008	89.24	0.87793	89.24	1.16211	89.24	1.29199
89.34	0.620117	89.34	0.59082	89.34	1.07617	89.34	0.887695	89.34	1.16602	89.34	1.29199
89.44	0.637695	89.44	0.602539	89.44	1.08789	89.44	0.893555	89.44	1.16016	89.44	1.29199
89.54	0.633789	89.54	0.602539	89.54	1.0752	89.54	0.881836	89.54	1.16016	89.54	1.29199
89.64	0.616211	89.64	0.59082	89.64	1.06836	89.64	0.881836	89.64	1.15234	89.64	1.28027
89.74	0.616211	89.74	0.59082	89.74	1.05664	89.74	0.881836	89.74	1.15234	89.74	1.27246
89.84	0.616211	89.84	0.586914	89.84	1.05664	89.84	0.874023	89.84	1.15234	89.84	1.27246
89.94	0.616211	89.94	0.581055	89.94	1.05273	89.94	0.862305	89.94	1.14063	89.94	1.25586
90.04	0.616211	90.04	0.581055	90.04	1.03906	90.04	0.862305	90.04	1.14063	90.04	1.24902
90.14	0.608398	90.14	0.569336	90.14	1.03906	90.14	0.862305	90.14	1.13281	90.14	1.24121
90.24	0.625	90.24	0.585938	90.24	1.04395	90.24	0.875	90.24	1.14941	90.24	1.24609
90.34	0.631836	90.34	0.584961	90.34	1.05078	90.34	0.875977	90.34	1.14453	90.34	1.25293
90.44	0.62793	90.44	0.588867	90.44	1.05859	90.44	0.879883	90.44	1.15234	90.44	1.25293
90.54	0.62793	90.54	0.583008	90.54	1.04688	90.54	0.881836	90.54	1.15234	90.54	1.25293
90.64	0.62793	90.64	0.583008	90.64	1.04688	90.64	0.864258	90.64	1.15234	90.64	1.24121
90.74	0.62793	90.74	0.583008	90.74	1.04688	90.74	0.864258	90.74	1.14453	90.74	1.22949
90.84	0.616211	90.84	0.583008	90.84	1.04688	90.84	0.852539	90.84	1.14453	90.84	1.22559
90.94	0.62793	90.94	0.583008	90.94	1.05078	90.94	0.864258	90.94	1.14453	90.94	1.22363
91.04	0.620117	91.04	0.583008	91.04	1.05078	91.04	0.856445	91.04	1.14453	91.04	1.22363
91.14	0.620117	91.14	0.575195	91.14	1.05078	91.14	0.856445	91.14	1.14063	91.14	1.22363
91.24	0.62793	91.24	0.583008	91.24	1.04688	91.24	0.860352	91.24	1.13477	91.24	1.21582
91.34	0.611328	91.34	0.579102	91.34	1.04688	91.34	0.842773	91.34	1.12305	91.34	1.20996
91.44	0.604492	91.44	0.561523	91.44	1.03906	91.44	0.842773	91.44	1.12305	91.44	1.20996
91.54	0.608398	91.54	0.56543	91.54	1.03906	91.54	0.834961	91.54	1.12695	91.54	1.20605
91.64	0.606445	91.64	0.571289	91.64	1.03906	91.64	0.838867	91.64	1.12109	91.64	1.20801
91.74	0.606445	91.74	0.571289	91.74	1.03906	91.74	0.829102	91.74	1.11328	91.74	1.19043
91.84	0.614258	91.84	0.571289	91.84	1.03516	91.84	0.831055	91.84	1.12109	91.84	1.19824
91.94	0.59668	91.94	0.56543	91.94	1.0293	91.94	0.825195	91.94	1.11523	91.94	1.18848
92.04	0.59668	92.04	0.553711	92.04	1.0293	92.04	0.817383	92.04	1.10352	92.04	1.1748
92.14	0.59668	92.14	0.553711	92.14	1.02148	92.14	0.805664	92.14	1.09961	92.14	1.16309
92.24	0.588867	92.24	0.541992	92.24	1.00977	92.24	0.805664	92.24	1.10156	92.24	1.16309
92.34	0.592773	92.34	0.549805	92.34	1.01758	92.34	0.801758	92.34	1.0918	92.34	1.16309
92.44	0.586914	92.44	0.541992	92.44	1.00977	92.44	0.801758	92.44	1.0918	92.44	1.16309
92.54	0.586914	92.54	0.541992	92.54	1.00586	92.54	0.801758	92.54	1.0918	92.54	1.15137
92.64	0.586914	92.64	0.541992	92.64	1	92.64	0.80957	92.64	1.10352	92.64	1.15137
92.74	0.586914	92.74	0.541992	92.74	1	92.74	0.799805	92.74	1.09961	92.74	1.14355
92.84	0.583008	92.84	0.53418	92.84	0.996094	92.84	0.805664	92.84	1.09375	92.84	1.13965
92.94	0.577148	92.94	0.53418	92.94	0.978516	92.94	0.801758	92.94	1.09375	92.94	1.13379
93.04	0.564453	93.04	0.517578	93.04	0.973633	93.04	0.791016	93.04	1.08105	93.04	1.11719
93.14	0.557617	93.14	0.510742	93.14	0.958984	93.14	0.772461	93.14	1.07422	93.14	1.11035
93.24	0.553711	93.24	0.506836	93.24	0.970703	93.24	0.772461	93.24	1.07031	93.24	1.11816
93.34	0.561523	93.34	0.500977	93.34	0.984375	93.34	0.78418	93.34	1.07031	93.34	1.12207
93.44	0.555664	93.44	0.504883	93.44	0.966797	93.44	0.78418	93.44	1.0625	93.44	1.12207
93.54	0.555664	93.54	0.510742	93.54	0.962891	93.54	0.78418	93.54	1.0625	93.54	1.11816
93.64	0.543945	93.64	0.506836	93.64	0.949219	93.64	0.772461	93.64	1.0625	93.64	1.1123
93.74	0.555664	93.74	0.512695	93.74	0.960938	93.74	0.78418	93.74	1.0625	93.74	1.1123
93.84	0.547852	93.84	0.504883	93.84	0.949219	93.84	0.78418	93.84	1.05859	93.84	1.1123
93.94	0.555664	93.94	0.512695	93.94	0.957031	93.94	0.78418	93.94	1.06055	93.94	1.11621
94.04	0.555664	94.04	0.500977	94.04	0.957031	94.04	0.780273	94.04	1.05273	94.04	1.10254
94.14	0.567383	94.14	0.512695	94.14	0.96875	94.14	0.774414	94.14	1.06445	94.14	1.11426
94.24	0.551758	94.24	0.512695	94.24	0.96875	94.24	0.774414	94.24	1.06445	94.24	1.11426
94.34	0.545898	94.34	0.512695	94.34	0.960938	94.34	0.774414	94.34	1.05664	94.34	1.09766
94.44	0.541992	94.44	0.512695	94.44	0.949219	94.44	0.774414	94.44	1.05859	94.44	1.09082
94.54	0.547852	94.54	0.508789	94.54	0.949219	94.54	0.774414	94.54	1.05273	94.54	1.09082
94.64	0.543945	94.64	0.499023	94.64	0.957031	94.64	0.782227	94.64	1.06055	94.64	1.09863
94.74	0.540039	94.74	0.499023	94.74	0.945313	94.74	0.774414	94.74	1.05273	94.74	1.09473
94.84	0.549805	94.84	0.50293	94.84	0.955078	94.84	0.774414	94.84	1.06445	94.84	1.09277
94.94	0.547852	94.94	0.50293	94.94	0.960938	94.94	0.774414	94.94	1.06445	94.94	1.09277
95.04	0.537109	95.04	0.507813	95.04	0.954102	95.04	0.767578	95.04	1.05762	95.04	1.09766
95.14	0.538086	95.14	0.50293	95.14	0.960938	95.14	0.766602	95.14	1.06445	95.14	1.09277
95.24	0.545898	95.24	0.505859	95.24	0.957031	95.24	0.770508	95.24	1.07227	95.24	1.10059
95.34	0.53418	95.34	0.499023	95.34	0.957031	95.34	0.764648	95.34	1.06055	95.34	1.10059
95.44	0.538086	95.44	0.50293	95.44	0.96875	95.44	0.764648	95.44	1.06445	95.44	1.1123
95.54	0.538086	95.54	0.50293	95.54	0.96875	95.54	0.756836	95.54	1.06445	95.54	1.10059
95.64	0.538086	95.64	0.50293	95.64	0.960938	95.64	0.756836	95.64	1.05273	95.64	1.10059
95.74	0.538086	95.74	0.514648	95.74	0.972656	95.74	0.768555	95.74	1.06055	95.74	1.10449
95.84	0.538086	95.84	0.510742	95.84	0.96875	95.84	0.776367	95.84	1.07031	95.84	1.1123
95.94	0.538086	95.94	0.510742	95.94	0.96875	95.94	0.764648	95.94	1.06445	95.94	1.1123
96.04	0.538086	96.04	0.506836	96.04	0.960938	96.04	0.760742	96.04	1.05273	96.04	1.1084
96.14	0.549805	96.14	0.516602	96.14	0.960938	96.14	0.758789	96.14	1.06445	96.14	1.10254
96.24	0.538086	96.24	0.510742	96.24	0.960938	96.24	0.758789	96.24	1.05273	96.24	1.10254
96.34	0.545898	96.34	0.512695	96.34	0.96875	96.34	0.754883	96.34	1.04297	96.34	1.11035
96.44	0.545898	96.44	0.512695	96.44	0.960938	96.44	0.754883	96.44	1.04297	96.44	1.11035
96.54	0.53418	96.54	0.512695	96.54	0.949219	96.54	0.754883	96.54	1.03516	96.54	1.11035
96.64	0.540039	96.64	0.524414	96.64	0.960938	96.64	0.758789	96.64	1.04688	96.64	1.11426
96.74	0.540039	96.74	0.512695	96.74	0.960938	96.74	0.758789	96.74	1.03516	96.74	1.11426
96.84	0.52832	96.84	0.512695	96.84	0.949219	96.84	0.758789	96.84	1.03516	96.84	1.11426
96.94	0.540039	96.94	0.520508	96.94	0.960938	96.94	0.753906	96.94	1.04688	96.94	1.11426
97.04	0.545898	97.04	0.512695	97.04	0.958984	97.04	0.75293	97.04	1.04102	97.04	1.12012
97.14	0.549805	97.14	0.524414	97.14	0.955078	97.14	0.764648	97.14	1.05273	97.14	1.12402
97.24	0.549805	97.24	0.524414	97.24	0.949219	97.24	0.764648	97.24	1.04492	97.24	1.12402
97.34	0.541992	97.34	0.52832	97.34	0.945313	97.34	0.768555	97.34	1.04492	97.34	1.11621
97.44	0.547852	97.44	0.522461	97.44	0.939453	97.44	0.762695	97.44	1.0332	97.44	1.12207
97.54	0.547852	97.54	0.522461	97.54	0.939453	97.54	0.762695	97.54	1.0332	97.54	1.11816
97.64	0.543945	97.64	0.510742	97.64	0.939453	97.64	0.762695	97.64	1.02539	97.64	1.10059
97.74	0.526367	97.74	0.510742	97.74	0.931641	97.74	0.750977	97.74	1.02539	97.74	1.09277
97.84	0.522461	97.84	0.514648	97.84	0.935547	97.84	0.749023	97.84	1.0293	97.84	1.09668
97.94	0.540039	97.94	0.52832	97.94	0.941406	97.94	0.758789	97.94	1.03516	97.94	1.11035
98.04	0.543945	98.04	0.522461	98.04	0.941406	98.04	0.760742	98.04	1.03516	98.04	1.10449
98.14	0.557617	98.14	0.530273	98.14	0.949219	98.14	0.754883	98.14	1.04297	98.14	1.10059
98.24	0.557617	98.24	0.538086	98.24	0.953125	98.24	0.766602	98.24	1.04688	98.24	1.10449
98.34	0.549805	98.34	0.532227	98.34	0.953125	98.34	0.754883	98.34	1.04688	98.34	1.10449
98.44	0.557617	98.44	0.540039	98.44	0.945313	98.44	0.762695	98.44	1.04297	98.44	1.1123
98.54	0.557617	98.54	0.540039	98.54	0.939453	98.54	0.754883	98.54	1.03906	98.54	1.1123
98.64	0.569336	98.64	0.551758	98.64	0.951172	98.64	0.766602	98.64	1.04492	98.64	1.1084
98.74	0.561523	98.74	0.555664	98.74	0.955078	98.74	0.774414	98.74	1.04883	98.74	1.10645
98.84	0.575195	98.84	0.56543	98.84	0.957031	98.84	0.77832	98.84	1.0625	98.84	1.1123
98.94	0.575195	98.94	0.55957	98.94	0.949219	98.94	0.776367	98.94	1.0625	98.94	1.1123
99.04	0.586914	99.04	0.571289	99.04	0.960938	99.04	0.782227	99.04	1.07422	99.04	1.1084
99.14	0.579102	99.14	0.571289	99.14	0.956055	99.14	0.774414	99.14	1.07422	99.14	1.10254
99.24	0.579102	99.24	0.571289	99.24	0.949219	99.24	0.774414	99.24	1.06641	99.24	1.10254
99.34	0.583008	99.34	0.575195	99.34	0.953125	99.34	0.766602	99.34	1.05469	99.34	1.09863
99.44	0.584961	99.44	0.584961	99.44	0.955078	99.44	0.780273	99.44	1.0625	99.44	1.10059
99.54	0.584961	99.54	0.579102	99.54	0.947266	99.54	0.780273	99.54	1.05078	99.54	1.09668
99.64	0.59668	99.64	0.594727	99.64	0.962891	99.64	0.791992	99.64	1.06641	99.64	1.10645
99.74	0.59668	99.74	0.600586	99.74	0.96875	99.74	0.78418	99.74	1.06445	99.74	1.11621
99.84	0.588867	99.84	0.59668	99.84	0.957031	99.84	0.772461	99.84	1.06445	99.84	1.12207
99.94	0.588867	99.94	0.59082	99.94	0.957031	99.94	0.764648	99.94	1.05273	99.94	1.11035
100.04	0.600586	100.04	0.602539	100.04	0.96875	100.04	0.776367	100.04	1.06445	100.04	1.11426
100.14	0.588867	100.14	0.602539	100.14	0.957031	100.14	0.764648	100.14	1.06445	100.14	1.11426
100.24	0.588867	100.24	0.59082	100.24	0.951172	100.24	0.764648	100.24	1.05664	100.24	1.11035
100.34	0.59668	100.34	0.592773	100.34	0.947266	100.34	0.760742	100.34	1.05957	100.34	1.10059
100.44	0.584961	100.44	0.592773	100.44	0.947266	100.44	0.743164	100.44	1.04102	100.44	1.10449
100.54	0.584961	100.54	0.592773	100.54	0.947266	100.54	0.754883	100.54	1.04102	100.54	1.09863
100.64	0.584961	100.64	0.592773	100.64	0.939453	100.64	0.743164	100.64	1.0332	100.64	1.09277
100.74	0.573242	100.74	0.583984	100.74	0.935547	100.74	0.739258	100.74	1.0293	100.74	1.07715
100.84	0.583008	100.84	0.586914	100.84	0.933594	100.84	0.745117	100.84	1.02734	100.84	1.08691
100.94	0.588867	100.94	0.592773	100.94	0.935547	100.94	0.733398	100.94	1.0332	100.94	1.08789
101.04	0.588867	101.04	0.592773	101.04	0.929688	101.04	0.733398	101.04	1.0293	101.04	1.08105
101.14	0.588867	101.14	0.592773	101.14	0.917969	101.14	0.725586	101.14	1.02344	101.14	1.07324
101.24	0.588867	101.24	0.588867	101.24	0.917969	101.24	0.725586	101.24	1.01172	101.24	1.07324
101.34	0.588867	101.34	0.583008	101.34	0.910156	101.34	0.725586	101.34	1.01172	101.34	1.07324
101.44	0.577148	101.44	0.571289	101.44	0.910156	101.44	0.725586	101.44	1.00391	101.44	1.07324
101.54	0.584961	101.54	0.579102	101.54	0.914063	101.54	0.72168	101.54	1.01172	101.54	1.07715
101.64	0.584961	101.64	0.579102	101.64	0.912109	101.64	0.713867	101.64	1	101.64	1.07129
101.74	0.584961	101.74	0.571289	101.74	0.902344	101.74	0.713867	101.74	1	101.74	1.05957
101.84	0.588867	101.84	0.583008	101.84	0.908203	101.84	0.725586	101.84	1	101.84	1.07129
101.94	0.577148	101.94	0.571289	101.94	0.896484	101.94	0.713867	101.94	0.982422	101.94	1.05957
102.04	0.569336	102.04	0.579102	102.04	0.904297	102.04	0.709961	102.04	0.990234	102.04	1.05566
102.14	0.549805	102.14	0.56543	102.14	0.890625	102.14	0.696289	102.14	0.976563	102.14	1.03613
102.24	0.547852	102.24	0.55957	102.24	0.888672	102.24	0.702148	102.24	0.982422	102.24	1.03027
102.34	0.55957	102.34	0.571289	102.34	0.900391	102.34	0.713867	102.34	0.982422	102.34	1.04199
102.44	0.563477	102.44	0.571289	102.44	0.900391	102.44	0.709961	102.44	0.982422	102.44	1.03027
102.54	0.557617	102.54	0.571289	102.54	0.888672	102.54	0.711914	102.54	0.982422	102.54	1.03027
102.64	0.561523	102.64	0.575195	102.64	0.880859	102.64	0.698242	102.64	0.986328	102.64	1.02637
102.74	0.555664	102.74	0.581055	102.74	0.880859	102.74	0.704102	102.74	0.980469	102.74	1.02832
102.84	0.55957	102.84	0.581055	102.84	0.884766	102.84	0.700195	102.84	0.978516	102.84	1.01465
102.94	0.553711	102.94	0.56543	102.94	0.878906	102.94	0.682617	102.94	0.972656	102.94	1.00879
103.04	0.553711	103.04	0.571289	103.04	0.875	103.04	0.682617	103.04	0.972656	103.04	1.00879
103.14	0.545898	103.14	0.571289	103.14	0.861328	103.14	0.686523	103.14	0.960938	103.14	1.00488
103.24	0.549805	103.24	0.571289	103.24	0.867188	103.24	0.692383	103.24	0.960938	103.24	1.01074
103.34	0.551758	103.34	0.571289	103.34	0.867188	103.34	0.680664	103.34	0.960938	103.34	1.01074
103.44	0.557617	103.44	0.583008	103.44	0.878906	103.44	0.692383	103.44	0.96875	103.44	1.02246
103.54	0.557617	103.54	0.583008	103.54	0.867188	103.54	0.692383	103.54	0.974609	103.54	1.01074
103.64	0.557617	103.64	0.583008	103.64	0.867188	103.64	0.68457	103.64	0.962891	103.64	1.01074
103.74	0.545898	103.74	0.567383	103.74	0.863281	103.74	0.68457	103.74	0.958984	103.74	1.00684
103.84	0.545898	103.84	0.561523	103.84	0.853516	103.84	0.68457	103.84	0.953125	103.84	0.99707
103.94	0.549805	103.94	0.573242	103.94	0.871094	103.94	0.696289	103.94	0.964844	103.94	1.01465
104.04	0.549805	104.04	0.573242	104.04	0.871094	104.04	0.68457	104.04	0.953125	104.04	1.00293
104.14	0.544922	104.14	0.561523	104.14	0.867188	104.14	0.68457	104.14	0.949219	104.14	1.00293
104.24	0.538086	104.24	0.561523	104.24	0.849609	104.24	0.68457	104.24	0.935547	104.24	1.00293
104.34	0.526367	104.34	0.553711	104.34	0.849609	104.34	0.676758	104.34	0.935547	104.34	0.999023
104.44	0.530273	104.44	0.557617	104.44	0.845703	104.44	0.680664	104.44	0.927734	104.44	0.985352
104.54	0.52832	104.54	0.55957	104.54	0.851563	104.54	0.686523	104.54	0.933594	104.54	0.995117
104.64	0.52832	104.64	0.541992	104.64	0.839844	104.64	0.674805	104.64	0.933594	104.64	0.993164
104.74	0.536133	104.74	0.549805	104.74	0.847656	104.74	0.678711	104.74	0.941406	104.74	1.00098
104.84	0.524414	104.84	0.549805	104.84	0.847656	104.84	0.672852	104.84	0.933594	104.84	1.00098
104.94	0.52832	104.94	0.545898	104.94	0.84375	104.94	0.676758	104.94	0.9375	104.94	0.993164
105.04	0.526367	105.04	0.551758	105.04	0.845703	105.04	0.682617	105.04	0.943359	105.04	0.999023
105.14	0.526367	105.14	0.540039	105.14	0.828125	105.14	0.674805	105.14	0.927734	105.14	0.991211
105.24	0.514648	105.24	0.536133	105.24	0.828125	105.24	0.674805	105.24	0.921875	105.24	0.991211
105.34	0.514648	105.34	0.522461	105.34	0.832031	105.34	0.674805	105.34	0.921875	105.34	0.979492
105.44	0.526367	105.44	0.53418	105.44	0.845703	105.44	0.674805	105.44	0.933594	105.44	0.991211
105.54	0.499023	105.54	0.506836	105.54	0.824219	105.54	0.65918	105.54	0.917969	105.54	0.975586
105.64	0.493164	105.64	0.500977	105.64	0.814453	105.64	0.65332	105.64	0.908203	105.64	0.961914
105.74	0.49707	105.74	0.512695	105.74	0.832031	105.74	0.65332	105.74	0.90625	105.74	0.961914
105.84	0.489258	105.84	0.49707	105.84	0.820313	105.84	0.645508	105.84	0.898438	105.84	0.950195
105.94	0.495117	105.94	0.50293	105.94	0.808594	105.94	0.651367	105.94	0.904297	105.94	0.950195
106.04	0.483398	106.04	0.491211	106.04	0.808594	106.04	0.651367	106.04	0.892578	106.04	0.942383
106.14	0.491211	106.14	0.487305	106.14	0.796875	106.14	0.651367	106.14	0.892578	106.14	0.942383
106.24	0.49707	106.24	0.481445	106.24	0.808594	106.24	0.663086	106.24	0.904297	106.24	0.946289
106.34	0.493164	106.34	0.489258	106.34	0.816406	106.34	0.670898	106.34	0.912109	106.34	0.959961
106.44	0.485352	106.44	0.489258	106.44	0.816406	106.44	0.663086	106.44	0.912109	106.44	0.959961
106.54	0.477539	106.54	0.489258	106.54	0.816406	106.54	0.663086	106.54	0.904297	106.54	0.944336
106.64	0.487305	106.64	0.481445	106.64	0.8125	106.64	0.666992	106.64	0.908203	106.64	0.946289
106.74	0.493164	106.74	0.485352	106.74	0.818359	106.74	0.668945	106.74	0.914063	106.74	0.950195
106.84	0.49707	106.84	0.491211	106.84	0.830078	106.84	0.663086	106.84	0.925781	106.84	0.961914
106.94	0.49707	106.94	0.491211	106.94	0.826172	106.94	0.663086	106.94	0.914063	106.94	0.950195
107.04	0.481445	107.04	0.491211	107.04	0.808594	107.04	0.655273	107.04	0.90918	107.04	0.950195
107.14	0.483398	107.14	0.499023	107.14	0.816406	107.14	0.663086	107.14	0.910156	107.14	0.958008
107.24	0.483398	107.24	0.499023	107.24	0.808594	107.24	0.663086	107.24	0.910156	107.24	0.958008
107.34	0.499023	107.34	0.50293	107.34	0.820313	107.34	0.674805	107.34	0.921875	107.34	0.969727
107.44	0.504883	107.44	0.499023	107.44	0.820313	107.44	0.65918	107.44	0.921875	107.44	0.969727
107.54	0.501953	107.54	0.486328	107.54	0.825195	107.54	0.658203	107.54	0.926758	107.54	0.974609
107.64	0.508789	107.64	0.493164	107.64	0.820313	107.64	0.665039	107.64	0.921875	107.64	0.973633
107.74	0.504883	107.74	0.485352	107.74	0.81543	107.74	0.665039	107.74	0.921875	107.74	0.973633
107.84	0.495117	107.84	0.493164	107.84	0.816406	107.84	0.665039	107.84	0.921875	107.84	0.981445
107.94	0.495117	107.94	0.476563	107.94	0.808594	107.94	0.665039	107.94	0.921875	107.94	0.981445
108.04	0.495117	108.04	0.469727	108.04	0.796875	108.04	0.65332	108.04	0.921875	108.04	0.981445
108.14	0.499023	108.14	0.473633	108.14	0.800781	108.14	0.65332	108.14	0.925781	108.14	0.985352
108.24	0.504883	108.24	0.479492	108.24	0.798828	108.24	0.65332	108.24	0.919922	108.24	0.979492
108.34	0.504883	108.34	0.47168	108.34	0.798828	108.34	0.65332	108.34	0.919922	108.34	0.979492
108.44	0.500977	108.44	0.47168	108.44	0.787109	108.44	0.65332	108.44	0.912109	108.44	0.979492
108.54	0.495117	108.54	0.47168	108.54	0.798828	108.54	0.657227	108.54	0.919922	108.54	0.983398
108.64	0.495117	108.64	0.467773	108.64	0.806641	108.64	0.657227	108.64	0.914063	108.64	0.983398
108.74	0.487305	108.74	0.461914	108.74	0.792969	108.74	0.657227	108.74	0.902344	108.74	0.97168
108.84	0.487305	108.84	0.450195	108.84	0.798828	108.84	0.645508	108.84	0.90625	108.84	0.97168
108.94	0.487305	108.94	0.442383	108.94	0.783203	108.94	0.645508	108.94	0.908203	108.94	0.97168
109.04	0.487305	109.04	0.438477	109.04	0.777344	109.04	0.640625	109.04	0.902344	109.04	0.97168
109.14	0.475586	109.14	0.432617	109.14	0.773438	109.14	0.633789	109.14	0.90625	109.14	0.97168
109.24	0.487305	109.24	0.432617	109.24	0.791016	109.24	0.645508	109.24	0.912109	109.24	0.975586
109.34	0.487305	109.34	0.432617	109.34	0.779297	109.34	0.645508	109.34	0.90625	109.34	0.975586
109.44	0.479492	109.44	0.432617	109.44	0.779297	109.44	0.633789	109.44	0.90625	109.44	0.975586
109.54	0.491211	109.54	0.428711	109.54	0.783203	109.54	0.637695	109.54	0.898438	109.54	0.979492
109.64	0.49707	109.64	0.43457	109.64	0.78125	109.64	0.639648	109.64	0.904297	109.64	0.985352
109.74	0.504883	109.74	0.442383	109.74	0.789063	109.74	0.641602	109.74	0.912109	109.74	0.981445
109.84	0.489258	109.84	0.422852	109.84	0.78125	109.84	0.633789	109.84	0.904297	109.84	0.969727
109.94	0.489258	109.94	0.422852	109.94	0.769531	109.94	0.625977	109.94	0.892578	109.94	0.963867
110.04	0.500977	110.04	0.426758	110.04	0.777344	110.04	0.629883	110.04	0.892578	110.04	0.97168
110.14	0.491211	110.14	0.424805	110.14	0.777344	110.14	0.624023	110.14	0.888672	110.14	0.97168
110.24	0.485352	110.24	0.426758	110.24	0.769531	110.24	0.624023	110.24	0.882813	110.24	0.967773
110.34	0.489258	110.34	0.416992	110.34	0.773438	110.34	0.616211	110.34	0.886719	110.34	0.954102
110.44	0.499023	110.44	0.422852	110.44	0.779297	110.44	0.62207	110.44	0.880859	110.44	0.959961
110.54	0.504883	110.54	0.411133	110.54	0.779297	110.54	0.614258	110.54	0.880859	110.54	0.952148
110.64	0.504883	110.64	0.411133	110.64	0.767578	110.64	0.610352	110.64	0.880859	110.64	0.948242
110.74	0.508789	110.74	0.411133	110.74	0.779297	110.74	0.616211	110.74	0.884766	110.74	0.954102
110.84	0.512695	110.84	0.407227	110.84	0.780273	110.84	0.600586	110.84	0.880859	110.84	0.950195
110.94	0.506836	110.94	0.405273	110.94	0.785156	110.94	0.598633	110.94	0.875	110.94	0.948242
111.04	0.506836	111.04	0.415039	111.04	0.790039	111.04	0.604492	111.04	0.878906	111.04	0.958008
111.14	0.506836	111.14	0.413086	111.14	0.786133	111.14	0.59668	111.14	0.876953	111.14	0.956055
111.24	0.506836	111.24	0.418945	111.24	0.787109	111.24	0.594727	111.24	0.871094	111.24	0.961914
111.34	0.495117	111.34	0.415039	111.34	0.782227	111.34	0.594727	111.34	0.871094	111.34	0.958008
111.44	0.506836	111.44	0.432617	111.44	0.779297	111.44	0.594727	111.44	0.882813	111.44	0.952148
111.54	0.506836	111.54	0.432617	111.54	0.779297	111.54	0.59082	111.54	0.882813	111.54	0.952148
111.64	0.506836	111.64	0.432617	111.64	0.779297	111.64	0.584961	111.64	0.875	111.64	0.952148
111.74	0.510742	111.74	0.424805	111.74	0.779297	111.74	0.588867	111.74	0.875	111.74	0.956055
111.84	0.512695	111.84	0.430664	111.84	0.779297	111.84	0.583008	111.84	0.863281	111.84	0.954102
111.94	0.50293	111.94	0.418945	111.94	0.763672	111.94	0.573242	111.94	0.859375	111.94	0.958008
112.04	0.485352	112.04	0.413086	112.04	0.757813	112.04	0.567383	112.04	0.853516	112.04	0.944336
112.14	0.493164	112.14	0.416992	112.14	0.753906	112.14	0.55957	112.14	0.857422	112.14	0.932617
112.24	0.49707	112.24	0.411133	112.24	0.759766	112.24	0.56543	112.24	0.859375	112.24	0.932617
112.34	0.493164	112.34	0.411133	112.34	0.759766	112.34	0.56543	112.34	0.849609	112.34	0.932617
112.44	0.487305	112.44	0.411133	112.44	0.759766	112.44	0.56543	112.44	0.84375	112.44	0.932617
112.54	0.50293	112.54	0.418945	112.54	0.767578	112.54	0.561523	112.54	0.851563	112.54	0.94043
112.64	0.50293	112.64	0.418945	112.64	0.763672	112.64	0.561523	112.64	0.839844	112.64	0.932617
112.74	0.50293	112.74	0.418945	112.74	0.746094	112.74	0.561523	112.74	0.828125	112.74	0.920898
112.84	0.499023	112.84	0.40332	112.84	0.742188	112.84	0.549805	112.84	0.818359	112.84	0.916992
112.94	0.49707	112.94	0.411133	112.94	0.748047	112.94	0.563477	112.94	0.824219	112.94	0.922852
113.04	0.504883	113.04	0.411133	113.04	0.748047	113.04	0.555664	113.04	0.828125	113.04	0.917969
113.14	0.504883	113.14	0.411133	113.14	0.740234	113.14	0.555664	113.14	0.822266	113.14	0.911133
113.24	0.504883	113.24	0.411133	113.24	0.728516	113.24	0.543945	113.24	0.818359	113.24	0.899414
113.34	0.49707	113.34	0.40332	113.34	0.728516	113.34	0.547852	113.34	0.804688	113.34	0.899414
113.44	0.49707	113.44	0.407227	113.44	0.732422	113.44	0.557617	113.44	0.796875	113.44	0.90332
113.54	0.49707	113.54	0.401367	113.54	0.738281	113.54	0.563477	113.54	0.802734	113.54	0.897461
113.64	0.504883	113.64	0.40918	113.64	0.746094	113.64	0.563477	113.64	0.810547	113.64	0.899414
113.74	0.504883	113.74	0.40918	113.74	0.742188	113.74	0.563477	113.74	0.810547	113.74	0.887695
113.84	0.508789	113.84	0.405273	113.84	0.728516	113.84	0.563477	113.84	0.810547	113.84	0.887695
113.94	0.514648	113.94	0.399414	113.94	0.728516	113.94	0.563477	113.94	0.810547	113.94	0.883789
114.04	0.514648	114.04	0.40332	114.04	0.728516	114.04	0.563477	114.04	0.802734	114.04	0.87793
114.14	0.514648	114.14	0.420898	114.14	0.740234	114.14	0.571289	114.14	0.814453	114.14	0.881836
114.24	0.510742	114.24	0.40918	114.24	0.740234	114.24	0.553711	114.24	0.814453	114.24	0.881836
114.34	0.52832	114.34	0.415039	114.34	0.740234	114.34	0.56543	114.34	0.826172	114.34	0.889648
114.44	0.52832	114.44	0.415039	114.44	0.740234	114.44	0.56543	114.44	0.810547	114.44	0.883789
114.54	0.52832	114.54	0.415039	114.54	0.736328	114.54	0.56543	114.54	0.804688	114.54	0.883789
114.64	0.536133	114.64	0.415039	114.64	0.742188	114.64	0.569336	114.64	0.808594	114.64	0.895508
114.74	0.536133	114.74	0.420898	114.74	0.748047	114.74	0.575195	114.74	0.814453	114.74	0.889648
114.84	0.536133	114.84	0.432617	114.84	0.759766	114.84	0.59082	114.84	0.826172	114.84	0.901367
114.94	0.536133	114.94	0.432617	114.94	0.748047	114.94	0.577148	114.94	0.814453	114.94	0.901367
115.04	0.536133	115.04	0.432617	115.04	0.748047	115.04	0.577148	115.04	0.814453	115.04	0.901367
115.14	0.536133	115.14	0.420898	115.14	0.748047	115.14	0.56543	115.14	0.814453	115.14	0.893555
115.24	0.543945	115.24	0.424805	115.24	0.751953	115.24	0.573242	115.24	0.822266	115.24	0.901367
115.34	0.543945	115.34	0.411133	115.34	0.746094	115.34	0.573242	115.34	0.810547	115.34	0.897461
115.44	0.543945	115.44	0.411133	115.44	0.738281	115.44	0.573242	115.44	0.810547	115.44	0.879883
115.54	0.55957	115.54	0.426758	115.54	0.753906	115.54	0.588867	115.54	0.814453	115.54	0.895508
115.64	0.56543	115.64	0.432617	115.64	0.759766	115.64	0.583008	115.64	0.814453	115.64	0.901367
115.74	0.56543	115.74	0.420898	115.74	0.759766	115.74	0.583008	115.74	0.802734	115.74	0.901367
115.84	0.561523	115.84	0.420898	115.84	0.759766	115.84	0.575195	115.84	0.806641	115.84	0.901367
115.94	0.555664	115.94	0.416992	115.94	0.755859	115.94	0.575195	115.94	0.804688	115.94	0.901367
116.04	0.555664	116.04	0.415039	116.04	0.738281	116.04	0.575195	116.04	0.804688	116.04	0.893555
116.14	0.563477	116.14	0.424805	116.14	0.746094	116.14	0.583008	116.14	0.8125	116.14	0.901367
116.24	0.563477	116.24	0.411133	116.24	0.746094	116.24	0.583008	116.24	0.800781	116.24	0.897461
116.34	0.563477	116.34	0.411133	116.34	0.734375	116.34	0.583008	116.34	0.800781	116.34	0.879883
116.44	0.563477	116.44	0.411133	116.44	0.728516	116.44	0.583008	116.44	0.792969	116.44	0.879883
116.54	0.555664	116.54	0.411133	116.54	0.728516	116.54	0.583008	116.54	0.792969	116.54	0.879883
116.64	0.551758	116.64	0.399414	116.64	0.728516	116.64	0.571289	116.64	0.792969	116.64	0.879883
116.74	0.545898	116.74	0.399414	116.74	0.728516	116.74	0.566406	116.74	0.78125	116.74	0.868164
116.84	0.557617	116.84	0.411133	116.84	0.735352	116.84	0.571289	116.84	0.792969	116.84	0.879883
116.94	0.557617	116.94	0.407227	116.94	0.728516	116.94	0.571289	116.94	0.796875	116.94	0.87207
117.04	0.557617	117.04	0.401367	117.04	0.716797	117.04	0.563477	117.04	0.791016	117.04	0.87207
117.14	0.557617	117.14	0.401367	117.14	0.712891	117.14	0.563477	117.14	0.791016	117.14	0.868164
117.24	0.557617	117.24	0.393555	117.24	0.707031	117.24	0.563477	117.24	0.783203	117.24	0.862305
117.34	0.557617	117.34	0.388672	117.34	0.699219	117.34	0.563477	117.34	0.783203	117.34	0.850586
117.44	0.557617	117.44	0.381836	117.44	0.699219	117.44	0.551758	117.44	0.783203	117.44	0.850586
117.54	0.561523	117.54	0.393555	117.54	0.703125	117.54	0.555664	117.54	0.783203	117.54	0.854492
117.64	0.579102	117.64	0.411133	117.64	0.708984	117.64	0.573242	117.64	0.794922	117.64	0.864258
117.74	0.579102	117.74	0.411133	117.74	0.708984	117.74	0.573242	117.74	0.794922	117.74	0.864258
117.84	0.575195	117.84	0.407227	117.84	0.712891	117.84	0.581055	117.84	0.783203	117.84	0.868164
117.94	0.586914	117.94	0.401367	117.94	0.707031	117.94	0.581055	117.94	0.783203	117.94	0.862305
118.04	0.580078	118.04	0.40625	118.04	0.711914	118.04	0.585938	118.04	0.788086	118.04	0.855469
118.14	0.582031	118.14	0.413086	118.14	0.71875	118.14	0.592773	118.14	0.794922	118.14	0.862305
118.24	0.575195	118.24	0.413086	118.24	0.71875	118.24	0.584961	118.24	0.791016	118.24	0.857422
118.34	0.586914	118.34	0.420898	118.34	0.730469	118.34	0.592773	118.34	0.804688	118.34	0.862305
118.44	0.586914	118.44	0.407227	118.44	0.730469	118.44	0.586914	118.44	0.796875	118.44	0.854492
118.54	0.586914	118.54	0.40918	118.54	0.71875	118.54	0.586914	118.54	0.804688	118.54	0.854492
118.64	0.579102	118.64	0.40332	118.64	0.712891	118.64	0.586914	118.64	0.796875	118.64	0.854492
118.74	0.579102	118.74	0.395508	118.74	0.701172	118.74	0.586914	118.74	0.796875	118.74	0.854492
118.84	0.586914	118.84	0.40332	118.84	0.708984	118.84	0.583008	118.84	0.808594	118.84	0.850586
118.94	0.586914	118.94	0.40332	118.94	0.720703	118.94	0.583008	118.94	0.806641	118.94	0.84668
119.04	0.59082	119.04	0.395508	119.04	0.712891	119.04	0.586914	119.04	0.804688	119.04	0.844727
119.14	0.584961	119.14	0.401367	119.14	0.71875	119.14	0.592773	119.14	0.804688	119.14	0.842773
119.24	0.581055	119.24	0.397461	119.24	0.714844	119.24	0.581055	119.24	0.804688	119.24	0.838867
119.34	0.571289	119.34	0.391602	119.34	0.708984	119.34	0.575195	119.34	0.800781	119.34	0.833008
119.44	0.569336	119.44	0.379883	119.44	0.701172	119.44	0.575195	119.44	0.798828	119.44	0.836914
119.54	0.575195	119.54	0.387695	119.54	0.714844	119.54	0.571289	119.54	0.800781	119.54	0.838867
119.64	0.561523	119.64	0.374023	119.64	0.701172	119.64	0.557617	119.64	0.787109	119.64	0.825195
119.74	0.563477	119.74	0.37207	119.74	0.707031	119.74	0.563477	119.74	0.785156	119.74	0.831055
119.84	0.557617	119.84	0.383789	119.84	0.710938	119.84	0.563477	119.84	0.789063	119.84	0.842773
119.94	0.557617	119.94	0.383789	119.94	0.710938	119.94	0.563477	119.94	0.794922	119.94	0.842773
120.04	0.557617	120.04	0.383789	120.04	0.707031	120.04	0.563477	120.04	0.791016	120.04	0.842773
120.14	0.557617	120.14	0.387695	120.14	0.701172	120.14	0.555664	120.14	0.785156	120.14	0.842773
120.24	0.56543	120.24	0.389648	120.24	0.708984	120.24	0.563477	120.24	0.792969	120.24	0.850586
120.34	0.553711	120.34	0.385742	120.34	0.697266	120.34	0.563477	120.34	0.792969	120.34	0.850586
120.44	0.545898	120.44	0.379883	120.44	0.697266	120.44	0.563477	120.44	0.796875	120.44	0.850586
120.54	0.545898	120.54	0.379883	120.54	0.693359	120.54	0.551758	120.54	0.794922	120.54	0.838867
120.64	0.545898	120.64	0.379883	120.64	0.6875	120.64	0.551758	120.64	0.794922	120.64	0.838867
120.74	0.545898	120.74	0.379883	120.74	0.6875	120.74	0.551758	120.74	0.791016	120.74	0.834961
120.84	0.530273	120.84	0.37207	120.84	0.679688	120.84	0.551758	120.84	0.785156	120.84	0.829102
120.94	0.524414	120.94	0.37207	120.94	0.675781	120.94	0.543945	120.94	0.773438	120.94	0.829102
121.04	0.524414	121.04	0.37207	121.04	0.658203	121.04	0.543945	121.04	0.773438	121.04	0.821289
121.14	0.532227	121.14	0.387695	121.14	0.673828	121.14	0.547852	121.14	0.789063	121.14	0.836914
121.24	0.53418	121.24	0.389648	121.24	0.675781	121.24	0.549805	121.24	0.791016	121.24	0.838867
121.34	0.532227	121.34	0.387695	121.34	0.669922	121.34	0.547852	121.34	0.789063	121.34	0.836914
121.44	0.538086	121.44	0.389648	121.44	0.669922	121.44	0.549805	121.44	0.794922	121.44	0.842773
121.54	0.522461	121.54	0.383789	121.54	0.669922	121.54	0.555664	121.54	0.790039	121.54	0.842773
121.64	0.516602	121.64	0.37207	121.64	0.662109	121.64	0.555664	121.64	0.783203	121.64	0.842773
121.74	0.524414	121.74	0.379883	121.74	0.673828	121.74	0.551758	121.74	0.791016	121.74	0.838867
121.84	0.516602	121.84	0.379883	121.84	0.664063	121.84	0.551758	121.84	0.787109	121.84	0.838867
121.94	0.512695	121.94	0.375977	121.94	0.654297	121.94	0.547852	121.94	0.777344	121.94	0.834961
122.04	0.506836	122.04	0.366211	122.04	0.652344	122.04	0.538086	122.04	0.763672	122.04	0.833008
122.14	0.499023	122.14	0.37207	122.14	0.658203	122.14	0.543945	122.14	0.769531	122.14	0.838867
122.24	0.512695	122.24	0.391602	122.24	0.669922	122.24	0.543945	122.24	0.78125	122.24	0.850586
122.34	0.506836	122.34	0.383789	122.34	0.658203	122.34	0.540039	122.34	0.78125	122.34	0.842773
122.44	0.506836	122.44	0.383789	122.44	0.662109	122.44	0.538086	122.44	0.773438	122.44	0.842773
122.54	0.506836	122.54	0.391602	122.54	0.65625	122.54	0.532227	122.54	0.773438	122.54	0.838867
122.64	0.50293	122.64	0.383789	122.64	0.654297	122.64	0.536133	122.64	0.773438	122.64	0.825195
122.74	0.49707	122.74	0.383789	122.74	0.660156	122.74	0.541992	122.74	0.773438	122.74	0.831055
122.84	0.49707	122.84	0.37207	122.84	0.648438	122.84	0.53418	122.84	0.773438	122.84	0.831055
122.94	0.512695	122.94	0.387695	122.94	0.664063	122.94	0.549805	122.94	0.789063	122.94	0.84668
123.04	0.506836	123.04	0.393555	123.04	0.669922	123.04	0.555664	123.04	0.794922	123.04	0.852539
123.14	0.50293	123.14	0.393555	123.14	0.669922	123.14	0.555664	123.14	0.794922	123.14	0.852539
123.24	0.49707	123.24	0.393555	123.24	0.666016	123.24	0.555664	123.24	0.791016	123.24	0.852539
123.34	0.49707	123.34	0.393555	123.34	0.667969	123.34	0.555664	123.34	0.789063	123.34	0.844727
123.44	0.489258	123.44	0.37793	123.44	0.662109	123.44	0.543945	123.44	0.794922	123.44	0.844727
123.54	0.489258	123.54	0.37207	123.54	0.662109	123.54	0.543945	123.54	0.794922	123.54	0.844727
123.64	0.489258	123.64	0.364258	123.64	0.650391	123.64	0.543945	123.64	0.794922	123.64	0.833008
123.74	0.49707	123.74	0.37207	123.74	0.658203	123.74	0.547852	123.74	0.802734	123.74	0.84082
123.84	0.489258	123.84	0.360352	123.84	0.645508	123.84	0.538086	123.84	0.783203	123.84	0.833008
123.94	0.493164	123.94	0.362305	123.94	0.638672	123.94	0.540039	123.94	0.791016	123.94	0.84082
124.04	0.479492	124.04	0.366211	124.04	0.638672	124.04	0.53418	124.04	0.791016	124.04	0.836914
124.14	0.485352	124.14	0.360352	124.14	0.638672	124.14	0.53418	124.14	0.791016	124.14	0.819336
124.24	0.489258	124.24	0.364258	124.24	0.630859	124.24	0.526367	124.24	0.787109	124.24	0.823242
124.34	0.491211	124.34	0.370117	124.34	0.636719	124.34	0.532227	124.34	0.792969	124.34	0.829102
124.44	0.481445	124.44	0.366211	124.44	0.632813	124.44	0.52832	124.44	0.789063	124.44	0.817383
124.54	0.479492	124.54	0.37207	124.54	0.619141	124.54	0.514648	124.54	0.783203	124.54	0.811523
124.64	0.473633	124.64	0.37207	124.64	0.619141	124.64	0.514648	124.64	0.783203	124.64	0.811523
124.74	0.467773	124.74	0.356445	124.74	0.607422	124.74	0.50293	124.74	0.783203	124.74	0.811523
124.84	0.467773	124.84	0.354492	124.84	0.607422	124.84	0.50293	124.84	0.779297	124.84	0.799805
124.94	0.479492	124.94	0.37207	124.94	0.619141	124.94	0.510742	124.94	0.773438	124.94	0.807617
125.04	0.467773	125.04	0.364258	125.04	0.619141	125.04	0.504883	125.04	0.773438	125.04	0.805664
125.14	0.467773	125.14	0.364258	125.14	0.607422	125.14	0.493164	125.14	0.773438	125.14	0.811523
125.24	0.475586	125.24	0.37207	125.24	0.611328	125.24	0.500977	125.24	0.78125	125.24	0.811523
125.34	0.463867	125.34	0.368164	125.34	0.601563	125.34	0.485352	125.34	0.777344	125.34	0.807617
125.44	0.469727	125.44	0.374023	125.44	0.599609	125.44	0.489258	125.44	0.775391	125.44	0.80957
125.54	0.469727	125.54	0.374023	125.54	0.599609	125.54	0.495117	125.54	0.775391	125.54	0.803711
125.64	0.458008	125.64	0.374023	125.64	0.599609	125.64	0.495117	125.64	0.783203	125.64	0.791992
125.74	0.458008	125.74	0.358398	125.74	0.599609	125.74	0.483398	125.74	0.779297	125.74	0.791992
125.84	0.461914	125.84	0.368164	125.84	0.603516	125.84	0.487305	125.84	0.777344	125.84	0.788086
125.94	0.459961	125.94	0.350586	125.94	0.597656	125.94	0.481445	125.94	0.763672	125.94	0.770508
126.04	0.450195	126.04	0.354492	126.04	0.597656	126.04	0.481445	126.04	0.763672	126.04	0.770508
126.14	0.444336	126.14	0.356445	126.14	0.597656	126.14	0.473633	126.14	0.751953	126.14	0.766602
126.24	0.452148	126.24	0.354492	126.24	0.589844	126.24	0.477539	126.24	0.751953	126.24	0.764648
126.34	0.463867	126.34	0.360352	126.34	0.595703	126.34	0.483398	126.34	0.751953	126.34	0.770508
126.44	0.459961	126.44	0.360352	126.44	0.595703	126.44	0.47168	126.44	0.751953	126.44	0.762695
126.54	0.454102	126.54	0.356445	126.54	0.587891	126.54	0.467773	126.54	0.751953	126.54	0.74707
126.64	0.454102	126.64	0.350586	126.64	0.587891	126.64	0.461914	126.64	0.744141	126.64	0.745117
126.74	0.458008	126.74	0.350586	126.74	0.587891	126.74	0.454102	126.74	0.744141	126.74	0.739258
126.84	0.456055	126.84	0.350586	126.84	0.587891	126.84	0.454102	126.84	0.744141	126.84	0.739258
126.94	0.452148	126.94	0.350586	126.94	0.587891	126.94	0.454102	126.94	0.732422	126.94	0.731445
127.04	0.446289	127.04	0.342773	127.04	0.587891	127.04	0.454102	127.04	0.728516	127.04	0.731445
127.14	0.446289	127.14	0.342773	127.14	0.587891	127.14	0.454102	127.14	0.710938	127.14	0.731445
127.24	0.446289	127.24	0.350586	127.24	0.576172	127.24	0.454102	127.24	0.710938	127.24	0.727539
127.34	0.446289	127.34	0.350586	127.34	0.576172	127.34	0.454102	127.34	0.703125	127.34	0.709961
127.44	0.446289	127.44	0.342773	127.44	0.576172	127.44	0.454102	127.44	0.707031	127.44	0.709961
127.54	0.446289	127.54	0.342773	127.54	0.576172	127.54	0.454102	127.54	0.712891	127.54	0.702148
127.64	0.446289	127.64	0.354492	127.64	0.580078	127.64	0.461914	127.64	0.720703	127.64	0.713867
127.74	0.446289	127.74	0.354492	127.74	0.580078	127.74	0.456055	127.74	0.703125	127.74	0.713867
127.84	0.446289	127.84	0.354492	127.84	0.580078	127.84	0.456055	127.84	0.703125	127.84	0.713867
127.94	0.446289	127.94	0.354492	127.94	0.580078	127.94	0.444336	127.94	0.703125	127.94	0.702148
128.04	0.446289	128.04	0.354492	128.04	0.576172	128.04	0.444336	128.04	0.703125	128.04	0.702148
128.14	0.446289	128.14	0.354492	128.14	0.574219	128.14	0.444336	128.14	0.691406	128.14	0.702148
128.24	0.446289	128.24	0.337891	128.24	0.564453	128.24	0.444336	128.24	0.673828	128.24	0.702148
128.34	0.446289	128.34	0.338867	128.34	0.578125	128.34	0.452148	128.34	0.681641	128.34	0.702148
128.44	0.442383	128.44	0.334961	128.44	0.574219	128.44	0.448242	128.44	0.677734	128.44	0.698242
128.54	0.436523	128.54	0.329102	128.54	0.556641	128.54	0.438477	128.54	0.671875	128.54	0.692383
128.64	0.436523	128.64	0.329102	128.64	0.556641	128.64	0.436523	128.64	0.664063	128.64	0.6875
128.74	0.448242	128.74	0.34082	128.74	0.564453	128.74	0.450195	128.74	0.675781	128.74	0.692383
128.84	0.448242	128.84	0.34082	128.84	0.558594	128.84	0.444336	128.84	0.664063	128.84	0.692383
128.94	0.448242	128.94	0.34082	128.94	0.558594	128.94	0.444336	128.94	0.664063	128.94	0.680664
129.04	0.448242	129.04	0.336914	129.04	0.558594	129.04	0.436523	129.04	0.664063	129.04	0.680664
129.14	0.448242	129.14	0.334961	129.14	0.558594	129.14	0.432617	129.14	0.652344	129.14	0.680664
129.24	0.448242	129.24	0.348633	129.24	0.566406	129.24	0.438477	129.24	0.652344	129.24	0.688477
129.34	0.450195	129.34	0.348633	129.34	0.566406	129.34	0.428711	129.34	0.652344	129.34	0.688477
129.44	0.459961	129.44	0.360352	129.44	0.578125	129.44	0.43457	129.44	0.664063	129.44	0.700195
129.54	0.46582	129.54	0.352539	129.54	0.570313	129.54	0.438477	129.54	0.65918	129.54	0.692383
129.64	0.46582	129.64	0.352539	129.64	0.574219	129.64	0.444336	129.64	0.652344	129.64	0.692383
129.74	0.461914	129.74	0.348633	129.74	0.572266	129.74	0.44043	129.74	0.636719	129.74	0.688477
129.84	0.456055	129.84	0.342773	129.84	0.548828	129.84	0.43457	129.84	0.623047	129.84	0.6875
129.94	0.456055	129.94	0.350586	129.94	0.548828	129.94	0.43457	129.94	0.623047	129.94	0.689453
130.04	0.448242	130.04	0.342773	130.04	0.552734	130.04	0.422852	130.04	0.62793	130.04	0.682617
130.14	0.463867	130.14	0.354492	130.14	0.566406	130.14	0.43457	130.14	0.641602	130.14	0.694336
130.24	0.454102	130.24	0.358398	130.24	0.564453	130.24	0.438477	130.24	0.626953	130.24	0.698242
130.34	0.459961	130.34	0.352539	130.34	0.558594	130.34	0.444336	130.34	0.632813	130.34	0.704102
130.44	0.459961	130.44	0.352539	130.44	0.558594	130.44	0.444336	130.44	0.625	130.44	0.692383
130.54	0.467773	130.54	0.360352	130.54	0.566406	130.54	0.452148	130.54	0.632813	130.54	0.700195
130.64	0.463867	130.64	0.360352	130.64	0.558594	130.64	0.452148	130.64	0.621094	130.64	0.700195
130.74	0.458008	130.74	0.344727	130.74	0.558594	130.74	0.452148	130.74	0.621094	130.74	0.700195
130.84	0.442383	130.84	0.331055	130.84	0.550781	130.84	0.444336	130.84	0.605469	130.84	0.692383
130.94	0.448242	130.94	0.331055	130.94	0.550781	130.94	0.436523	130.94	0.605469	130.94	0.680664
131.04	0.448242	131.04	0.331055	131.04	0.535156	131.04	0.436523	131.04	0.601563	131.04	0.680664
131.14	0.448242	131.14	0.342773	131.14	0.529297	131.14	0.436523	131.14	0.587891	131.14	0.672852
131.24	0.456055	131.24	0.350586	131.24	0.541016	131.24	0.444336	131.24	0.597656	131.24	0.680664
131.34	0.452148	131.34	0.350586	131.34	0.546875	131.34	0.444336	131.34	0.591797	131.34	0.676758
131.44	0.450195	131.44	0.350586	131.44	0.542969	131.44	0.44043	131.44	0.580078	131.44	0.670898
131.54	0.456055	131.54	0.350586	131.54	0.537109	131.54	0.43457	131.54	0.580078	131.54	0.670898
131.64	0.456055	131.64	0.34668	131.64	0.533203	131.64	0.43457	131.64	0.580078	131.64	0.670898
131.74	0.467773	131.74	0.352539	131.74	0.546875	131.74	0.446289	131.74	0.583984	131.74	0.682617
131.84	0.467773	131.84	0.352539	131.84	0.541016	131.84	0.446289	131.84	0.583984	131.84	0.682617
131.94	0.467773	131.94	0.352539	131.94	0.529297	131.94	0.43457	131.94	0.572266	131.94	0.682617
132.04	0.467773	132.04	0.352539	132.04	0.529297	132.04	0.446289	132.04	0.572266	132.04	0.682617
132.14	0.467773	132.14	0.348633	132.14	0.529297	132.14	0.43457	132.14	0.564453	132.14	0.682617
132.24	0.467773	132.24	0.342773	132.24	0.529297	132.24	0.43457	132.24	0.564453	132.24	0.682617
132.34	0.459961	132.34	0.34668	132.34	0.521484	132.34	0.43457	132.34	0.568359	132.34	0.682617
132.44	0.463867	132.44	0.360352	132.44	0.529297	132.44	0.442383	132.44	0.578125	132.44	0.678711
132.54	0.446289	132.54	0.360352	132.54	0.517578	132.54	0.442383	132.54	0.572266	132.54	0.686523
132.64	0.446289	132.64	0.348633	132.64	0.517578	132.64	0.43457	132.64	0.572266	132.64	0.680664
132.74	0.458008	132.74	0.37207	132.74	0.529297	132.74	0.446289	132.74	0.583984	132.74	0.692383
132.84	0.458008	132.84	0.368164	132.84	0.529297	132.84	0.446289	132.84	0.572266	132.84	0.692383
132.94	0.458008	132.94	0.354492	132.94	0.529297	132.94	0.43457	132.94	0.564453	132.94	0.680664
133.04	0.46582	133.04	0.364258	133.04	0.525391	133.04	0.442383	133.04	0.572266	133.04	0.688477
133.14	0.46582	133.14	0.362305	133.14	0.525391	133.14	0.442383	133.14	0.560547	133.14	0.688477
133.24	0.477539	133.24	0.375977	133.24	0.529297	133.24	0.454102	133.24	0.572266	133.24	0.700195
133.34	0.46582	133.34	0.362305	133.34	0.529297	133.34	0.446289	133.34	0.572266	133.34	0.700195
133.44	0.458008	133.44	0.362305	133.44	0.533203	133.44	0.446289	133.44	0.572266	133.44	0.696289
133.54	0.477539	133.54	0.374023	133.54	0.546875	133.54	0.458008	133.54	0.580078	133.54	0.702148
133.64	0.477539	133.64	0.381836	133.64	0.541016	133.64	0.458008	133.64	0.566406	133.64	0.702148
133.74	0.477539	133.74	0.381836	133.74	0.541016	133.74	0.458008	133.74	0.566406	133.74	0.702148
133.84	0.477539	133.84	0.381836	133.84	0.541016	133.84	0.458008	133.84	0.554688	133.84	0.702148
133.94	0.480469	133.94	0.389648	133.94	0.537109	133.94	0.454102	133.94	0.5625	133.94	0.709961
134.04	0.473633	134.04	0.37793	134.04	0.541016	134.04	0.454102	134.04	0.5625	134.04	0.709961
134.14	0.473633	134.14	0.37207	134.14	0.546875	134.14	0.446289	134.14	0.5625	134.14	0.709961
134.24	0.469727	134.24	0.368164	134.24	0.542969	134.24	0.430664	134.24	0.550781	134.24	0.702148
134.34	0.475586	134.34	0.37793	134.34	0.541016	134.34	0.436523	134.34	0.5625	134.34	0.702148
134.44	0.483398	134.44	0.379883	134.44	0.548828	134.44	0.444336	134.44	0.570313	134.44	0.709961
134.54	0.487305	134.54	0.379883	134.54	0.548828	134.54	0.448242	134.54	0.570313	134.54	0.713867
134.64	0.481445	134.64	0.368164	134.64	0.537109	134.64	0.442383	134.64	0.550781	134.64	0.700195
134.74	0.467773	134.74	0.362305	134.74	0.535156	134.74	0.436523	134.74	0.544922	134.74	0.69043
134.84	0.475586	134.84	0.366211	134.84	0.548828	134.84	0.444336	134.84	0.552734	134.84	0.692383
134.94	0.47168	134.94	0.37207	134.94	0.537109	134.94	0.444336	134.94	0.552734	134.94	0.692383
135.04	0.46582	135.04	0.37207	135.04	0.537109	135.04	0.432617	135.04	0.537109	135.04	0.680664
135.14	0.46582	135.14	0.37207	135.14	0.529297	135.14	0.432617	135.14	0.53125	135.14	0.680664
135.24	0.477539	135.24	0.37207	135.24	0.548828	135.24	0.436523	135.24	0.542969	135.24	0.692383
135.34	0.477539	135.34	0.383789	135.34	0.541016	135.34	0.436523	135.34	0.542969	135.34	0.692383
135.44	0.473633	135.44	0.37207	135.44	0.541016	135.44	0.436523	135.44	0.542969	135.44	0.692383
135.54	0.475586	135.54	0.379883	135.54	0.544922	135.54	0.444336	135.54	0.542969	135.54	0.696289
135.64	0.475586	135.64	0.375977	135.64	0.527344	135.64	0.444336	135.64	0.542969	135.64	0.69043
135.74	0.463867	135.74	0.370117	135.74	0.527344	135.74	0.444336	135.74	0.542969	135.74	0.69043
135.84	0.463867	135.84	0.370117	135.84	0.527344	135.84	0.444336	135.84	0.53125	135.84	0.678711
135.94	0.463867	135.94	0.370117	135.94	0.527344	135.94	0.432617	135.94	0.527344	135.94	0.672852
136.04	0.479492	136.04	0.374023	136.04	0.539063	136.04	0.44043	136.04	0.533203	136.04	0.68457
136.14	0.481445	136.14	0.374023	136.14	0.539063	136.14	0.43457	136.14	0.533203	136.14	0.672852
136.24	0.467773	136.24	0.374023	136.24	0.53125	136.24	0.43457	136.24	0.533203	136.24	0.672852
136.34	0.47168	136.34	0.37793	136.34	0.535156	136.34	0.442383	136.34	0.537109	136.34	0.672852
136.44	0.46582	136.44	0.37207	136.44	0.529297	136.44	0.430664	136.44	0.535156	136.44	0.665039
136.54	0.458008	136.54	0.360352	136.54	0.517578	136.54	0.428711	136.54	0.541016	136.54	0.670898
136.64	0.463867	136.64	0.360352	136.64	0.517578	136.64	0.422852	136.64	0.541016	136.64	0.670898
136.74	0.47168	136.74	0.364258	136.74	0.533203	136.74	0.430664	136.74	0.541016	136.74	0.682617
136.84	0.46582	136.84	0.364258	136.84	0.539063	136.84	0.424805	136.84	0.542969	136.84	0.678711
136.94	0.46582	136.94	0.348633	136.94	0.539063	136.94	0.428711	136.94	0.535156	136.94	0.672852
137.04	0.46582	137.04	0.342773	137.04	0.539063	137.04	0.430664	137.04	0.535156	137.04	0.672852
137.14	0.473633	137.14	0.354492	137.14	0.550781	137.14	0.428711	137.14	0.546875	137.14	0.68457
137.24	0.47168	137.24	0.354492	137.24	0.550781	137.24	0.432617	137.24	0.546875	137.24	0.68457
137.34	0.489258	137.34	0.354492	137.34	0.550781	137.34	0.438477	137.34	0.5625	137.34	0.696289
137.44	0.483398	137.44	0.360352	137.44	0.552734	137.44	0.44043	137.44	0.566406	137.44	0.706055
137.54	0.477539	137.54	0.356445	137.54	0.539063	137.54	0.438477	137.54	0.564453	137.54	0.700195
137.64	0.477539	137.64	0.358398	137.64	0.539063	137.64	0.444336	137.64	0.564453	137.64	0.700195
137.74	0.477539	137.74	0.352539	137.74	0.542969	137.74	0.432617	137.74	0.564453	137.74	0.700195
137.84	0.489258	137.84	0.364258	137.84	0.560547	137.84	0.444336	137.84	0.576172	137.84	0.704102
137.94	0.493164	137.94	0.368164	137.94	0.564453	137.94	0.436523	137.94	0.580078	137.94	0.704102
138.04	0.491211	138.04	0.370117	138.04	0.578125	138.04	0.44043	138.04	0.589844	138.04	0.708008
138.14	0.489258	138.14	0.374023	138.14	0.570313	138.14	0.438477	138.14	0.587891	138.14	0.709961
138.24	0.491211	138.24	0.379883	138.24	0.568359	138.24	0.439453	138.24	0.578125	138.24	0.717773
138.34	0.481445	138.34	0.368164	138.34	0.572266	138.34	0.428711	138.34	0.568359	138.34	0.711914
138.44	0.475586	138.44	0.362305	138.44	0.558594	138.44	0.422852	138.44	0.5625	138.44	0.711914
138.54	0.479492	138.54	0.354492	138.54	0.5625	138.54	0.426758	138.54	0.566406	138.54	0.71582
138.64	0.49707	138.64	0.368164	138.64	0.580078	138.64	0.432617	138.64	0.583984	138.64	0.729492
138.74	0.493164	138.74	0.358398	138.74	0.576172	138.74	0.424805	138.74	0.580078	138.74	0.719727
138.84	0.487305	138.84	0.356445	138.84	0.570313	138.84	0.416992	138.84	0.574219	138.84	0.702148
138.94	0.487305	138.94	0.362305	138.94	0.570313	138.94	0.415039	138.94	0.574219	138.94	0.702148
139.04	0.487305	139.04	0.362305	139.04	0.570313	139.04	0.415039	139.04	0.574219	139.04	0.702148
139.14	0.479492	139.14	0.354492	139.14	0.566406	139.14	0.411133	139.14	0.5625	139.14	0.702148
139.24	0.475586	139.24	0.354492	139.24	0.560547	139.24	0.405273	139.24	0.574219	139.24	0.702148
139.34	0.469727	139.34	0.342773	139.34	0.560547	139.34	0.405273	139.34	0.5625	139.34	0.694336
139.44	0.481445	139.44	0.350586	139.44	0.568359	139.44	0.401367	139.44	0.570313	139.44	0.702148
139.54	0.487305	139.54	0.34668	139.54	0.568359	139.54	0.401367	139.54	0.5625	139.54	0.702148
139.64	0.487305	139.64	0.333008	139.64	0.556641	139.64	0.401367	139.64	0.5625	139.64	0.702148
139.74	0.487305	139.74	0.34668	139.74	0.568359	139.74	0.413086	139.74	0.574219	139.74	0.713867
139.84	0.475586	139.84	0.321289	139.84	0.548828	139.84	0.401367	139.84	0.5625	139.84	0.69043
139.94	0.487305	139.94	0.333008	139.94	0.560547	139.94	0.413086	139.94	0.5625	139.94	0.702148
140.04	0.487305	140.04	0.333008	140.04	0.560547	140.04	0.413086	140.04	0.5625	140.04	0.702148
140.14	0.487305	140.14	0.333008	140.14	0.548828	140.14	0.413086	140.14	0.5625	140.14	0.702148
140.24	0.475586	140.24	0.333008	140.24	0.544922	140.24	0.413086	140.24	0.554688	140.24	0.702148
140.34	0.475586	140.34	0.321289	140.34	0.539063	140.34	0.405273	140.34	0.550781	140.34	0.694336
140.44	0.475586	140.44	0.321289	140.44	0.539063	140.44	0.405273	140.44	0.533203	140.44	0.694336
140.54	0.467773	140.54	0.321289	140.54	0.535156	140.54	0.405273	140.54	0.533203	140.54	0.682617
140.64	0.467773	140.64	0.321289	140.64	0.541016	140.64	0.405273	140.64	0.544922	140.64	0.682617
140.74	0.467773	140.74	0.321289	140.74	0.541016	140.74	0.405273	140.74	0.537109	140.74	0.682617
140.84	0.467773	140.84	0.321289	140.84	0.525391	140.84	0.405273	140.84	0.542969	140.84	0.682617
140.94	0.467773	140.94	0.321289	140.94	0.519531	140.94	0.401367	140.94	0.542969	140.94	0.674805
141.04	0.463867	141.04	0.329102	141.04	0.527344	141.04	0.391602	141.04	0.550781	141.04	0.682617
141.14	0.463867	141.14	0.329102	141.14	0.527344	141.14	0.391602	141.14	0.550781	141.14	0.670898
141.24	0.463867	141.24	0.329102	141.24	0.527344	141.24	0.391602	141.24	0.542969	141.24	0.670898
141.34	0.47168	141.34	0.333008	141.34	0.535156	141.34	0.40332	141.34	0.554688	141.34	0.682617
141.44	0.458008	141.44	0.333008	141.44	0.533203	141.44	0.391602	141.44	0.5625	141.44	0.682617
141.54	0.458008	141.54	0.333008	141.54	0.539063	141.54	0.385742	141.54	0.554688	141.54	0.682617
141.64	0.446289	141.64	0.333008	141.64	0.535156	141.64	0.385742	141.64	0.554688	141.64	0.682617
141.74	0.458008	141.74	0.344727	141.74	0.541016	141.74	0.397461	141.74	0.554688	141.74	0.694336
141.84	0.458008	141.84	0.333008	141.84	0.541016	141.84	0.385742	141.84	0.554688	141.84	0.694336
141.94	0.458008	141.94	0.333008	141.94	0.541016	141.94	0.385742	141.94	0.554688	141.94	0.694336
142.04	0.46582	142.04	0.34082	142.04	0.548828	142.04	0.393555	142.04	0.554688	142.04	0.702148
142.14	0.46582	142.14	0.34082	142.14	0.548828	142.14	0.381836	142.14	0.554688	142.14	0.69043
142.24	0.46582	142.24	0.34082	142.24	0.548828	142.24	0.381836	142.24	0.554688	142.24	0.69043
[truncated: 180 more rows]

## Sheet: 2a
Fig. 1b, compound 2a
Cycle1	Data1	Cycle2	Data2	Cycle3	Data3	Cycle4	Data4	Cycle5	Data5	Cycle6	Data6	Cycle7	Data7
-57.46	-0.0917966	-57.46	-0.120117	-57.46	-0.00195313	-57.46	-0.149414	-57.46	0.0146484	-57.46	-0.188477	-57.46	-0.0624997
-57.36	-0.0527344	-57.36	-0.0810547	-57.36	0.0644531	-57.36	-0.124023	-57.36	0.0341797	-57.36	-0.15332	-57.36	-0.0234375
-57.26	-0.0605488	-57.26	-0.101563	-57.26	-0.000976563	-57.26	-0.0292988	-57.26	-0.00585938	-57.26	-0.0830078	-57.26	0.000974655
-57.16	-0.108398	-57.16	-0.129883	-57.16	-0.0820313	-57.16	-0.0888672	-57.16	-0.0576172	-57.16	-0.0302734	-57.16	-0.0332031
-57.06	-0.109375	-57.06	-0.109375	-57.06	-0.107422	-57.06	-0.0556641	-57.06	-0.0136719	-57.06	-0.0341797	-57.06	-0.0078125
-56.96	-0.140626	-56.96	-0.0986328	-56.96	-0.136719	-56.96	-0.0576178	-56.96	-0.0117188	-56.96	-0.0371094	-56.96	-0.00781316
-56.86	-0.178711	-56.86	-0.0917969	-56.86	-0.151367	-56.86	-0.0703125	-56.86	-0.0371094	-56.86	-0.0332031	-56.86	-0.0341797
-56.76	-0.199219	-56.76	-0.0986328	-56.76	-0.15625	-56.76	-0.0673826	-56.76	-0.0439453	-56.76	-0.0136719	-56.76	-0.0234373
-56.66	-0.185547	-56.66	-0.0927734	-56.66	-0.15625	-56.66	-0.0732422	-56.66	-0.0615234	-56.66	-0.00292969	-56.66	-0.0175781
-56.56	-0.207031	-56.56	-0.0966797	-56.56	-0.152344	-56.56	-0.0771484	-56.56	-0.0751953	-56.56	-0.00292969	-56.56	-0.0332031
-56.46	-0.205078	-56.46	-0.0986328	-56.46	-0.144531	-56.46	-0.0791018	-56.46	-0.0791016	-56.46	-0.00683594	-56.46	-0.0390627
-56.36	-0.214844	-56.36	-0.0986328	-56.36	-0.152344	-56.36	-0.0751953	-56.36	-0.0888672	-56.36	-0.0205078	-56.36	-0.0449219
-56.26	-0.220703	-56.26	-0.102539	-56.26	-0.148438	-56.26	-0.0732421	-56.26	-0.0947266	-56.26	-0.0244141	-56.26	-0.0449218
-56.16	-0.212891	-56.16	-0.108398	-56.16	-0.150391	-56.16	-0.0791016	-56.16	-0.0947266	-56.16	-0.0302734	-56.16	-0.0332031
-56.06	-0.212891	-56.06	-0.113281	-56.06	-0.152344	-56.06	-0.0751953	-56.06	-0.0947266	-56.06	-0.0458984	-56.06	-0.0273438
-55.96	-0.226562	-55.96	-0.107422	-55.96	-0.164063	-55.96	-0.0732418	-55.96	-0.0947266	-55.96	-0.0556641	-55.96	-0.0156246
-55.86	-0.208984	-55.86	-0.101563	-55.86	-0.152344	-55.86	-0.0634766	-55.86	-0.0791016	-55.86	-0.0458984	-55.86	-0.0078125
-55.76	-0.191406	-55.76	-0.102539	-55.76	-0.146484	-55.76	-0.0556636	-55.76	-0.0791016	-55.76	-0.0380859	-55.76	0.00390667
-55.66	-0.191406	-55.66	-0.0908203	-55.66	-0.12793	-55.66	-0.0498047	-55.66	-0.0673828	-55.66	-0.0400391	-55.66	0.015625
-55.56	-0.191406	-55.56	-0.0947266	-55.56	-0.134766	-55.56	-0.0498047	-55.56	-0.0556641	-55.56	-0.0400391	-55.56	0.015625
-55.46	-0.191406	-55.46	-0.100586	-55.46	-0.146484	-55.46	-0.0615234	-55.46	-0.0556641	-55.46	-0.0400391	-55.46	0.0117188
-55.36	-0.203125	-55.36	-0.100586	-55.36	-0.146484	-55.36	-0.0615234	-55.36	-0.0605469	-55.36	-0.0400391	-55.36	0.00585938
-55.26	-0.208984	-55.26	-0.104492	-55.26	-0.146484	-55.26	-0.0615234	-55.26	-0.0673828	-55.26	-0.0400391	-55.26	0.00976563
-55.16	-0.205078	-55.16	-0.110352	-55.16	-0.146484	-55.16	-0.0654297	-55.16	-0.0673828	-55.16	-0.0400391	-55.16	0.0117188
-55.06	-0.203125	-55.06	-0.106445	-55.06	-0.154297	-55.06	-0.0712891	-55.06	-0.0673828	-55.06	-0.0400391	-55.06	-0.00585938
-54.96	-0.208984	-54.96	-0.104492	-54.96	-0.154297	-54.96	-0.0673827	-54.96	-0.0673828	-54.96	-0.0400391	-54.96	0.00585949
-54.86	-0.205078	-54.86	-0.118164	-54.86	-0.150391	-54.86	-0.0576172	-54.86	-0.0673828	-54.86	-0.0361328	-54.86	0.00976563
-54.76	-0.199219	-54.76	-0.112305	-54.76	-0.15625	-54.76	-0.0595704	-54.76	-0.0673828	-54.76	-0.0341797	-54.76	0.0156249
-54.66	-0.203125	-54.66	-0.116211	-54.66	-0.160156	-54.66	-0.0634766	-54.66	-0.0751953	-54.66	-0.0439453	-54.66	0
-54.56	-0.208984	-54.56	-0.12207	-54.56	-0.166016	-54.56	-0.0810547	-54.56	-0.0869141	-54.56	-0.0498047	-54.56	-0.00585938
-54.46	-0.208984	-54.46	-0.114258	-54.46	-0.154297	-54.46	-0.0693359	-54.46	-0.0751953	-54.46	-0.0380859	-54.46	0.00585938
-54.36	-0.208984	-54.36	-0.120117	-54.36	-0.154297	-54.36	-0.0693359	-54.36	-0.0751953	-54.36	-0.0380859	-54.36	0.0175781
-54.26	-0.216796	-54.26	-0.12793	-54.26	-0.162109	-54.26	-0.0771478	-54.26	-0.0830078	-54.26	-0.0380859	-54.26	0.00976628
-54.16	-0.199219	-54.16	-0.110352	-54.16	-0.144531	-54.16	-0.0634766	-54.16	-0.0693359	-54.16	-0.0283203	-54.16	0.0273438
-54.06	-0.222656	-54.06	-0.129883	-54.06	-0.160156	-54.06	-0.0810547	-54.06	-0.0869141	-54.06	-0.0439453	-54.06	0.015625
-53.96	-0.222656	-53.96	-0.129883	-53.96	-0.166016	-53.96	-0.0810546	-53.96	-0.0908203	-53.96	-0.0458984	-53.96	0.0156251
-53.86	-0.222656	-53.86	-0.118164	-53.86	-0.169922	-53.86	-0.0771484	-53.86	-0.0927734	-53.86	-0.0517578	-53.86	0.015625
-53.76	-0.214844	-53.76	-0.108398	-53.76	-0.152344	-53.76	-0.0634766	-53.76	-0.0751953	-53.76	-0.0400391	-53.76	0.0273438
-53.66	-0.208984	-53.66	-0.108398	-53.66	-0.152344	-53.66	-0.0693359	-53.66	-0.0791016	-53.66	-0.0400391	-53.66	0.0273438
-53.56	-0.208984	-53.56	-0.108398	-53.56	-0.15625	-53.56	-0.0693359	-53.56	-0.0849609	-53.56	-0.0400391	-53.56	0.0273438
-53.46	-0.205078	-53.46	-0.108398	-53.46	-0.158203	-53.46	-0.0654294	-53.46	-0.0693359	-53.46	-0.0361328	-53.46	0.0390627
-53.36	-0.203125	-53.36	-0.108398	-53.36	-0.152344	-53.36	-0.0595703	-53.36	-0.0634766	-53.36	-0.0351563	-53.36	0.0371094
-53.26	-0.212891	-53.26	-0.112305	-53.26	-0.15625	-53.26	-0.0634765	-53.26	-0.0791016	-53.26	-0.0458984	-53.26	0.0332032
-53.16	-0.207031	-53.16	-0.12207	-53.16	-0.154297	-53.16	-0.0654297	-53.16	-0.0771484	-53.16	-0.0439453	-53.16	0.0351563
-53.06	-0.197266	-53.06	-0.118164	-53.06	-0.166016	-53.06	-0.0673828	-53.06	-0.0771484	-53.06	-0.0478516	-53.06	0.0390625
-52.96	-0.191406	-52.96	-0.112305	-52.96	-0.166016	-52.96	-0.0615234	-52.96	-0.0771484	-52.96	-0.0419922	-52.96	0.0449219
-52.86	-0.191406	-52.86	-0.100586	-52.86	-0.154297	-52.86	-0.0693359	-52.86	-0.0654297	-52.86	-0.0537109	-52.86	0.0449219
-52.76	-0.191406	-52.76	-0.112305	-52.76	-0.154297	-52.76	-0.0693359	-52.76	-0.0654297	-52.76	-0.0537109	-52.76	0.0527344
-52.66	-0.203125	-52.66	-0.112305	-52.66	-0.158203	-52.66	-0.0693359	-52.66	-0.0576172	-52.66	-0.0537109	-52.66	0.0527344
-52.56	-0.203125	-52.56	-0.116211	-52.56	-0.175781	-52.56	-0.0693359	-52.56	-0.0615234	-52.56	-0.0537109	-52.56	0.0527344
-52.46	-0.175781	-52.46	-0.102539	-52.46	-0.160156	-52.46	-0.0537107	-52.46	-0.0517578	-52.46	-0.0380859	-52.46	0.0683596
-52.36	-0.173828	-52.36	-0.0908203	-52.36	-0.154297	-52.36	-0.0478516	-52.36	-0.0458984	-52.36	-0.0322266	-52.36	0.0742188
-52.26	-0.191406	-52.26	-0.0908203	-52.26	-0.158203	-52.26	-0.0478514	-52.26	-0.0458984	-52.26	-0.0322266	-52.26	0.0742189
-52.16	-0.183594	-52.16	-0.0869141	-52.16	-0.160156	-52.16	-0.0556641	-52.16	-0.0419922	-52.16	-0.0283203	-52.16	0.078125
-52.06	-0.171875	-52.06	-0.0810547	-52.06	-0.154297	-52.06	-0.0498047	-52.06	-0.0361328	-52.06	-0.0224609	-52.06	0.0839844
-51.96	-0.175781	-51.96	-0.0693359	-51.96	-0.154297	-51.96	-0.0498047	-51.96	-0.0361328	-51.96	-0.0224609	-51.96	0.0839844
-51.86	-0.181641	-51.86	-0.0810547	-51.86	-0.154297	-51.86	-0.0615234	-51.86	-0.0400391	-51.86	-0.0341797	-51.86	0.0839844
-51.76	-0.181641	-51.76	-0.0810547	-51.76	-0.154297	-51.76	-0.0498047	-51.76	-0.0458984	-51.76	-0.0341797	-51.76	0.0839844
-51.66	-0.181641	-51.66	-0.0810547	-51.66	-0.154297	-51.66	-0.0615234	-51.66	-0.0458984	-51.66	-0.0341797	-51.66	0.0839844
-51.56	-0.181641	-51.56	-0.0810547	-51.56	-0.154297	-51.56	-0.0615234	-51.56	-0.0458984	-51.56	-0.0224609	-51.56	0.0839844
-51.46	-0.176758	-51.46	-0.0761719	-51.46	-0.149414	-51.46	-0.0566404	-51.46	-0.0410156	-51.46	-0.0175781	-51.46	0.0839846
-51.36	-0.173828	-51.36	-0.0693359	-51.36	-0.142578	-51.36	-0.0498047	-51.36	-0.046875	-51.36	-0.0224609	-51.36	0.0957031
-51.26	-0.175782	-51.26	-0.0615234	-51.26	-0.146484	-51.26	-0.0498052	-51.26	-0.0458984	-51.26	-0.0146484	-51.26	0.103515
-51.16	-0.182617	-51.16	-0.0742188	-51.16	-0.15918	-51.16	-0.0673828	-51.16	-0.0585938	-51.16	-0.0273438	-51.16	0.0908203
-51.06	-0.188477	-51.06	-0.0644531	-51.06	-0.161133	-51.06	-0.0761719	-51.06	-0.0605469	-51.06	-0.0292969	-51.06	0.0888672
-50.96	-0.192383	-50.96	-0.0664063	-50.96	-0.15918	-50.96	-0.074219	-50.96	-0.0585938	-50.96	-0.0273438	-50.96	0.0908201
-50.86	-0.199219	-50.86	-0.0791016	-50.86	-0.166016	-50.86	-0.0810547	-50.86	-0.0693359	-50.86	-0.0380859	-50.86	0.0771484
-50.76	-0.198242	-50.76	-0.078125	-50.76	-0.157227	-50.76	-0.0800779	-50.76	-0.0625	-50.76	-0.03125	-50.76	0.0966799
-50.66	-0.196289	-50.66	-0.0712891	-50.66	-0.15625	-50.66	-0.0732422	-50.66	-0.0712891	-50.66	-0.0244141	-50.66	0.103516
-50.56	-0.203125	-50.56	-0.0712891	-50.56	-0.164063	-50.56	-0.0732422	-50.56	-0.0771484	-50.56	-0.0322266	-50.56	0.103516
-50.46	-0.203125	-50.46	-0.0712891	-50.46	-0.164063	-50.46	-0.0810543	-50.46	-0.0771484	-50.46	-0.0322266	-50.46	0.0957035
-50.36	-0.191406	-50.36	-0.0595703	-50.36	-0.152344	-50.36	-0.0615234	-50.36	-0.0654297	-50.36	-0.0205078	-50.36	0.107422
-50.26	-0.191406	-50.26	-0.0595703	-50.26	-0.15625	-50.26	-0.0615234	-50.26	-0.0654297	-50.26	-0.0205078	-50.26	0.107422
-50.16	-0.191406	-50.16	-0.0673828	-50.16	-0.162109	-50.16	-0.0693359	-50.16	-0.0654297	-50.16	-0.0205078	-50.16	0.107422
-50.06	-0.1875	-50.06	-0.0634766	-50.06	-0.158203	-50.06	-0.0654297	-50.06	-0.0615234	-50.06	-0.0166016	-50.06	0.111328
-49.96	-0.18164	-49.96	-0.0537109	-49.96	-0.152344	-49.96	-0.05957	-49.96	-0.0556641	-49.96	-0.0107422	-49.96	0.117188
-49.86	-0.177734	-49.86	-0.0439453	-49.86	-0.148438	-49.86	-0.0517578	-49.86	-0.0478516	-49.86	-0.00683594	-49.86	0.117188
-49.76	-0.179687	-49.76	-0.0458984	-49.76	-0.150391	-49.76	-0.0478513	-49.76	-0.0439453	-49.76	-0.00878906	-49.76	0.126953
-49.66	-0.173828	-49.66	-0.0439453	-49.66	-0.144531	-49.66	-0.0371094	-49.66	-0.0380859	-49.66	-0.00292969	-49.66	0.128906
-49.56	-0.173828	-49.56	-0.0458984	-49.56	-0.144531	-49.56	-0.0351563	-49.56	-0.0537109	-49.56	-0.00292969	-49.56	0.123047
-49.46	-0.181641	-49.46	-0.0400391	-49.46	-0.149414	-49.46	-0.0419922	-49.46	-0.0595703	-49.46	-0.0146484	-49.46	0.123047
-49.36	-0.169922	-49.36	-0.0283203	-49.36	-0.144531	-49.36	-0.0302734	-49.36	-0.0478516	-49.36	-0.00292969	-49.36	0.134766
-49.26	-0.169922	-49.26	-0.0283203	-49.26	-0.144531	-49.26	-0.0302734	-49.26	-0.0478516	-49.26	-0.00292969	-49.26	0.118164
-49.16	-0.169922	-49.16	-0.0322266	-49.16	-0.144531	-49.16	-0.0302734	-49.16	-0.0517578	-49.16	-0.00292969	-49.16	0.111328
-49.06	-0.181641	-49.06	-0.0380859	-49.06	-0.148438	-49.06	-0.0458984	-49.06	-0.0458984	-49.06	-0.00292969	-49.06	0.111328
-48.96	-0.185547	-48.96	-0.0380859	-48.96	-0.154297	-48.96	-0.0400391	-48.96	-0.0458984	-48.96	-0.0146484	-48.96	0.111328
-48.86	-0.1875	-48.86	-0.0341797	-48.86	-0.150391	-48.86	-0.0322266	-48.86	-0.0419922	-48.86	-0.0166016	-48.86	0.115234
-48.76	-0.181641	-48.76	-0.0283203	-48.76	-0.144531	-48.76	-0.0361328	-48.76	-0.0361328	-48.76	-0.0107422	-48.76	0.113281
-48.66	-0.173828	-48.66	-0.0322266	-48.66	-0.140625	-48.66	-0.0341797	-48.66	-0.0400391	-48.66	0.000976563	-48.66	0.121094
-48.56	-0.173828	-48.56	-0.0322266	-48.56	-0.146484	-48.56	-0.0341797	-48.56	-0.0400391	-48.56	-0.00878906	-48.56	0.117188
-48.46	-0.173828	-48.46	-0.0322266	-48.46	-0.158203	-48.46	-0.0341797	-48.46	-0.0400391	-48.46	-0.0146484	-48.46	0.115234
-48.36	-0.173828	-48.36	-0.0322266	-48.36	-0.158203	-48.36	-0.0419922	-48.36	-0.0400391	-48.36	-0.0146484	-48.36	0.121094
-48.26	-0.173828	-48.26	-0.0205078	-48.26	-0.154297	-48.26	-0.0302734	-48.26	-0.0283203	-48.26	-0.0107422	-48.26	0.132813
-48.16	-0.191406	-48.16	-0.0361328	-48.16	-0.162109	-48.16	-0.0458981	-48.16	-0.0517578	-48.16	-0.0263672	-48.16	0.117188
-48.06	-0.175781	-48.06	-0.0263672	-48.06	-0.160156	-48.06	-0.040039	-48.06	-0.0419922	-48.06	-0.0166016	-48.06	0.115234
-47.96	-0.177734	-47.96	-0.0244141	-47.96	-0.154297	-47.96	-0.0439453	-47.96	-0.0400391	-47.96	-0.0185547	-47.96	0.117188
-47.86	-0.189453	-47.86	-0.0341797	-47.86	-0.173828	-47.86	-0.0498047	-47.86	-0.0458984	-47.86	-0.0302734	-47.86	0.103516
-47.76	-0.189453	-47.76	-0.0400391	-47.76	-0.173828	-47.76	-0.0498047	-47.76	-0.0458984	-47.76	-0.0302734	-47.76	0.103516
-47.66	-0.189453	-47.66	-0.0400391	-47.66	-0.166016	-47.66	-0.0458984	-47.66	-0.0458984	-47.66	-0.0419922	-47.66	0.103516
-47.56	-0.193359	-47.56	-0.0400391	-47.56	-0.173828	-47.56	-0.0517578	-47.56	-0.0458984	-47.56	-0.0419922	-47.56	0.0966797
-47.46	-0.199219	-47.46	-0.0400391	-47.46	-0.173828	-47.46	-0.0517578	-47.46	-0.0458984	-47.46	-0.0419922	-47.46	0.103516
-47.36	-0.195313	-47.36	-0.0400391	-47.36	-0.173828	-47.36	-0.0517578	-47.36	-0.0576172	-47.36	-0.0419922	-47.36	0.0986328
-47.26	-0.181641	-47.26	-0.0283203	-47.26	-0.162109	-47.26	-0.0400391	-47.26	-0.0458984	-47.26	-0.0302734	-47.26	0.0957031
-47.16	-0.1875	-47.16	-0.0449219	-47.16	-0.154297	-47.16	-0.0400389	-47.16	-0.0458984	-47.16	-0.0302734	-47.16	0.0957032
-47.06	-0.183594	-47.06	-0.0478516	-47.06	-0.150391	-47.06	-0.0361326	-47.06	-0.0419922	-47.06	-0.0263672	-47.06	0.0878909
-46.96	-0.189453	-46.96	-0.0498047	-46.96	-0.152344	-46.96	-0.0380859	-46.96	-0.0361328	-46.96	-0.0244141	-46.96	0.09375
-46.86	-0.181641	-46.86	-0.0341797	-46.86	-0.144531	-46.86	-0.0302734	-46.86	-0.0283203	-46.86	-0.0302734	-46.86	0.101563
-46.76	-0.181641	-46.76	-0.0341797	-46.76	-0.148438	-46.76	-0.0263672	-46.76	-0.0283203	-46.76	-0.0302734	-46.76	0.101563
-46.66	-0.18164	-46.66	-0.0419922	-46.66	-0.166016	-46.66	-0.0322261	-46.66	-0.0361328	-46.66	-0.0419922	-46.66	0.101563
-46.56	-0.169922	-46.56	-0.0302734	-46.56	-0.150391	-46.56	-0.0205084	-46.56	-0.0244141	-46.56	-0.0302734	-46.56	0.105468
-46.46	-0.185547	-46.46	-0.0576172	-46.46	-0.164063	-46.46	-0.0439453	-46.46	-0.0400391	-46.46	-0.0458984	-46.46	0.0898438
-46.36	-0.179688	-46.36	-0.0517578	-46.36	-0.164063	-46.36	-0.0380859	-46.36	-0.0458984	-46.36	-0.0400391	-46.36	0.0957031
-46.26	-0.179688	-46.26	-0.0517578	-46.26	-0.164063	-46.26	-0.0380859	-46.26	-0.0458984	-46.26	-0.0517578	-46.26	0.0839844
-46.16	-0.183594	-46.16	-0.0517578	-46.16	-0.171875	-46.16	-0.0380859	-46.16	-0.0458984	-46.16	-0.0517578	-46.16	0.0839844
-46.06	-0.189453	-46.06	-0.0634766	-46.06	-0.171875	-46.06	-0.0498047	-46.06	-0.0498047	-46.06	-0.0517578	-46.06	0.0839844
-45.96	-0.189453	-45.96	-0.0693359	-45.96	-0.164063	-45.96	-0.0498047	-45.96	-0.0517578	-45.96	-0.0517578	-45.96	0.0800781
-45.86	-0.201172	-45.86	-0.0654297	-45.86	-0.175781	-45.86	-0.0498047	-45.86	-0.0537109	-45.86	-0.0517578	-45.86	0.0742188
-45.76	-0.201172	-45.76	-0.0751953	-45.76	-0.181641	-45.76	-0.0498047	-45.76	-0.0537109	-45.76	-0.0595703	-45.76	0.0742188
-45.66	-0.208984	-45.66	-0.0771484	-45.66	-0.181641	-45.66	-0.0615231	-45.66	-0.0537109	-45.66	-0.0634766	-45.66	0.0625003
-45.56	-0.193359	-45.56	-0.0673828	-45.56	-0.173828	-45.56	-0.0419918	-45.56	-0.0380859	-45.56	-0.0615234	-45.56	0.0703129
-45.46	-0.189453	-45.46	-0.0615234	-45.46	-0.162109	-45.46	-0.0458984	-45.46	-0.0263672	-45.46	-0.0498047	-45.46	0.0820313
-45.36	-0.201172	-45.36	-0.0810547	-45.36	-0.177734	-45.36	-0.0595703	-45.36	-0.0380859	-45.36	-0.0615234	-45.36	0.0625
-45.26	-0.189453	-45.26	-0.0693359	-45.26	-0.171875	-45.26	-0.0419922	-45.26	-0.0263672	-45.26	-0.0498047	-45.26	0.078125
-45.16	-0.181641	-45.16	-0.0810547	-45.16	-0.171875	-45.16	-0.0419922	-45.16	-0.0263672	-45.16	-0.0615234	-45.16	0.0683594
-45.06	-0.181641	-45.06	-0.0810547	-45.06	-0.183594	-45.06	-0.0419922	-45.06	-0.0263672	-45.06	-0.0498047	-45.06	0.0703125
-44.96	-0.181641	-44.96	-0.0810547	-44.96	-0.183594	-44.96	-0.0419922	-44.96	-0.0263672	-44.96	-0.0615234	-44.96	0.0527344
-44.86	-0.185547	-44.86	-0.0888672	-44.86	-0.179688	-44.86	-0.0380859	-44.86	-0.0224609	-44.86	-0.0576172	-44.86	0.0566406
-44.76	-0.179688	-44.76	-0.0830078	-44.76	-0.173828	-44.76	-0.0322266	-44.76	-0.0166016	-44.76	-0.0517578	-44.76	0.0585938
-44.66	-0.179688	-44.66	-0.0791016	-44.66	-0.173828	-44.66	-0.032227	-44.66	-0.0166016	-44.66	-0.0517578	-44.66	0.052734
-44.56	-0.183593	-44.56	-0.0888672	-44.56	-0.185547	-44.56	-0.0439449	-44.56	-0.0361328	-44.56	-0.0634766	-44.56	0.0332035
-44.46	-0.179688	-44.46	-0.0830078	-44.46	-0.173828	-44.46	-0.0322266	-44.46	-0.0244141	-44.46	-0.0556641	-44.46	0.0449219
-44.36	-0.191406	-44.36	-0.0947266	-44.36	-0.185547	-44.36	-0.0439453	-44.36	-0.0478516	-44.36	-0.0810547	-44.36	0.0332031
-44.26	-0.191406	-44.26	-0.0947266	-44.26	-0.185547	-44.26	-0.0478516	-44.26	-0.0478516	-44.26	-0.0927734	-44.26	0.0332031
-44.16	-0.1875	-44.16	-0.0908203	-44.16	-0.181641	-44.16	-0.0498044	-44.16	-0.0439453	-44.16	-0.0888672	-44.16	0.0371096
-44.06	-0.181641	-44.06	-0.0927734	-44.06	-0.175781	-44.06	-0.0439453	-44.06	-0.0380859	-44.06	-0.0878906	-44.06	0.0429688
-43.96	-0.181641	-43.96	-0.0927734	-43.96	-0.183594	-43.96	-0.0556641	-43.96	-0.0380859	-43.96	-0.0947266	-43.96	0.0390625
-43.86	-0.181641	-43.86	-0.0966797	-43.86	-0.183594	-43.86	-0.0615234	-43.86	-0.0380859	-43.86	-0.0947266	-43.86	0.0332031
-43.76	-0.169922	-43.76	-0.0869141	-43.76	-0.171875	-43.76	-0.0498047	-43.76	-0.0263672	-43.76	-0.0830078	-43.76	0.0371094
-43.66	-0.173828	-43.66	-0.0810547	-43.66	-0.183594	-43.66	-0.0498047	-43.66	-0.0302734	-43.66	-0.0830078	-43.66	0.0429688
-43.56	-0.175781	-43.56	-0.0810547	-43.56	-0.183594	-43.56	-0.0537111	-43.56	-0.0361328	-43.56	-0.0830078	-43.56	0.0429686
-43.46	-0.173828	-43.46	-0.0888672	-43.46	-0.1875	-43.46	-0.0595703	-43.46	-0.0400391	-43.46	-0.0869141	-43.46	0.0390625
-43.36	-0.183594	-43.36	-0.112305	-43.36	-0.193359	-43.36	-0.0634766	-43.36	-0.0458984	-43.36	-0.0966797	-43.36	0.0332031
-43.26	-0.185547	-43.26	-0.108398	-43.26	-0.189453	-43.26	-0.0654297	-43.26	-0.0419922	-43.26	-0.106445	-43.26	0.0371094
-43.16	-0.191406	-43.16	-0.102539	-43.16	-0.195313	-43.16	-0.0595703	-43.16	-0.0361328	-43.16	-0.100586	-43.16	0.0351563
-43.06	-0.191407	-43.06	-0.106445	-43.06	-0.195313	-43.06	-0.0556645	-43.06	-0.0361328	-43.06	-0.100586	-43.06	0.0351558
-42.96	-0.203125	-42.96	-0.112305	-42.96	-0.207031	-42.96	-0.0615234	-42.96	-0.0517578	-42.96	-0.112305	-42.96	0.0234375
-42.86	-0.191406	-42.86	-0.100586	-42.86	-0.195313	-42.86	-0.0537109	-42.86	-0.0576172	-42.86	-0.100586	-42.86	0.0351563
-42.76	-0.203125	-42.76	-0.112305	-42.76	-0.207031	-42.76	-0.0712891	-42.76	-0.0576172	-42.76	-0.112305	-42.76	0.0234375
-42.66	-0.199219	-42.66	-0.108398	-42.66	-0.203125	-42.66	-0.0673826	-42.66	-0.0693359	-42.66	-0.108398	-42.66	0.027344
-42.56	-0.181641	-42.56	-0.102539	-42.56	-0.197266	-42.56	-0.0615234	-42.56	-0.0576172	-42.56	-0.106445	-42.56	0.0332031
-42.46	-0.181641	-42.46	-0.102539	-42.46	-0.197266	-42.46	-0.0615234	-42.46	-0.0576172	-42.46	-0.112305	-42.46	0.0175781
-42.36	-0.197266	-42.36	-0.102539	-42.36	-0.185547	-42.36	-0.0615234	-42.36	-0.0576172	-42.36	-0.112305	-42.36	0.0117188
-42.26	-0.203125	-42.26	-0.102539	-42.26	-0.197266	-42.26	-0.0615234	-42.26	-0.0576172	-42.26	-0.112305	-42.26	0.0117188
-42.16	-0.199219	-42.16	-0.0986328	-42.16	-0.193359	-42.16	-0.0576169	-42.16	-0.0654297	-42.16	-0.124023	-42.16	0.0156252
-42.06	-0.193359	-42.06	-0.0927734	-42.06	-0.1875	-42.06	-0.0478516	-42.06	-0.0595703	-42.06	-0.124023	-42.06	0.0214844
-41.96	-0.193359	-41.96	-0.0927734	-41.96	-0.1875	-41.96	-0.0458984	-41.96	-0.0595703	-41.96	-0.124023	-41.96	0.0175781
-41.86	-0.189453	-41.86	-0.100586	-41.86	-0.1875	-41.86	-0.0478516	-41.86	-0.0556641	-41.86	-0.120117	-41.86	0.015625
-41.76	-0.171875	-41.76	-0.0830078	-41.76	-0.183594	-41.76	-0.0302734	-41.76	-0.0380859	-41.76	-0.106445	-41.76	0.0332031
-41.66	-0.166992	-41.66	-0.078125	-41.66	-0.178711	-41.66	-0.0253904	-41.66	-0.0410156	-41.66	-0.107422	-41.66	0.0380862
-41.56	-0.160156	-41.56	-0.0712891	-41.56	-0.171875	-41.56	-0.0185547	-41.56	-0.0341797	-41.56	-0.100586	-41.56	0.0449219
-41.46	-0.160156	-41.46	-0.0712891	-41.46	-0.176758	-41.46	-0.0185547	-41.46	-0.0380859	-41.46	-0.100586	-41.46	0.0410156
-41.36	-0.165039	-41.36	-0.0712891	-41.36	-0.195313	-41.36	-0.0185547	-41.36	-0.0439453	-41.36	-0.100586	-41.36	0.0234375
-41.26	-0.167969	-41.26	-0.0634766	-41.26	-0.191406	-41.26	-0.0185547	-41.26	-0.0400391	-41.26	-0.112305	-41.26	0.0273438
-41.16	-0.169922	-41.16	-0.0595703	-41.16	-0.185547	-41.16	-0.0185547	-41.16	-0.0341797	-41.16	-0.112305	-41.16	0.0332031
-41.06	-0.169922	-41.06	-0.0517578	-41.06	-0.185547	-41.06	-0.0185547	-41.06	-0.0380859	-41.06	-0.100586	-41.06	0.0332031
-40.96	-0.169922	-40.96	-0.0556641	-40.96	-0.185547	-40.96	-0.0185547	-40.96	-0.0439453	-40.96	-0.100586	-40.96	0.0332031
-40.86	-0.162109	-40.86	-0.0654297	-40.86	-0.185547	-40.86	-0.0185547	-40.86	-0.0439453	-40.86	-0.112305	-40.86	0.0253906
-40.76	-0.162109	-40.76	-0.0517578	-40.76	-0.185547	-40.76	-0.0185547	-40.76	-0.0439453	-40.76	-0.100586	-40.76	0.0253906
-40.66	-0.169922	-40.66	-0.0517578	-40.66	-0.173828	-40.66	-0.0185547	-40.66	-0.0439453	-40.66	-0.104492	-40.66	0.0253906
-40.56	-0.173828	-40.56	-0.0517578	-40.56	-0.185547	-40.56	-0.0185547	-40.56	-0.0439453	-40.56	-0.110352	-40.56	0.0136719
-40.46	-0.179688	-40.46	-0.0517578	-40.46	-0.185547	-40.46	-0.0185547	-40.46	-0.0488281	-40.46	-0.110352	-40.46	0.0136719
-40.36	-0.175781	-40.36	-0.0478516	-40.36	-0.181641	-40.36	-0.0146484	-40.36	-0.0517578	-40.36	-0.106445	-40.36	0.0175781
-40.26	-0.169922	-40.26	-0.0498047	-40.26	-0.179688	-40.26	-0.00878906	-40.26	-0.0458984	-40.26	-0.100586	-40.26	0.0234375
-40.16	-0.169922	-40.16	-0.0537109	-40.16	-0.185547	-40.16	-0.012695	-40.16	-0.0458984	-40.16	-0.116211	-40.16	0.011719
-40.06	-0.162109	-40.06	-0.0517578	-40.06	-0.177734	-40.06	-0.0107422	-40.06	-0.0449219	-40.06	-0.114258	-40.06	0.0136719
-39.96	-0.162109	-39.96	-0.0517578	-39.96	-0.177734	-39.96	-0.0107422	-39.96	-0.0429688	-39.96	-0.114258	-39.96	0.0136719
-39.86	-0.162109	-39.86	-0.0517578	-39.86	-0.177734	-39.86	-0.0107422	-39.86	-0.0498047	-39.86	-0.114258	-39.86	0.0136719
-39.76	-0.162109	-39.76	-0.0517578	-39.76	-0.177734	-39.76	-0.0107422	-39.76	-0.0498047	-39.76	-0.125977	-39.76	0.0136719
-39.66	-0.15039	-39.66	-0.0361328	-39.66	-0.162109	-39.66	0.00488302	-39.66	-0.0419922	-39.66	-0.116211	-39.66	0.0292971
-39.56	-0.142578	-39.56	-0.0419922	-39.56	-0.15625	-39.56	0.0107422	-39.56	-0.0283203	-39.56	-0.110352	-39.56	0.0351563
-39.46	-0.150391	-39.46	-0.0302734	-39.46	-0.15625	-39.46	0.00683594	-39.46	-0.0361328	-39.46	-0.110352	-39.46	0.0351563
-39.36	-0.150391	-39.36	-0.0458984	-39.36	-0.15625	-39.36	0.00488281	-39.36	-0.0283203	-39.36	-0.110352	-39.36	0.0234375
-39.26	-0.150391	-39.26	-0.0517578	-39.26	-0.15625	-39.26	0.00683594	-39.26	-0.0361328	-39.26	-0.110352	-39.26	0.0234375
-39.16	-0.150391	-39.16	-0.0517578	-39.16	-0.15625	-39.16	-0.0107422	-39.16	-0.0400391	-39.16	-0.110352	-39.16	0.0234375
-39.06	-0.150391	-39.06	-0.0400391	-39.06	-0.15625	-39.06	-0.0107422	-39.06	-0.0458984	-39.06	-0.110352	-39.06	0.0234375
-38.96	-0.154297	-38.96	-0.0400391	-38.96	-0.15625	-38.96	-0.0107422	-38.96	-0.0458984	-38.96	-0.110352	-38.96	0.015625
-38.86	-0.160156	-38.86	-0.0400391	-38.86	-0.15625	-38.86	-0.0107422	-38.86	-0.0458984	-38.86	-0.115234	-38.86	0.015625
-38.76	-0.160156	-38.76	-0.0517578	-38.76	-0.15625	-38.76	-0.0107422	-38.76	-0.0458984	-38.76	-0.12207	-38.76	0.015625
-38.66	-0.160156	-38.66	-0.0439453	-38.66	-0.15625	-38.66	-0.0107416	-38.66	-0.0458984	-38.66	-0.12207	-38.66	0.0156256
-38.56	-0.148437	-38.56	-0.0341797	-38.56	-0.140625	-38.56	-0.00292948	-38.56	-0.0302734	-38.56	-0.106445	-38.56	0.0263674
-38.46	-0.144531	-38.46	-0.0283203	-38.46	-0.134766	-38.46	0.00292969	-38.46	-0.0166016	-38.46	-0.100586	-38.46	0.0332031
-38.36	-0.154297	-38.36	-0.0400391	-38.36	-0.146484	-38.36	-0.00878906	-38.36	-0.0361328	-38.36	-0.112305	-38.36	0.0214844
-38.26	-0.160156	-38.26	-0.0400391	-38.26	-0.150391	-38.26	-0.00878906	-38.26	-0.0322266	-38.26	-0.112305	-38.26	0.0214844
-38.16	-0.140625	-38.16	-0.0283203	-38.16	-0.144531	-38.16	0.00292969	-38.16	-0.0263672	-38.16	-0.100586	-38.16	0.0332031
-38.06	-0.140625	-38.06	-0.0283203	-38.06	-0.144531	-38.06	0.00292969	-38.06	-0.0263672	-38.06	-0.112305	-38.06	0.0332031
-37.96	-0.148438	-37.96	-0.0439453	-37.96	-0.144531	-37.96	0.00292969	-37.96	-0.0263672	-37.96	-0.112305	-37.96	0.0332031
-37.86	-0.148438	-37.86	-0.0498047	-37.86	-0.144531	-37.86	-0.00878906	-37.86	-0.0146484	-37.86	-0.120117	-37.86	0.0332031
-37.76	-0.148438	-37.76	-0.0458984	-37.76	-0.144531	-37.76	-0.00878906	-37.76	-0.0263672	-37.76	-0.120117	-37.76	0.0332031
-37.66	-0.148438	-37.66	-0.0400391	-37.66	-0.144531	-37.66	-0.00878906	-37.66	-0.0263672	-37.66	-0.120117	-37.66	0.0332031
-37.56	-0.140625	-37.56	-0.0439453	-37.56	-0.148438	-37.56	-0.0166016	-37.56	-0.0341797	-37.56	-0.131836	-37.56	0.0332031
-37.46	-0.144531	-37.46	-0.0498047	-37.46	-0.154297	-37.46	-0.0166016	-37.46	-0.0341797	-37.46	-0.131836	-37.46	0.0332031
-37.36	-0.150391	-37.36	-0.0498047	-37.36	-0.154297	-37.36	-0.0166016	-37.36	-0.0341797	-37.36	-0.131836	-37.36	0.0380859
-37.26	-0.150391	-37.26	-0.0498047	-37.26	-0.150391	-37.26	-0.0166016	-37.26	-0.0341797	-37.26	-0.131836	-37.26	0.0400391
-37.16	-0.142578	-37.16	-0.0419922	-37.16	-0.140625	-37.16	-0.00878906	-37.16	-0.0263672	-37.16	-0.119141	-37.16	0.0410156
-37.06	-0.142578	-37.06	-0.0419922	-37.06	-0.146484	-37.06	-0.0205074	-37.06	-0.0263672	-37.06	-0.120117	-37.06	0.0410161
-36.96	-0.134766	-36.96	-0.0341797	-36.96	-0.134766	-36.96	-0.00878906	-36.96	-0.0185547	-36.96	-0.100586	-36.96	0.0527344
-36.86	-0.128906	-36.86	-0.0400391	-36.86	-0.134766	-36.86	-0.00878906	-36.86	-0.0244141	-36.86	-0.108398	-36.86	0.0449219
-36.76	-0.125	-36.76	-0.0361328	-36.76	-0.130859	-36.76	0.00683594	-36.76	-0.0205078	-36.76	-0.109375	-36.76	0.0488281
-36.66	-0.107422	-36.66	-0.0224609	-36.66	-0.117188	-36.66	0.015625	-36.66	-0.00292969	-36.66	-0.109375	-36.66	0.0507813
-36.56	-0.117188	-36.56	-0.0224609	-36.56	-0.117188	-36.56	0.00195313	-36.56	0.00292969	-36.56	-0.102539	-36.56	0.0625
-36.46	-0.111328	-36.46	-0.0224609	-36.46	-0.117188	-36.46	0.00390625	-36.46	-0.00878906	-36.46	-0.102539	-36.46	0.0625
-36.36	-0.111328	-36.36	-0.0146484	-36.36	-0.113281	-36.36	0.0136719	-36.36	0.00292969	-36.36	-0.0908203	-36.36	0.0742188
-36.26	-0.0996094	-36.26	-0.0205078	-36.26	-0.113281	-36.26	0.015625	-36.26	0.00292969	-36.26	-0.0908203	-36.26	0.0742188
-36.16	-0.0996094	-36.16	-0.0205078	-36.16	-0.113281	-36.16	0.00878906	-36.16	0.00292969	-36.16	-0.0908203	-36.16	0.0742188
-36.06	-0.0996094	-36.06	-0.0205078	-36.06	-0.113281	-36.06	0.000976563	-36.06	-0.000976563	-36.06	-0.0908203	-36.06	0.0703125
-35.96	-0.0996094	-35.96	-0.0205078	-35.96	-0.113281	-35.96	0.00585938	-35.96	-0.00683594	-35.96	-0.0908203	-35.96	0.0644531
-35.86	-0.103516	-35.86	-0.0205078	-35.86	-0.113281	-35.86	0.0126953	-35.86	-0.00683594	-35.86	-0.0908203	-35.86	0.0527344
-35.76	-0.109375	-35.76	-0.0205078	-35.76	-0.113281	-35.76	0.0126953	-35.76	-0.00683594	-35.76	-0.0869141	-35.76	0.0527344
-35.66	-0.109375	-35.66	-0.0244141	-35.66	-0.113281	-35.66	-0.00390625	-35.66	-0.00683594	-35.66	-0.0888672	-35.66	0.0527344
-35.56	-0.113281	-35.56	-0.0302734	-35.56	-0.105469	-35.56	-0.00585938	-35.56	-0.00683594	-35.56	-0.0888672	-35.56	0.0527344
-35.46	-0.119141	-35.46	-0.0302734	-35.46	-0.101563	-35.46	-0.00390625	-35.46	-0.00683594	-35.46	-0.0888672	-35.46	0.0527344
-35.36	-0.119141	-35.36	-0.0302734	-35.36	-0.103516	-35.36	-0.0107422	-35.36	-0.00683594	-35.36	-0.0888672	-35.36	0.0527344
-35.26	-0.119141	-35.26	-0.0302734	-35.26	-0.103516	-35.26	-0.00585938	-35.26	-0.00683594	-35.26	-0.0888672	-35.26	0.0488281
-35.16	-0.124024	-35.16	-0.0302734	-35.16	-0.103516	-35.16	-0.0107423	-35.16	-0.00683594	-35.16	-0.100586	-35.16	0.0429686
-35.06	-0.134766	-35.06	-0.0341797	-35.06	-0.107422	-35.06	-0.0146485	-35.06	-0.0185547	-35.06	-0.104492	-35.06	0.0390624
-34.96	-0.136719	-34.96	-0.0361328	-34.96	-0.109375	-34.96	-0.0244141	-34.96	-0.0126953	-34.96	-0.106445	-34.96	0.0371094
-34.86	-0.134766	-34.86	-0.0341797	-34.86	-0.107422	-34.86	-0.0224609	-34.86	-0.0185547	-34.86	-0.104492	-34.86	0.0390625
-34.76	-0.140625	-34.76	-0.0400391	-34.76	-0.125	-34.76	-0.0283203	-34.76	-0.0166016	-34.76	-0.12207	-34.76	0.0292969
-34.66	-0.144531	-34.66	-0.0400391	-34.66	-0.117188	-34.66	-0.0205078	-34.66	-0.0166016	-34.66	-0.114258	-34.66	0.03125
-34.56	-0.132812	-34.56	-0.0439453	-34.56	-0.117188	-34.56	-0.0205077	-34.56	-0.0205078	-34.56	-0.12207	-34.56	0.0312501
-34.46	-0.128906	-34.46	-0.0458984	-34.46	-0.117188	-34.46	-0.0214844	-34.46	-0.0224609	-34.46	-0.110352	-34.46	0.0273438
-34.36	-0.111328	-34.36	-0.0283203	-34.36	-0.101563	-34.36	-0.0107422	-34.36	-0.00488281	-34.36	-0.100586	-34.36	0.0449219
-34.26	-0.123047	-34.26	-0.0283203	-34.26	-0.0878906	-34.26	-0.0224609	-34.26	-0.00488281	-34.26	-0.100586	-34.26	0.0449219
-34.16	-0.134765	-34.16	-0.0400391	-34.16	-0.117188	-34.16	-0.0341792	-34.16	-0.0166016	-34.16	-0.112305	-34.16	0.0332036
-34.06	-0.126953	-34.06	-0.0283203	-34.06	-0.105469	-34.06	-0.0175781	-34.06	-0.00488281	-34.06	-0.100586	-34.06	0.0449219
-33.96	-0.132813	-33.96	-0.0283203	-33.96	-0.105469	-33.96	-0.0107422	-33.96	0.00292969	-33.96	-0.100586	-33.96	0.0410156
-33.86	-0.132813	-33.86	-0.0205078	-33.86	-0.105469	-33.86	-0.0107422	-33.86	0.00292969	-33.86	-0.100586	-33.86	0.0351563
-33.76	-0.132813	-33.76	-0.0332031	-33.76	-0.113281	-33.76	-0.015625	-33.76	-0.00488281	-33.76	-0.100586	-33.76	0.0351563
-33.66	-0.144531	-33.66	-0.0517578	-33.66	-0.125	-33.66	-0.0341797	-33.66	-0.0166016	-33.66	-0.112305	-33.66	0.0234375
-33.56	-0.144531	-33.56	-0.0517578	-33.56	-0.125	-33.56	-0.0341792	-33.56	-0.0283203	-33.56	-0.124023	-33.56	0.0234379
-33.46	-0.136719	-33.46	-0.0400391	-33.46	-0.125	-33.46	-0.0224609	-33.46	-0.0166016	-33.46	-0.112305	-33.46	0.0351563
-33.36	-0.142578	-33.36	-0.0400391	-33.36	-0.125	-33.36	-0.0263672	-33.36	-0.0166016	-33.36	-0.120117	-33.36	0.0351563
-33.26	-0.134766	-33.26	-0.0361328	-33.26	-0.121094	-33.26	-0.0283203	-33.26	-0.0126953	-33.26	-0.116211	-33.26	0.0351563
-33.16	-0.126953	-33.16	-0.0302734	-33.16	-0.115234	-33.16	-0.0224609	-33.16	-0.0146484	-33.16	-0.110352	-33.16	0.0351563
-33.06	-0.128906	-33.06	-0.0341797	-33.06	-0.119141	-33.06	-0.0224606	-33.06	-0.0146484	-33.06	-0.110352	-33.06	0.0351565
-32.96	-0.123047	-32.96	-0.0322266	-32.96	-0.117188	-32.96	-0.0146484	-32.96	-0.00683594	-32.96	-0.106445	-32.96	0.0390625
-32.86	-0.123047	-32.86	-0.0400391	-32.86	-0.125	-32.86	-0.0224609	-32.86	-0.0146484	-32.86	-0.120117	-32.86	0.0253906
-32.76	-0.123047	-32.76	-0.0478516	-32.76	-0.125	-32.76	-0.0263672	-32.76	-0.0146484	-32.76	-0.120117	-32.76	0.0253906
-32.66	-0.111328	-32.66	-0.0185547	-32.66	-0.113281	-32.66	-0.00878885	-32.66	-0.0146484	-32.66	-0.108398	-32.66	0.0371096
-32.56	-0.113281	-32.56	-0.0244141	-32.56	-0.107422	-32.56	-0.00292969	-32.56	-0.00878906	-32.56	-0.102539	-32.56	0.03125
-32.46	-0.113281	-32.46	-0.0244141	-32.46	-0.111328	-32.46	-0.00292969	-32.46	-0.0126953	-32.46	-0.114258	-32.46	0.03125
-32.36	-0.101563	-32.36	-0.0126953	-32.36	-0.105469	-32.36	0.00878906	-32.36	-0.00292969	-32.36	-0.102539	-32.36	0.0390625
-32.26	-0.101563	-32.26	-0.0126953	-32.26	-0.105469	-32.26	0.00878906	-32.26	-0.00878906	-32.26	-0.102539	-32.26	0.0332031
-32.16	-0.0966794	-32.16	-0.0078125	-32.16	-0.100586	-32.16	0.00976589	-32.16	-0.0078125	-32.16	-0.0976563	-32.16	0.0380862
-32.06	-0.101563	-32.06	-0.000976563	-32.06	-0.09375	-32.06	0.0107422	-32.06	-0.00683594	-32.06	-0.0908203	-32.06	0.0449219
-31.96	-0.101563	-31.96	-0.000976563	-31.96	-0.09375	-31.96	0.0107422	-31.96	-0.00292969	-31.96	-0.0908203	-31.96	0.0410156
-31.86	-0.101563	-31.86	-0.000976563	-31.86	-0.09375	-31.86	0.0107422	-31.86	-0.00878906	-31.86	-0.0908203	-31.86	0.0351563
-31.76	-0.101563	-31.76	-0.000976563	-31.76	-0.09375	-31.76	0.0107422	-31.76	-0.00683594	-31.76	-0.0791016	-31.76	0.0351563
-31.66	-0.101563	-31.66	0.0107422	-31.66	-0.09375	-31.66	0.0107422	-31.66	-0.00683594	-31.66	-0.0908203	-31.66	0.0234375
-31.56	-0.101563	-31.56	0.00683594	-31.56	-0.09375	-31.56	0.0107422	-31.56	-0.0107422	-31.56	-0.0791016	-31.56	0.0234375
-31.46	-0.101562	-31.46	-0.0107422	-31.46	-0.09375	-31.46	0.0107424	-31.46	-0.0166016	-31.46	-0.0839844	-31.46	0.0185549
-31.36	-0.0898438	-31.36	0.000976563	-31.36	-0.0859375	-31.36	0.0185547	-31.36	-0.00488281	-31.36	-0.0791016	-31.36	0.0234375
-31.26	-0.101563	-31.26	0.00488281	-31.26	-0.0917969	-31.26	0.0126953	-31.26	-0.00488281	-31.26	-0.0791016	-31.26	0.0234375
-31.16	-0.0996094	-31.16	0.0107422	-31.16	-0.0917969	-31.16	0.0126953	-31.16	-0.00488281	-31.16	-0.0791016	-31.16	0.0234375
-31.06	-0.0996096	-31.06	0.0224609	-31.06	-0.0917969	-31.06	0.000976354	-31.06	-0.00488281	-31.06	-0.0791016	-31.06	0.0234373
-30.96	-0.111328	-30.96	0.0107422	-30.96	-0.107422	-30.96	-0.00683588	-30.96	-0.0166016	-30.96	-0.0908203	-30.96	0.0117188
-30.86	-0.107422	-30.86	0.0107422	-30.86	-0.109375	-30.86	-0.000976563	-30.86	-0.0166016	-30.86	-0.0869141	-30.86	0.015625
-30.76	-0.101563	-30.76	0.0224609	-30.76	-0.0957031	-30.76	0.00683561	-30.76	-0.00878906	-30.76	-0.0771484	-30.76	0.0292965
-30.66	-0.119141	-30.66	0.00683594	-30.66	-0.113281	-30.66	-0.0107422	-30.66	-0.0263672	-30.66	-0.100586	-30.66	0.0234375
-30.56	-0.119141	-30.56	0.00488281	-30.56	-0.118164	-30.56	-0.0107421	-30.56	-0.0263672	-30.56	-0.100586	-30.56	0.0117188
-30.46	-0.107422	-30.46	-0.000976563	-30.46	-0.109375	-30.46	-0.0107421	-30.46	-0.0224609	-30.46	-0.0966797	-30.46	0.0156251
-30.36	-0.109375	-30.36	-0.000976563	-30.36	-0.103516	-30.36	-0.0107422	-30.36	-0.0166016	-30.36	-0.0947266	-30.36	0.0292969
-30.26	-0.109375	-30.26	-0.000976563	-30.26	-0.107422	-30.26	-0.0107422	-30.26	-0.00976563	-30.26	-0.0927734	-30.26	0.0234375
-30.16	-0.109375	-30.16	-0.000976563	-30.16	-0.105469	-30.16	-0.0107422	-30.16	-0.0166016	-30.16	-0.0927734	-30.16	0.0234375
-30.06	-0.109375	-30.06	-0.000976563	-30.06	-0.105469	-30.06	-0.0146484	-30.06	-0.0283203	-30.06	-0.0927734	-30.06	0.0234375
-29.96	-0.109375	-29.96	-0.000976563	-29.96	-0.105469	-29.96	-0.0205075	-29.96	-0.0283203	-29.96	-0.0927734	-29.96	0.0195315
-29.86	-0.09375	-29.86	-0.000976563	-29.86	-0.0898438	-29.86	-0.00488281	-29.86	-0.0126953	-29.86	-0.0771484	-29.86	0.0175781
-29.76	-0.091797	-29.76	-0.00488281	-29.76	-0.0878906	-29.76	-0.00683606	-29.76	-0.0107422	-29.76	-0.0791016	-29.76	0.0195311
-29.66	-0.109375	-29.66	-0.0107422	-29.66	-0.09375	-29.66	-0.0185546	-29.66	-0.0166016	-29.66	-0.0869141	-29.66	0.0253907
-29.56	-0.0937499	-29.56	-0.0107422	-29.56	-0.0898438	-29.56	-0.0146483	-29.56	-0.0126953	-29.56	-0.0654297	-29.56	0.029297
-29.46	-0.0839844	-29.46	0.00488281	-29.46	-0.0878906	-29.46	-0.00878906	-29.46	-0.00683594	-29.46	-0.0595703	-29.46	0.0351563
-29.36	-0.078125	-29.36	-0.00878906	-29.36	-0.09375	-29.36	0.00292969	-29.36	-0.0146484	-29.36	-0.0634766	-29.36	0.03125
-29.26	-0.0781249	-29.26	-0.00878906	-29.26	-0.0976563	-29.26	0.00292975	-29.26	-0.0146484	-29.26	-0.0693359	-29.26	0.0253907
-29.16	-0.0742186	-29.16	-0.00488281	-29.16	-0.0996094	-29.16	-0.00976551	-29.16	-0.0107422	-29.16	-0.0654297	-29.16	0.029297
-29.06	-0.0644531	-29.06	0.000976563	-29.06	-0.09375	-29.06	0.000976563	-29.06	-0.00488281	-29.06	-0.0595703	-29.06	0.0351563
-28.96	-0.0585938	-28.96	0.00878906	-28.96	-0.09375	-28.96	0.000976563	-28.96	-0.00488281	-28.96	-0.0595703	-28.96	0.0351563
-28.86	-0.0585938	-28.86	0.000976563	-28.86	-0.09375	-28.86	0.000976563	-28.86	-0.00488281	-28.86	-0.0595703	-28.86	0.0351563
-28.76	-0.0585936	-28.76	0.000976563	-28.76	-0.0898438	-28.76	0.00488293	-28.76	0.00390625	-28.76	-0.0595703	-28.76	0.0390626
-28.66	-0.0585938	-28.66	0.000976563	-28.66	-0.0878906	-28.66	0.0107422	-28.66	0.0166016	-28.66	-0.0595703	-28.66	0.0410156
-28.56	-0.058594	-28.56	0.000976563	-28.56	-0.09375	-28.56	0.00683573	-28.56	0.0166016	-28.56	-0.0517578	-28.56	0.035156
-28.46	-0.0703124	-28.46	-0.00292969	-28.46	-0.105469	-28.46	-0.0107421	-28.46	0.00488281	-28.46	-0.0634766	-28.46	0.0234376
-28.36	-0.0664063	-28.36	-0.00683594	-28.36	-0.101563	-28.36	-0.00683594	-28.36	0.00878906	-28.36	-0.0595703	-28.36	0.0273438
-28.26	-0.0410156	-28.26	0.0107422	-28.26	-0.0839844	-28.26	0.00683594	-28.26	0.0263672	-28.26	-0.0302734	-28.26	0.0566406
-28.16	-0.0410158	-28.16	0.0107422	-28.16	-0.0839844	-28.16	0.0048826	-28.16	0.0263672	-28.16	-0.0419922	-28.16	0.0527342
-28.06	-0.0527343	-28.06	-0.000976563	-28.06	-0.0957031	-28.06	-0.00488275	-28.06	0.0146484	-28.06	-0.0419922	-28.06	0.0234376
-27.96	-0.052734	-27.96	0.00292969	-27.96	-0.0917969	-27.96	-0.00683561	-27.96	0.0185547	-27.96	-0.0380859	-27.96	0.0273441
-27.86	-0.0332031	-27.86	0.0205078	-27.86	-0.0742188	-27.86	0.00683594	-27.86	0.03125	-27.86	-0.0322266	-27.86	0.0449219
-27.76	-0.0390625	-27.76	0.0166016	-27.76	-0.0742188	-27.76	0.00488281	-27.76	0.0244141	-27.76	-0.0361328	-27.76	0.0449219
-27.66	-0.0390624	-27.66	0.0107422	-27.66	-0.078125	-27.66	0.0107422	-27.66	0.0244141	-27.66	-0.0419922	-27.66	0.0449219
-27.56	-0.0351561	-27.56	0.0185547	-27.56	-0.0800781	-27.56	0.0146486	-27.56	0.0283203	-27.56	-0.0380859	-27.56	0.0566407
-27.46	-0.0410156	-27.46	0.0263672	-27.46	-0.0742188	-27.46	0.0283203	-27.46	0.0302734	-27.46	-0.0244141	-27.46	0.0449219
-27.36	-0.0292969	-27.36	0.0205078	-27.36	-0.0664063	-27.36	0.0283203	-27.36	0.0283203	-27.36	-0.0302734	-27.36	0.0566406
-27.26	-0.0527343	-27.26	0.00878906	-27.26	-0.0839844	-27.26	0.0166016	-27.26	0.0185547	-27.26	-0.0380859	-27.26	0.0449219
-27.16	-0.048828	-27.16	0.0126953	-27.16	-0.0800781	-27.16	0.0126954	-27.16	0.0166016	-27.16	-0.0283203	-27.16	0.044922
-27.06	-0.0429688	-27.06	0.0185547	-27.06	-0.0742188	-27.06	0.0185547	-27.06	0.0224609	-27.06	-0.0224609	-27.06	0.0449219
-26.96	-0.03125	-26.96	0.0185547	-26.96	-0.0742188	-26.96	0.0146484	-26.96	0.0224609	-26.96	-0.0263672	-26.96	0.0449219
-26.86	-0.03125	-26.86	0.0146484	-26.86	-0.078125	-26.86	0.00878906	-26.86	0.0185547	-26.86	-0.0322266	-26.86	0.0400391
-26.76	-0.03125	-26.76	0.0205078	-26.76	-0.0722656	-26.76	0.0205078	-26.76	0.0244141	-26.76	-0.00878906	-26.76	0.0527344
-26.66	-0.03125	-26.66	0.0205078	-26.66	-0.0722656	-26.66	0.0205078	-26.66	0.0244141	-26.66	-0.00488281	-26.66	0.0527344
-26.56	-0.0234375	-26.56	0.0205078	-26.56	-0.0722656	-26.56	0.0166016	-26.56	0.0244141	-26.56	0.000976563	-26.56	0.0449219
-26.46	-0.0292969	-26.46	0.0166016	-26.46	-0.0722656	-26.46	0.0107422	-26.46	0.0244141	-26.46	-0.00292969	-26.46	0.0449219
-26.36	-0.0292969	-26.36	0.0107422	-26.36	-0.0644531	-26.36	0.0107422	-26.36	0.0283203	-26.36	-0.000976563	-26.36	0.0488281
-26.26	-0.0332029	-26.26	-0.0126953	-26.26	-0.0761719	-26.26	0.00292991	-26.26	0.0224609	-26.26	-0.0126953	-26.26	0.0312502
-26.16	-0.0214844	-26.16	0.0107422	-26.16	-0.0683594	-26.16	0.00488281	-26.16	0.0380859	-26.16	-0.00488281	-26.16	0.0429688
-26.06	-0.0214844	-26.06	-0.000976563	-26.06	-0.0742188	-26.06	-0.000976563	-26.06	0.0361328	-26.06	-0.0107422	-26.06	0.0390625
-25.96	-0.0214843	-25.96	-0.00488281	-25.96	-0.0742188	-25.96	-0.000976473	-25.96	0.0419922	-25.96	-0.0107422	-25.96	0.029297
-25.86	-0.0205078	-25.86	-0.00585938	-25.86	-0.0742188	-25.86	0.00390625	-25.86	0.0390625	-25.86	-0.00585938	-25.86	0.0283203
-25.76	-0.0195312	-25.76	-0.00683594	-25.76	-0.0742188	-25.76	0.0107423	-25.76	0.0537109	-25.76	-0.00390625	-25.76	0.0351563
-25.66	-0.00390615	-25.66	-0.00292969	-25.66	-0.0703125	-25.66	0.0107423	-25.66	0.0498047	-25.66	-0.00683594	-25.66	0.0351564
-25.56	0.00195313	-25.56	0.00292969	-25.56	-0.0527344	-25.56	0.0107422	-25.56	0.0556641	-25.56	-0.000976563	-25.56	0.046875
-25.46	0.00195342	-25.46	0.00292969	-25.46	-0.0527344	-25.46	0.0107425	-25.46	0.0556641	-25.46	-0.000976563	-25.46	0.0468753
-25.36	0.00585938	-25.36	0.0107422	-25.36	-0.0488281	-25.36	0.0185547	-25.36	0.0634766	-25.36	0.00683594	-25.36	0.0507813
-25.26	-0.00390603	-25.26	0.00683594	-25.26	-0.0546875	-25.26	0.0146487	-25.26	0.0595703	-25.26	0.00292969	-25.26	0.0410158
-25.16	0.00195313	-25.16	0.0078125	-25.16	-0.046875	-25.16	0.0166016	-25.16	0.0615234	-25.16	0.00488281	-25.16	0.046875
-25.06	0.00976563	-25.06	0.00878906	-25.06	-0.0449219	-25.06	0.0185547	-25.06	0.0517578	-25.06	0.00683594	-25.06	0.0507813
-24.96	0.00976533	-24.96	-0.00292969	-24.96	-0.0371094	-24.96	0.0185544	-24.96	0.0634766	-24.96	0.00683594	-24.96	0.0410153
-24.86	0.00195313	-24.86	0.000976563	-24.86	-0.0527344	-24.86	0.0107422	-24.86	0.0556641	-24.86	-0.00488281	-24.86	0.0351563
-24.76	0.0058596	-24.76	0.00488281	-24.76	-0.0449219	-24.76	0.00683616	-24.76	0.0595703	-24.76	-0.00683594	-24.76	0.0390627
-24.66	0.0078125	-24.66	-0.00488281	-24.66	-0.0449219	-24.66	0.0126953	-24.66	0.0537109	-24.66	0.0107422	-24.66	0.0449219
-24.56	0.00976563	-24.56	0.00878906	-24.56	-0.0371094	-24.56	0.0205078	-24.56	0.0732422	-24.56	0.0185547	-24.56	0.0527344
-24.46	0.0175781	-24.46	0.00878906	-24.46	-0.0371094	-24.46	0.0205078	-24.46	0.0732422	-24.46	0.0185547	-24.46	0.0478516
-24.36	0.0136719	-24.36	0.00878906	-24.36	-0.0371094	-24.36	0.0205078	-24.36	0.0693359	-24.36	0.0185547	-24.36	0.0410156
-24.26	0.00781265	-24.26	0.00878906	-24.26	-0.0371094	-24.26	0.020508	-24.26	0.0634766	-24.26	0.0185547	-24.26	0.0371095
-24.16	0.0117188	-24.16	0.00878906	-24.16	-0.0332031	-24.16	0.0244141	-24.16	0.0673828	-24.16	0.0185547	-24.16	0.0351563
-24.06	0.0175781	-24.06	0.00878906	-24.06	-0.0273438	-24.06	0.0302734	-24.06	0.0732422	-24.06	0.0263672	-24.06	0.0410156
-23.96	0.0175781	-23.96	0.00878906	-23.96	-0.0273438	-23.96	0.0302734	-23.96	0.0732422	-23.96	0.0185547	-23.96	0.0371094
-23.86	0.0136719	-23.86	-0.00292969	-23.86	-0.0273438	-23.86	0.0263672	-23.86	0.0732422	-23.86	0.0263672	-23.86	0.03125
-23.76	0.0078125	-23.76	-0.00292969	-23.76	-0.03125	-23.76	0.0244141	-23.76	0.0732422	-23.76	0.0224609	-23.76	0.03125
-23.66	0	-23.66	-0.00292969	-23.66	-0.0253906	-23.66	0.0146484	-23.66	0.0732422	-23.66	0.0166016	-23.66	0.0390625
-23.56	0.00683594	-23.56	0.000976563	-23.56	-0.0214844	-23.56	0.0166016	-23.56	0.0615234	-23.56	0.00878906	-23.56	0.0371094
-23.46	0.00585938	-23.46	0.00683594	-23.46	-0.015625	-23.46	0.0283203	-23.46	0.0615234	-23.46	0.00878906	-23.46	0.0429688
-23.36	0.00585938	-23.36	0.00683594	-23.36	-0.015625	-23.36	0.0166016	-23.36	0.0615234	-23.36	0.00878906	-23.36	0.0390625
-23.26	0.00585938	-23.26	0.00292969	-23.26	-0.0195313	-23.26	0.0107422	-23.26	0.0576172	-23.26	0.0166016	-23.26	0.0332031
-23.16	0.00195313	-23.16	-0.00292969	-23.16	-0.0253906	-23.16	0.0185547	-23.16	0.0517578	-23.16	0.0166016	-23.16	0.0332031
-23.06	0	-23.06	0.00878906	-23.06	-0.0136719	-23.06	0.0263672	-23.06	0.0634766	-23.06	0.0244141	-23.06	0.0449219
-22.96	0	-22.96	0.00878906	-22.96	-0.0136719	-22.96	0.0283203	-22.96	0.0595703	-22.96	0.0185547	-22.96	0.0488281
-22.86	0	-22.86	0.00488281	-22.86	-0.0175781	-22.86	0.0224609	-22.86	0.0537109	-22.86	0.0185547	-22.86	0.0429688
-22.76	0	-22.76	-0.000976563	-22.76	-0.0117188	-22.76	0.0224609	-22.76	0.0537109	-22.76	0.0185547	-22.76	0.0429688
-22.66	0	-22.66	-0.000976563	-22.66	-0.0117188	-22.66	0.0107422	-22.66	0.0498047	-22.66	0.0146484	-22.66	0.0390625
-22.56	-0.00390625	-22.56	-0.00488281	-22.56	-0.0117188	-22.56	0.00585938	-22.56	0.0439453	-22.56	0.00878906	-22.56	0.0488281
-22.46	-0.0214839	-22.46	-0.0224609	-22.46	-0.0273438	-22.46	-0.0126949	-22.46	0.0322266	-22.46	-0.00292969	-22.46	0.0390629
-22.36	-0.00976563	-22.36	-0.0107422	-22.36	-0.0214844	-22.36	-0.000976563	-22.36	0.0439453	-22.36	0.00878906	-22.36	0.0332031
-22.26	-0.0136717	-22.26	-0.0146484	-22.26	-0.0136719	-22.26	-0.000976413	-22.26	0.0439453	-22.26	0.015625	-22.26	0.0332033
-22.16	-0.015625	-22.16	-0.0166016	-22.16	-0.00976563	-22.16	0.00292969	-22.16	0.0478516	-22.16	0.0126953	-22.16	0.0371094
-22.06	-0.0136719	-22.06	-0.0107422	-22.06	-0.00390625	-22.06	0.00878906	-22.06	0.0498047	-22.06	0.0146484	-22.06	0.0390625
-21.96	-0.0117188	-21.96	-0.0107422	-21.96	-0.00390625	-21.96	0.00878906	-21.96	0.0439453	-21.96	0.00878906	-21.96	0.0449219
-21.86	-0.0117188	-21.86	-0.0146484	-21.86	0.0078125	-21.86	0.00878906	-21.86	0.0439453	-21.86	0.00878906	-21.86	0.0410156
-21.76	-0.015625	-21.76	-0.0205078	-21.76	0.0078125	-21.76	0.00878906	-21.76	0.0439453	-21.76	0.00488281	-21.76	0.0351563
-21.66	-0.0214844	-21.66	-0.0205078	-21.66	0.0078125	-21.66	-0.00683594	-21.66	0.0439453	-21.66	-0.000976563	-21.66	0.0351563
-21.56	-0.0214844	-21.56	-0.0253906	-21.56	0.015625	-21.56	-0.0126953	-21.56	0.0439453	-21.56	-0.000976563	-21.56	0.0351563
-21.46	-0.0136719	-21.46	-0.0322266	-21.46	0.015625	-21.46	-0.0126953	-21.46	0.0556641	-21.46	-0.000976563	-21.46	0.0351563
-21.36	-0.0195313	-21.36	-0.0322266	-21.36	0.015625	-21.36	-0.0126953	-21.36	0.0556641	-21.36	-0.000976563	-21.36	0.0302734
-21.26	-0.0156246	-21.26	-0.0283203	-21.26	0.0195313	-21.26	-0.00878869	-21.26	0.0546875	-21.26	0.00292969	-21.26	0.0322269
-21.16	-0.00976563	-21.16	-0.0185547	-21.16	0.0253906	-21.16	0.000976563	-21.16	0.0576172	-21.16	0.0126953	-21.16	0.0488281
-21.06	-0.0214844	-21.06	-0.0283203	-21.06	0.0136719	-21.06	-0.00488281	-21.06	0.0517578	-21.06	0.00683594	-21.06	0.0429688
-20.96	-0.0136717	-20.96	-0.0341797	-20.96	0.0136719	-20.96	-0.00488266	-20.96	0.0517578	-20.96	0.00292969	-20.96	0.0380861
-20.86	-0.0146484	-20.86	-0.0302734	-20.86	0.0175781	-20.86	-0.000976563	-20.86	0.0517578	-20.86	0.000976563	-20.86	0.0351563
-20.76	-0.0195313	-20.76	-0.0244141	-20.76	0.0234375	-20.76	0.00488281	-20.76	0.0517578	-20.76	0.00683594	-20.76	0.0410156
-20.66	-0.0253906	-20.66	-0.0361328	-20.66	0.0234375	-20.66	0.00488281	-20.66	0.0517578	-20.66	0.00683594	-20.66	0.0410156
-20.56	-0.0253906	-20.56	-0.0419922	-20.56	0.0185547	-20.56	0.00488281	-20.56	0.0517578	-20.56	-0.00488281	-20.56	0.0410156
-20.46	-0.0244138	-20.46	-0.0371094	-20.46	0.0166016	-20.46	0.00585963	-20.46	0.0566406	-20.46	0.0117188	-20.46	0.0419924
-20.36	-0.0234375	-20.36	-0.0224609	-20.36	0.0234375	-20.36	0.00683594	-20.36	0.0595703	-20.36	0.00683594	-20.36	0.0507813
-20.26	-0.0234375	-20.26	-0.0224609	-20.26	0.0234375	-20.26	0.00292969	-20.26	0.0498047	-20.26	0.00683594	-20.26	0.0546875
-20.16	-0.0234375	-20.16	-0.0224609	-20.16	0.0234375	-20.16	-0.00292969	-20.16	0.0439453	-20.16	0.00683594	-20.16	0.0566406
-20.06	-0.0234375	-20.06	-0.0263672	-20.06	0.0234375	-20.06	-0.00292969	-20.06	0.0322266	-20.06	0.00683594	-20.06	0.0507813
-19.96	-0.0273438	-19.96	-0.0322266	-19.96	0.0234375	-19.96	-0.00292969	-19.96	0.0283203	-19.96	0.00292969	-19.96	0.0546875
-19.86	-0.0214844	-19.86	-0.0322266	-19.86	0.0234375	-19.86	0.00878906	-19.86	0.0224609	-19.86	-0.00292969	-19.86	0.0683594
-19.76	-0.0332029	-19.76	-0.0283203	-19.76	0.0273438	-19.76	0.0126955	-19.76	0.0263672	-19.76	0.000976563	-19.76	0.058594
-19.66	-0.0214844	-19.66	-0.0107422	-19.66	0.0332031	-19.66	0.0146484	-19.66	0.0283203	-19.66	0.00683594	-19.66	0.0664063
-19.56	-0.0214844	-19.56	-0.0263672	-19.56	0.0292969	-19.56	0.00878906	-19.56	0.0224609	-19.56	0.00683594	-19.56	0.0605469
-19.46	-0.0214844	-19.46	-0.0205078	-19.46	0.0273438	-19.46	0.00878906	-19.46	0.0341797	-19.46	0.00683594	-19.46	0.0605469
-19.36	-0.0214844	-19.36	-0.0205078	-19.36	0.0332031	-19.36	0.00878906	-19.36	0.0341797	-19.36	0.00683594	-19.36	0.0605469
-19.26	-0.0253906	-19.26	-0.0205078	-19.26	0.0292969	-19.26	0.00878906	-19.26	0.0341797	-19.26	0.00683594	-19.26	0.0566406
-19.16	-0.03125	-19.16	-0.0205078	-19.16	0.0351563	-19.16	0.00488281	-19.16	0.0302734	-19.16	0.00292969	-19.16	0.046875
-19.06	-0.03125	-19.06	-0.0244141	-19.06	0.0351563	-19.06	0.0107422	-19.06	0.0244141	-19.06	-0.00292969	-19.06	0.0527344
-18.96	-0.03125	-18.96	-0.0302734	-18.96	0.0351563	-18.96	0.0107422	-18.96	0.0244141	-18.96	-0.00292969	-18.96	0.0488281
-18.86	-0.03125	-18.86	-0.0302734	-18.86	0.0234375	-18.86	0.0107422	-18.86	0.0322266	-18.86	-0.00292969	-18.86	0.0429688
-18.76	-0.0312493	-18.76	-0.0263672	-18.76	0.0273438	-18.76	0.0224616	-18.76	0.0361328	-18.76	-0.00683594	-18.76	0.0468757
-18.66	-0.0195313	-18.66	-0.0126953	-18.66	0.0449219	-18.66	0.0361328	-18.66	0.0537109	-18.66	0.0107422	-18.66	0.0605469
-18.56	-0.03125	-18.56	-0.0302734	-18.56	0.0332031	-18.56	0.0185547	-18.56	0.0498047	-18.56	-0.000976563	-18.56	0.046875
-18.46	-0.03125	-18.46	-0.0341797	-18.46	0.0449219	-18.46	0.0146484	-18.46	0.0478516	-18.46	-0.000976563	-18.46	0.0527344
-18.36	-0.0351563	-18.36	-0.0361328	-18.36	0.0410156	-18.36	0.00878906	-18.36	0.0380859	-18.36	-0.000976563	-18.36	0.0488281
-18.26	-0.0292967	-18.26	-0.0341797	-18.26	0.0234375	-18.26	0.00878921	-18.26	0.0439453	-18.26	-0.000976563	-18.26	0.0429689
-18.16	-0.0253906	-18.16	-0.0361328	-18.16	0.0390625	-18.16	0.00878906	-18.16	0.0478516	-18.16	-0.0126953	-18.16	0.046875
-18.06	-0.0195313	-18.06	-0.0302734	-18.06	0.0449219	-18.06	0.0126953	-18.06	0.0537109	-18.06	-0.0126953	-18.06	0.0488281
-17.96	-0.03125	-17.96	-0.0341797	-17.96	0.0332031	-17.96	0.0263672	-17.96	0.0537109	-17.96	-0.0126953	-17.96	0.0429688
-17.86	-0.0234375	-17.86	-0.0400391	-17.86	0.0332031	-17.86	0.0205078	-17.86	0.0488281	-17.86	-0.0126953	-17.86	0.0429688
-17.76	-0.0371092	-17.76	-0.0400391	-17.76	0.0253906	-17.76	0.020508	-17.76	0.0341797	-17.76	-0.0205078	-17.76	0.0351564
-17.66	-0.0332031	-17.66	-0.0361328	-17.66	0.0292969	-17.66	0.0244141	-17.66	0.0380859	-17.66	-0.0166016	-17.66	0.046875
-17.56	-0.0390625	-17.56	-0.0351563	-17.56	0.0429688	-17.56	0.0302734	-17.56	0.0400391	-17.56	-0.0107422	-17.56	0.0488281
-17.46	-0.0439453	-17.46	-0.0302734	-17.46	0.0371094	-17.46	0.0302734	-17.46	0.0341797	-17.46	-0.0107422	-17.46	0.0429688
-17.36	-0.0390625	-17.36	-0.0302734	-17.36	0.0371094	-17.36	0.0253906	-17.36	0.0341797	-17.36	-0.0107422	-17.36	0.0351563
-17.26	-0.0312499	-17.26	-0.0224609	-17.26	0.0449219	-17.26	0.0263673	-17.26	0.0419922	-17.26	-0.00292969	-17.26	0.0507814
-17.16	-0.0273438	-17.16	-0.0224609	-17.16	0.0488281	-17.16	0.0302734	-17.16	0.0576172	-17.16	0.000976563	-17.16	0.0546875
-17.06	-0.0214844	-17.06	-0.0185547	-17.06	0.0429688	-17.06	0.0361328	-17.06	0.0595703	-17.06	0.00292969	-17.06	0.0488281
-16.96	-0.0214844	-16.96	-0.0205078	-16.96	0.046875	-16.96	0.0283203	-16.96	0.0537109	-16.96	-0.0107422	-16.96	0.0351563
-16.86	-0.0214844	-16.86	-0.0244141	-16.86	0.03125	-16.86	0.0283203	-16.86	0.0537109	-16.86	-0.0107422	-16.86	0.0351563
-16.76	-0.0136717	-16.76	-0.0224609	-16.76	0.0332031	-16.76	0.036133	-16.76	0.0615234	-16.76	-0.00292969	-16.76	0.0390626
-16.66	-0.0136719	-16.66	-0.0185547	-16.66	0.0371094	-16.66	0.0400391	-16.66	0.0654297	-16.66	0.000976563	-16.66	0.0371094
-16.56	-0.0136719	-16.56	-0.0126953	-16.56	0.0429688	-16.56	0.0419922	-16.56	0.0673828	-16.56	0.00292969	-16.56	0.0429688
-16.46	-0.0136719	-16.46	-0.00488281	-16.46	0.0429688	-16.46	0.0361328	-16.46	0.0654297	-16.46	0.000976563	-16.46	0.0380859
-16.36	0.00195313	-16.36	-0.00488281	-16.36	0.0429688	-16.36	0.0361328	-16.36	0.0673828	-16.36	0.00292969	-16.36	0.03125
-16.26	0.0078125	-16.26	0.00683594	-16.26	0.0546875	-16.26	0.0595703	-16.26	0.0849609	-16.26	0.00878906	-16.26	0.0429688
-16.16	0.0078125	-16.16	0.00683594	-16.16	0.0507813	-16.16	0.0556641	-16.16	0.0849609	-16.16	0.00488281	-16.16	0.0429688
-16.06	0.00390625	-16.06	0.00683594	-16.06	0.0449219	-16.06	0.0380859	-16.06	0.0693359	-16.06	0.0107422	-16.06	0.0429688
-15.96	0.00976563	-15.96	0.00683594	-15.96	0.0449219	-15.96	0.0498047	-15.96	0.0634766	-15.96	0.0107422	-15.96	0.0429688
-15.86	0.00976563	-15.86	0.00683594	-15.86	0.0449219	-15.86	0.0498047	-15.86	0.0634766	-15.86	0.0107422	-15.86	0.0429688
-15.76	0.00976518	-15.76	0.00683594	-15.76	0.0449219	-15.76	0.0498042	-15.76	0.0634766	-15.76	0.0107422	-15.76	0.0390621
-15.66	-0.00195313	-15.66	0.00292969	-15.66	0.0332031	-15.66	0.0380859	-15.66	0.0478516	-15.66	-0.000976563	-15.66	0.0214844
-15.56	0.00195313	-15.56	0.000976563	-15.56	0.0253906	-15.56	0.0380859	-15.56	0.0458984	-15.56	0.00292969	-15.56	0.0253906
-15.46	0.0078125	-15.46	0.00683594	-15.46	0.0253906	-15.46	0.0380859	-15.46	0.0517578	-15.46	0.00878906	-15.46	0.03125
-15.36	0.0078125	-15.36	0.00683594	-15.36	0.0253906	-15.36	0.0380859	-15.36	0.0517578	-15.36	0.0126953	-15.36	0.0273438
-15.26	0.0078125	-15.26	0.00683594	-15.26	0.0292969	-15.26	0.0380859	-15.26	0.0478516	-15.26	0.00683594	-15.26	0.0214844
-15.16	0.00390625	-15.16	0.00292969	-15.16	0.0273438	-15.16	0.0341797	-15.16	0.0419922	-15.16	-0.000976563	-15.16	0.0175781
-15.06	0.00195313	-15.06	-0.00292969	-15.06	0.0214844	-15.06	0.0283203	-15.06	0.0419922	-15.06	-0.000976563	-15.06	0.0195313
-14.96	0.00781313	-14.96	0.00878906	-14.96	0.015625	-14.96	0.0283209	-14.96	0.0419922	-14.96	-0.000976563	-14.96	0.0195319
-14.86	0.0244141	-14.86	0.0253906	-14.86	0.0322266	-14.86	0.0410156	-14.86	0.0546875	-14.86	0.015625	-14.86	0.0361328
-14.76	0.0312496	-14.76	0.0322266	-14.76	0.0390625	-14.76	0.0419917	-14.76	0.0556641	-14.76	0.0175781	-14.76	0.0429683
-14.66	0.015625	-14.66	0.0283203	-14.66	0.0273438	-14.66	0.0302734	-14.66	0.0439453	-14.66	-0.000976563	-14.66	0.03125
-14.56	0.00976563	-14.56	0.0244141	-14.56	0.0273438	-14.56	0.0302734	-14.56	0.0390625	-14.56	0.00683594	-14.56	0.0234375
-14.46	0.00976563	-14.46	0.0185547	-14.46	0.0273438	-14.46	0.0302734	-14.46	0.0322266	-14.46	0.00683594	-14.46	0.0234375
-14.36	0.0136719	-14.36	0.0185547	-14.36	0.0273438	-14.36	0.0302734	-14.36	0.0322266	-14.36	0.00292969	-14.36	0.0234375
-14.26	0.0156254	-14.26	0.0185547	-14.26	0.0273438	-14.26	0.0302739	-14.26	0.0322266	-14.26	-0.00292969	-14.26	0.0195317
-14.16	0.0292969	-14.16	0.0263672	-14.16	0.0390625	-14.16	0.0419922	-14.16	0.0439453	-14.16	0.00878906	-14.16	0.0253906
-14.06	0.0175781	-14.06	0.00878906	-14.06	0.0273438	-14.06	0.0302734	-14.06	0.0322266	-14.06	-0.00292969	-14.06	0.0136719
-13.96	0.0175781	-13.96	0.00878906	-13.96	0.0224609	-13.96	0.0302734	-13.96	0.0322266	-13.96	-0.00292969	-13.96	0.0136719
-13.86	0.0175781	-13.86	0.00878906	-13.86	0.015625	-13.86	0.0185547	-13.86	0.0322266	-13.86	-0.00292969	-13.86	0.00976563
-13.76	0.0175781	-13.76	0.00878906	-13.76	0.0205078	-13.76	0.0185547	-13.76	0.0322266	-13.76	-0.00292969	-13.76	0.00390625
-13.66	0.0175781	-13.66	0.00878906	-13.66	0.0224609	-13.66	0.0146484	-13.66	0.0322266	-13.66	-0.00683594	-13.66	0.00390625
-13.56	0.0175781	-13.56	0.00878906	-13.56	0.015625	-13.56	0.00878906	-13.56	0.0322266	-13.56	-0.0126953	-13.56	0
-13.46	0.0214846	-13.46	0.00878906	-13.46	0.0078125	-13.46	0.0126955	-13.46	0.0361328	-13.46	0.00292969	-13.46	-0.0019529
-13.36	0.0273438	-13.36	0.00878906	-13.36	0.0136719	-13.36	0.0146484	-13.36	0.0419922	-13.36	0.00488281	-13.36	0.00390625
-13.26	0.0273438	-13.26	0.00878906	-13.26	0.0136719	-13.26	0.00878906	-13.26	0.0380859	-13.26	-0.000976563	-13.26	0
-13.16	0.0234375	-13.16	0.00878906	-13.16	0.0136719	-13.16	0.00878906	-13.16	0.0322266	-13.16	-0.000976563	-13.16	-0.00585938
-13.06	0.0175781	-13.06	0.000976563	-13.06	0.0136719	-13.06	0.00878906	-13.06	0.0322266	-13.06	-0.00488281	-13.06	-0.0107422
-12.96	0.0214843	-12.96	0.00488281	-12.96	0.0136719	-12.96	0.0126952	-12.96	0.0361328	-12.96	-0.00683594	-12.96	-0.0136719
-12.86	0.0195313	-12.86	0.00292969	-12.86	-0.00195313	-12.86	0.0107422	-12.86	0.0302734	-12.86	-0.0205078	-12.86	-0.015625
-12.76	0.0195313	-12.76	0.00292969	-12.76	-0.00195313	-12.76	0.0107422	-12.76	0.0283203	-12.76	-0.00878906	-12.76	-0.0195313
-12.66	0.015625	-12.66	0.00292969	-12.66	0.00585938	-12.66	0.0107422	-12.66	0.0302734	-12.66	-0.00878906	-12.66	-0.0175781
-12.56	0.0175781	-12.56	0.0107422	-12.56	0.00585938	-12.56	0.0185547	-12.56	0.0322266	-12.56	-0.000976563	-12.56	-0.0175781
-12.46	0.0175783	-12.46	0.0107422	-12.46	0.00585938	-12.46	0.0185548	-12.46	0.0322266	-12.46	-0.000976563	-12.46	-0.00976548
-12.36	0.0214844	-12.36	0.0146484	-12.36	0.00976563	-12.36	0.0224609	-12.36	0.0322266	-12.36	-0.00878906	-12.36	-0.00585938
-12.26	0.0234374	-12.26	0.0166016	-12.26	0.0195313	-12.26	0.0234374	-12.26	0.0322266	-12.26	0.00878906	-12.26	-1.49012e-07
-12.16	0.0136719	-12.16	0.0107422	-12.16	0.00976563	-12.16	0.0126953	-12.16	0.0205078	-12.16	0.00488281	-12.16	-0.00390625
-12.06	0.0078125	-12.06	0.00683594	-12.06	-0.0078125	-12.06	0.00683594	-12.06	0.0146484	-12.06	0.00292969	-12.06	-0.00976563
-11.96	0.00781265	-11.96	0.000976563	-11.96	-0.0136719	-11.96	0.00683609	-11.96	0.0146484	-11.96	-0.0107422	-11.96	-0.00976548
-11.86	0.0117188	-11.86	-0.00683594	-11.86	-0.00976563	-11.86	0.0107422	-11.86	0.0146484	-11.86	0.00488281	-11.86	-0.00976563
-11.76	0.0175786	-11.76	0.0107422	-11.76	-0.00390625	-11.76	0.0126958	-11.76	0.0224609	-11.76	0.0126953	-11.76	-0.00976518
-11.66	0.0292969	-11.66	0.0107422	-11.66	0.0078125	-11.66	0.0107422	-11.66	0.0341797	-11.66	0.0107422	-11.66	0.00195313
-11.56	0.0292969	-11.56	0.0146484	-11.56	0.0078125	-11.56	0.0107422	-11.56	0.0341797	-11.56	0.0107422	-11.56	0.00195313
-11.46	0.0371094	-11.46	0.0205078	-11.46	0.00390625	-11.46	0.0107422	-11.46	0.0263672	-11.46	0.0107422	-11.46	-0.00195313
-11.36	0.03125	-11.36	0.0205078	-11.36	0.00585938	-11.36	0.00683594	-11.36	0.0224609	-11.36	0.0107422	-11.36	-0.0078125
-11.26	0.0312496	-11.26	0.0283203	-11.26	0.00585938	-11.26	0.000976115	-11.26	0.0166016	-11.26	0.0185547	-11.26	-0.00781295
-11.16	0.015625	-11.16	0.0107422	-11.16	-0.00585938	-11.16	-0.0107422	-11.16	0.00488281	-11.16	0.00683594	-11.16	-0.0195313
-11.06	0.00976563	-11.06	0.0107422	-11.06	-0.00585938	-11.06	-0.0146484	-11.06	0.00488281	-11.06	0.00683594	-11.06	-0.0195313
-10.96	0.00976577	-10.96	0.0107422	-10.96	-0.00585938	-10.96	-0.0126952	-10.96	0.00488281	-10.96	0.00292969	-10.96	-0.0195311
-10.86	0.0136719	-10.86	0.0224609	-10.86	-0.00195313	-10.86	-0.00878906	-10.86	-0.00292969	-10.86	0.000976563	-10.86	-0.015625
-10.76	0.0156248	-10.76	0.0195313	-10.76	0.0117188	-10.76	0.000976339	-10.76	0.0107422	-10.76	0.00292969	-10.76	-0.0136721
-10.66	0.00488281	-10.66	0.00683594	-10.66	0.00195313	-10.66	-0.0107422	-10.66	-0.00683594	-10.66	-0.00292969	-10.66	-0.0195313
-10.56	0.00195313	-10.56	0.0107422	-10.56	0.0078125	-10.56	-0.00683594	-10.56	0.00488281	-10.56	0.000976563	-10.56	-0.015625
-10.46	-0.00390632	-10.46	0.00488281	-10.46	0.00195313	-10.46	-0.0166016	-10.46	-0.0185547	-10.46	-0.00488281	-10.46	-0.0214844
-10.36	-0.00976563	-10.36	0.00292969	-10.36	0	-10.36	-0.0244141	-10.36	-0.0205078	-10.36	-0.0107422	-10.36	-0.0234375
-10.26	-0.0214844	-10.26	-0.00292969	-10.26	-0.0175781	-10.26	-0.0302734	-10.26	-0.0263672	-10.26	-0.0224609	-10.26	-0.0332031
-10.16	-0.0214844	-10.16	-0.00292969	-10.16	-0.0234375	-10.16	-0.0302734	-10.16	-0.0263672	-10.16	-0.0107422	-10.16	-0.0390625
-10.06	-0.0175781	-10.06	-0.00292969	-10.06	-0.0195313	-10.06	-0.0263672	-10.06	-0.0224609	-10.06	-0.00683594	-10.06	-0.0390625
-9.96	-0.0117188	-9.96	-0.00292969	-9.96	-0.0136719	-9.96	-0.0205078	-9.96	-0.0205078	-9.96	-0.00585938	-9.96	-0.0390625
-9.86	-0.0117188	-9.86	-0.00292969	-9.86	-0.0136719	-9.86	-0.0205078	-9.86	-0.0263672	-9.86	-0.0244141	-9.86	-0.0390625
-9.76	-0.0117182	-9.76	-0.00292969	-9.76	-0.0253906	-9.76	-0.0205072	-9.76	-0.0263672	-9.76	-0.0244141	-9.76	-0.0351557
-9.66	0.00390625	-9.66	0.0126953	-9.66	0.00195313	-9.66	-0.00488281	-9.66	-0.0107422	-9.66	0.00292969	-9.66	-0.00195313
-9.56	-0.00195313	-9.56	0.00683594	-9.56	-0.0078125	-9.56	-0.0146484	-9.56	-0.0166016	-9.56	-0.00292969	-9.56	-0.0078125
-9.46	-0.00585938	-9.46	0.00683594	-9.46	-0.0136719	-9.46	-0.0205078	-9.46	-0.0205078	-9.46	-0.0146484	-9.46	-0.0078125
-9.36	-0.00390625	-9.36	0.00683594	-9.36	-0.0136719	-9.36	-0.0205078	-9.36	-0.0263672	-9.36	-0.0146484	-9.36	-0.0078125
-9.26	-0.00390625	-9.26	0.00683594	-9.26	-0.0136719	-9.26	-0.0205078	-9.26	-0.0263672	-9.26	-0.0146484	-9.26	-0.0078125
-9.16	-0.00390625	-9.16	0.00292969	-9.16	-0.00585938	-9.16	-0.0244141	-9.16	-0.0263672	-9.16	-0.0185547	-9.16	-0.0078125
-9.06	-0.0117188	-9.06	-0.00292969	-9.06	-0.00585938	-9.06	-0.0263672	-9.06	-0.0263672	-9.06	-0.0244141	-9.06	-0.0078125
-8.96	-0.00390625	-8.96	-0.00292969	-8.96	-0.00585938	-8.96	-0.0166016	-8.96	-0.0263672	-8.96	-0.00878906	-8.96	-0.0078125
-8.86	-0.0117188	-8.86	-0.00292969	-8.86	-0.00585938	-8.86	-0.0224609	-8.86	-0.0263672	-8.86	-0.00683594	-8.86	-0.0078125
-8.76	-0.0117188	-8.76	-0.00292969	-8.76	-0.00585938	-8.76	-0.0302734	-8.76	-0.0263672	-8.76	-0.0126953	-8.76	-0.0078125
-8.66	-0.0078125	-8.66	-0.00292969	-8.66	-0.00976563	-8.66	-0.0302734	-8.66	-0.0263672	-8.66	-0.00878906	-8.66	-0.0078125
-8.56	-0.0136719	-8.56	-0.00292969	-8.56	-0.015625	-8.56	-0.0224609	-8.56	-0.0263672	-8.56	-0.00683594	-8.56	-0.0117188
-8.46	-0.0136719	-8.46	-0.00292969	-8.46	-0.015625	-8.46	-0.0273438	-8.46	-0.0263672	-8.46	-0.0126953	-8.46	-0.00585938
-8.36	-0.0136719	-8.36	-0.0107422	-8.36	-0.0205078	-8.36	-0.0341797	-8.36	-0.0263672	-8.36	-0.0126953	-8.36	-0.00585938
-8.26	-0.0097651	-8.26	-0.0107422	-8.26	-0.0234375	-8.26	-0.0302729	-8.26	-0.0224609	-8.26	-0.00878906	-8.26	-0.0019526
-8.16	0	-8.16	-0.00292969	-8.16	-0.0175781	-8.16	-0.0166016	-8.16	-0.00878906	-8.16	0.00488281	-8.16	0.0117188
-8.06	-0.0117188	-8.06	-0.00878906	-8.06	-0.0234375	-8.06	-0.0224609	-8.06	-0.0146484	-8.06	-0.000976563	-8.06	-0.00585938
-7.96	-0.00781228	-7.96	-0.00488281	-7.96	-0.0195313	-7.96	-0.00683571	-7.96	-0.015625	-7.96	-0.000976563	-7.96	-0.0019529
-7.86	-0.00976563	-7.86	0.000976563	-7.86	-0.0136719	-7.86	-0.00488281	-7.86	-0.0166016	-7.86	-0.000976563	-7.86	0.015625
-7.76	-0.00976585	-7.76	-0.00683594	-7.76	-0.0214844	-7.76	-0.0146487	-7.76	-0.0205078	-7.76	-0.00488281	-7.76	-2.23517e-07
-7.66	-0.0136719	-7.66	-0.0185547	-7.66	-0.0253906	-7.66	-0.0205078	-7.66	-0.0263672	-7.66	-0.0107422	-7.66	0.00585938
-7.56	-0.015625	-7.56	-0.0146484	-7.56	-0.0214844	-7.56	-0.00488281	-7.56	-0.0224609	-7.56	-0.00683594	-7.56	0.00976563
-7.46	-0.00976563	-7.46	-0.00878906	-7.46	-0.015625	-7.46	0.000976563	-7.46	-0.0205078	-7.46	0.00292969	-7.46	0.0117188
-7.36	-0.00976563	-7.36	-0.00878906	-7.36	-0.0117188	-7.36	0.000976563	-7.36	-0.0263672	-7.36	-0.00292969	-7.36	0.00585938
-7.26	-0.0136719	-7.26	-0.00878906	-7.26	-0.00976563	-7.26	0.000976563	-7.26	-0.0263672	-7.26	-0.00292969	-7.26	0.00585938
-7.16	-0.0195313	-7.16	-0.0126953	-7.16	-0.015625	-7.16	0.000976563	-7.16	-0.0263672	-7.16	-0.00292969	-7.16	0.00585938
-7.06	-0.0273438	-7.06	-0.0341797	-7.06	-0.0234375	-7.06	-0.00683594	-7.06	-0.0380859	-7.06	-0.0107422	-7.06	-0.00195313
-6.96	-0.0214839	-6.96	-0.0107422	-6.96	-0.0136719	-6.96	-0.000976115	-6.96	-0.0380859	-6.96	0.00683594	-6.96	0.0039067
-6.86	-0.0214844	-6.86	-0.0146484	-6.86	0	-6.86	0.00683594	-6.86	-0.0263672	-6.86	0.0185547	-6.86	0.015625
-6.76	-0.0214844	-6.76	-0.0205078	-6.76	-0.00585938	-6.76	0.000976563	-6.76	-0.0263672	-6.76	0.0185547	-6.76	0.015625
-6.66	-0.0253906	-6.66	-0.00878906	-6.66	-0.00195313	-6.66	0.00878906	-6.66	-0.0263672	-6.66	0.0146484	-6.66	0.015625
-6.56	-0.03125	-6.56	-0.0126953	-6.56	0	-6.56	0.00878906	-6.56	-0.0263672	-6.56	0.00878906	-6.56	0.015625
-6.46	-0.0380857	-6.46	-0.0253906	-6.46	-0.0126953	-6.46	-0.00585911	-6.46	-0.0332031	-6.46	-0.00195313	-6.46	0.00878932
-6.36	-0.03125	-6.36	-0.0185547	-6.36	-0.00585938	-6.36	0.000976563	-6.36	-0.0263672	-6.36	-0.000976563	-6.36	0.015625
-6.26	-0.0195311	-6.26	-0.0185547	-6.26	0.00585938	-6.26	0.0126955	-6.26	-0.0146484	-6.26	0.0107422	-6.26	0.0273439
-6.16	-0.015625	-6.16	-0.0146484	-6.16	0.00195313	-6.16	0.00488281	-6.16	-0.0146484	-6.16	0.0146484	-6.16	0.0273438
-6.06	-0.00976563	-6.06	-0.00878906	-6.06	0.0078125	-6.06	0.00683594	-6.06	-0.0146484	-6.06	0.0205078	-6.06	0.0273438
-5.96	-0.0214844	-5.96	-0.0205078	-5.96	0.00390625	-5.96	-0.00683594	-5.96	-0.0263672	-5.96	0.00878906	-5.96	0.015625
-5.86	-0.0214844	-5.86	-0.0205078	-5.86	0.00390625	-5.86	-0.000976563	-5.86	-0.0263672	-5.86	0.00878906	-5.86	0.015625
-5.76	-0.0214842	-5.76	-0.0205078	-5.76	-0.00390625	-5.76	-0.000976413	-5.76	-0.0146484	-5.76	0.00878906	-5.76	0.0156251
-5.66	-0.0214844	-5.66	-0.0166016	-5.66	0	-5.66	-0.000976563	-5.66	-0.0224609	-5.66	0.0126953	-5.66	0.0195313
-5.56	-0.0214844	-5.56	-0.0185547	-5.56	0.00195313	-5.56	-0.00488281	-5.56	-0.0205078	-5.56	0.0107422	-5.56	0.00976563
-5.46	-0.0292962	-5.46	-0.0380859	-5.46	-0.0117188	-5.46	-0.00683527	-5.46	-0.0224609	-5.46	-0.00878906	-5.46	0.00781317
-5.36	-0.0136719	-5.36	-0.0205078	-5.36	0.00585938	-5.36	0.0107422	-5.36	-0.00488281	-5.36	0.00878906	-5.36	0.0253906
-5.26	-0.019531	-5.26	-0.0283203	-5.26	0.00585938	-5.26	0.0107425	-5.26	-0.00488281	-5.26	0.0126953	-5.26	0.0175784
-5.16	-0.0117188	-5.16	-0.0166016	-5.16	0.00585938	-5.16	0.0185547	-5.16	-0.00878906	-5.16	0.0263672	-5.16	0.03125
-5.06	-0.0117188	-5.06	-0.0224609	-5.06	-0.00585938	-5.06	0.00683594	-5.06	0.00683594	-5.06	0.0185547	-5.06	0.03125
-4.96	-0.0156251	-4.96	-0.0302734	-4.96	0.00195313	-4.96	0.00292961	-4.96	-0.00292969	-4.96	0.0146484	-4.96	0.0273437
-4.86	-0.0175781	-4.86	-0.0380859	-4.86	-0.0117188	-4.86	-0.00683594	-4.86	-0.00488281	-4.86	0.000976563	-4.86	0.0175781
-4.76	0	-4.76	-0.0244141	-4.76	0.00585938	-4.76	0.0107422	-4.76	0.0126953	-4.76	0.0185547	-4.76	0.0351563
-4.66	-0.0078125	-4.66	-0.0224609	-4.66	0.00585938	-4.66	0.0107422	-4.66	0.0126953	-4.66	0.0185547	-4.66	0.0351563
-4.56	0	-4.56	-0.0205078	-4.56	0.00195313	-4.56	0.0185547	-4.56	0.0126953	-4.56	0.0263672	-4.56	0.0429688
-4.46	4.47035e-07	-4.46	-0.0322266	-4.46	-0.00585938	-4.46	0.0185551	-4.46	0.0126953	-4.46	0.0185547	-4.46	0.0429692
-4.36	0.0117188	-4.36	-0.0205078	-4.36	0.00585938	-4.36	0.0185547	-4.36	0.0244141	-4.36	0.0302734	-4.36	0.0546875
-4.26	0.0117188	-4.26	-0.0205078	-4.26	0.00585938	-4.26	0.0185547	-4.26	0.0244141	-4.26	0.0185547	-4.26	0.0429688
-4.16	0.0117188	-4.16	-0.0205078	-4.16	0.00585938	-4.16	0.0185547	-4.16	0.0244141	-4.16	0.0146484	-4.16	0.0429688
-4.06	0.0078125	-4.06	-0.0205078	-4.06	0.00585938	-4.06	0.0146484	-4.06	0.0126953	-4.06	0.00878906	-4.06	0.0429688
-3.96	0.00195327	-3.96	-0.0283203	-3.96	0.00195313	-3.96	0.000976712	-3.96	0.0205078	-3.96	0.00488281	-3.96	0.0312501
-3.86	0.000976563	-3.86	-0.0244141	-3.86	0	-3.86	0.00488281	-3.86	0.00683594	-3.86	0.00292969	-3.86	0.0371094
-3.76	1.49012e-07	-3.76	-0.015625	-3.76	-0.00585938	-3.76	0.0107423	-3.76	0.0126953	-3.76	0.00878906	-3.76	0.0390626
-3.66	-0.0078125	-3.66	-0.0185547	-3.66	-0.00195313	-3.66	0.0146484	-3.66	0.0166016	-3.66	0.0126953	-3.66	0.0488281
-3.56	0.00195313	-3.56	-0.00878906	-3.56	0.0078125	-3.56	0.0126953	-3.56	0.0263672	-3.56	0.0224609	-3.56	0.0537109
-3.46	0.00390625	-3.46	-0.00292969	-3.46	0.0136719	-3.46	0.0185547	-3.46	0.0322266	-3.46	0.0400391	-3.46	0.0410156
-3.36	-0.00195313	-3.36	-0.0107422	-3.36	0.0136719	-3.36	0.0302734	-3.36	0.0322266	-3.36	0.0361328	-3.36	0.0410156
-3.26	0.00585908	-3.26	-0.00292969	-3.26	0.0214844	-3.26	0.0263669	-3.26	0.0361328	-3.26	0.0263672	-3.26	0.0488278
-3.16	-0.00195313	-3.16	-0.0107422	-3.16	0.0136719	-3.16	0.0185547	-3.16	0.0224609	-3.16	0.0185547	-3.16	0.0410156
-3.06	-0.00976563	-3.06	-0.00683594	-3.06	0.0214844	-3.06	0.0185547	-3.06	0.0263672	-3.06	0.0107422	-3.06	0.0449219
-2.96	-0.00390595	-2.96	-0.000976563	-2.96	0.0253906	-2.96	0.018555	-2.96	0.0322266	-2.96	0.0166016	-2.96	0.0468753
-2.86	0.00390625	-2.86	0	-2.86	0.0332031	-2.86	0.0185547	-2.86	0.0400391	-2.86	0.0244141	-2.86	0.0488281
-2.76	4.02331e-07	-2.76	0.0107422	-2.76	0.0214844	-2.76	0.0146488	-2.76	0.0361328	-2.76	0.0166016	-2.76	0.0488285
-2.66	0.00292969	-2.66	0.0214844	-2.66	0.0302734	-2.66	0.03125	-2.66	0.0351563	-2.66	0.0214844	-2.66	0.0458984
-2.56	0.015625	-2.56	0.0322266	-2.56	0.0507813	-2.56	0.0341797	-2.56	0.0498047	-2.56	0.0400391	-2.56	0.0644531
-2.46	0.0136723	-2.46	0.0322266	-2.46	0.0332031	-2.46	0.0205083	-2.46	0.0400391	-2.46	0.0234375	-2.46	0.0644536
-2.36	0.03125	-2.36	0.0478516	-2.36	0.0273438	-2.36	0.0205078	-2.36	0.0458984	-2.36	0.0205078	-2.36	0.0761719
-2.26	0.0312503	-2.26	0.0537109	-2.26	0.0234375	-2.26	0.0166019	-2.26	0.0458984	-2.26	0.0253906	-2.26	0.0644534
-2.16	0.0429688	-2.16	0.0615234	-2.16	0.0253906	-2.16	0.0341797	-2.16	0.0419922	-2.16	0.0400391	-2.16	0.0839844
-2.06	0.0488281	-2.06	0.0654297	-2.06	0.0214844	-2.06	0.0322266	-2.06	0.0458984	-2.06	0.0400391	-2.06	0.0878906
-1.96	0.0361333	-1.96	0.0625	-1.96	0.0146484	-1.96	0.0117192	-1.96	0.0214844	-1.96	0.0273438	-1.96	0.0771489
-1.86	0.0488281	-1.86	0.0654297	-1.86	0.0214844	-1.86	0.0263672	-1.86	0.0263672	-1.86	0.0234375	-1.86	0.0878906
-1.76	0.0615237	-1.76	0.0478516	-1.76	0.0126953	-1.76	0.0332034	-1.76	0.0371094	-1.76	0.00195313	-1.76	0.0869143
-1.66	0.0878906	-1.66	0.0595703	-1.66	0.0410156	-1.66	0.0478516	-1.66	0.0400391	-1.66	0.0283203	-1.66	0.105469
-1.56	0.0957031	-1.56	0.0595703	-1.56	0.0390625	-1.56	0.0419922	-1.56	0.0146484	-1.56	0.0205078	-1.56	0.09375
-1.46	0.0781237	-1.46	0.0439453	-1.46	0.0234375	-1.46	0.0449205	-1.46	0.0146484	-1.46	0.00488281	-1.46	0.0937487
-1.36	0.0507813	-1.36	0.00292969	-1.36	0.00292969	-1.36	0.00683594	-1.36	-0.00195313	-1.36	-0.0283203	-1.36	0.0546875
-1.26	0.0263657	-1.26	-0.0146484	-1.26	-0.0664063	-1.26	-0.039064	-1.26	-0.0361328	-1.26	-0.0722656	-1.26	0.0185532
-1.16	-0.0234375	-1.16	-0.0478516	-1.16	-0.116211	-1.16	-0.0400391	-1.16	-0.0761719	-1.16	-0.0888672	-1.16	-0.015625
-1.06	-0.0214844	-1.06	-0.0205078	-1.06	-0.129883	-1.06	-0.0625	-1.06	-0.0664063	-1.06	-0.0664063	-1.06	-0.03125
-0.959999	-0.060549	-0.960003	-0.0341797	-0.960003	-0.201172	-0.959999	-0.0878927	-0.960003	-0.105469	-0.960003	-0.0957031	-0.959999	-0.044924
-0.860001	-0.130859	-0.860001	-0.0683594	-0.860001	-0.242188	-0.860001	-0.110352	-0.860001	-0.145508	-0.860001	-0.149414	-0.860001	-0.121094
-0.759998	-0.234373	-0.760002	-0.0810547	-0.760002	-0.279297	-0.759998	-0.179685	-0.760002	-0.195313	-0.760002	-0.162109	-0.759998	-0.250975
-0.66	-0.202148	-0.66	-0.0419922	-0.66	-0.269531	-0.66	-0.15332	-0.66	-0.148438	-0.66	-0.142578	-0.66	-0.25293
-0.560001	-0.0810547	-0.560001	0.211914	-0.560001	-0.162109	-0.560001	-0.111328	-0.560001	-0.0976563	-0.560001	-0.0341797	-0.560001	-0.27832
-0.459999	-0.00194951	-0.460003	0.241211	-0.460003	-0.232422	-0.459999	-0.225582	-0.460003	-0.21582	-0.460003	-0.171875	-0.459999	-0.203121
-0.360001	2.47754	-0.360001	0.188477	-0.360001	-0.0458984	-0.360001	0.680664	-0.360001	1.61621	-0.360001	0.296875	-0.360001	3.88184
-0.259998	8.55673	-0.260002	-1.19531	-0.260002	3.44336	-0.259998	7.98447	-0.260002	9.63672	-0.260002	0.671875	-0.259998	10.0733
-0.16	-24.6367	-0.16	-9.26953	-0.16	6.92773	-0.16	-4.70313	-0.16	-12.9668	-0.16	-5.89844	-0.16	-29.5449
-0.0600014	-2.38379	-0.0600014	-2.1377	-0.0600014	0.508789	-0.0600014	-0.917969	-0.0600014	0.0839844	-0.0600014	-2.45801	-0.0600014	5.92871
0.0400009	2.66479	0.0399971	0.154297	0.0399971	-0.147461	0.0400009	2.46557	0.0399971	4.26465	0.0399971	0.490234	0.0400009	11.9255
0.139999	2.90527	0.139999	0.333008	0.139999	0.269531	0.139999	3.01172	0.139999	4.61621	0.139999	1.77246	0.139999	12.0117
0.240002	2.64337	0.239998	0.563477	0.239998	0.775391	0.240002	2.83185	0.239998	4.7041	0.239998	2.67969	0.240002	11.5594
0.34	2.18262	0.34	0.613281	0.34	0.818359	0.34	2.75684	0.34	4.6084	0.34	3.00391	0.34	11.0166
0.439999	1.71094	0.439999	0.730469	0.439999	1.17676	0.439999	2.6875	0.439999	4.39746	0.439999	3.41602	0.439999	10.9297
0.540001	1.70401	0.539997	0.542969	0.539997	1.26758	0.540001	2.45401	0.539997	4.13477	0.539997	3.73438	0.540001	10.6542
0.639999	1.52637	0.639999	0.679688	0.639999	1.28125	0.639999	2.46484	0.639999	4.05078	0.639999	3.94531	0.639999	10.3496
0.740002	1.30755	0.739998	0.708984	0.739998	1.41113	0.740002	2.26067	0.739998	3.72949	0.739998	4.18457	0.740002	10.1718
0.84	1.30371	0.84	0.922852	0.84	1.28711	0.84	2.21582	0.84	3.83691	0.84	4.23535	0.84	9.8584
0.939999	1.16895	0.939999	1.0918	0.939999	1.40625	0.939999	2.18262	0.939999	3.57227	0.939999	4.43359	0.939999	9.88281
1.04	1.18649	1.04	0.838867	1.04	1.37988	1.04	2.29195	1.04	3.66113	1.04	4.83789	1.04	9.98727
1.14	1.02734	1.14	1.03809	1.14	1.4873	1.14	2.28125	1.14	3.6748	1.14	4.97754	1.14	10.0938
1.24	1.14548	1.24	1.13379	1.24	1.58984	1.24	2.41794	1.24	3.6875	1.24	5.16895	1.24	10.164
1.34	0.920898	1.34	0.966797	1.34	1.5791	1.34	2.23145	1.34	3.75488	1.34	5.21387	1.34	10.0957
1.44	0.962891	1.44	1.125	1.44	1.64648	1.44	2.43164	1.44	3.68262	1.44	5.54297	1.44	10.3213
1.54	0.965801	1.54	1.29688	1.54	1.76367	1.54	2.30076	1.54	3.69922	1.54	5.57227	1.54	10.3984
1.64	0.924805	1.64	1.19824	1.64	1.71387	1.64	2.22461	1.64	3.66016	1.64	5.58496	1.64	10.2236
1.74	0.8037	1.74	1.16113	1.74	1.70801	1.74	2.16796	1.74	3.63184	1.74	5.65723	1.74	10.2148
1.84	0.854492	1.84	1.22949	1.84	1.76465	1.84	2.29004	1.84	3.72949	1.84	5.83691	1.84	10.3291
1.94	0.980469	1.94	1.37402	1.94	1.78027	1.94	2.34277	1.94	3.79395	1.94	5.94727	1.94	10.4385
2.04	0.979485	2.04	1.42676	2.04	1.74023	2.04	2.37206	2.04	3.77637	2.04	5.99023	2.04	10.5547
2.14	0.952148	2.14	1.38184	2.14	1.75391	2.14	2.42773	2.14	3.8125	2.14	6.06934	2.14	10.6328
2.24	0.955071	2.24	1.3418	2.24	1.76953	2.24	2.46484	2.24	3.80469	2.24	6.13867	2.24	10.6875
2.34	0.961914	2.34	1.31641	2.34	1.74902	2.34	2.41602	2.34	3.83594	2.34	6.2168	2.34	10.7061
2.44	0.921875	2.44	1.26953	2.44	1.77344	2.44	2.41406	2.44	3.84082	2.44	6.26953	2.44	10.7617
2.54	0.87597	2.54	1.21387	2.54	1.72559	2.54	2.37109	2.54	3.81543	2.54	6.23535	2.54	10.7939
2.64	0.888672	2.64	1.16895	2.64	1.69922	2.64	2.36523	2.64	3.79492	2.64	6.24414	2.64	10.8447
2.74	0.933589	2.74	1.18457	2.74	1.72754	2.74	2.38378	2.74	3.82031	2.74	6.2959	2.74	10.9072
2.84	0.907227	2.84	1.1748	2.84	1.70117	2.84	2.36816	2.84	3.81934	2.84	6.30371	2.84	10.96
2.94	0.869141	2.94	1.15723	2.94	1.68652	2.94	2.37793	2.94	3.82324	2.94	6.30664	2.94	11.0127
3.04	0.84863	3.04	1.17676	3.04	1.72363	3.04	2.42187	3.04	3.84375	3.04	6.35254	3.04	11.1211
3.14	0.870117	3.14	1.19824	3.14	1.74707	3.14	2.4541	3.14	3.87012	3.14	6.40234	3.14	11.2148
3.24	0.855465	3.24	1.20117	3.24	1.77051	3.24	2.44433	3.24	3.86523	3.24	6.44727	3.24	11.2734
3.34	0.871094	3.34	1.20313	3.34	1.75977	3.34	2.41992	3.34	3.87598	3.34	6.47754	3.34	11.3467
3.44	0.869141	3.44	1.21875	3.44	1.79785	3.44	2.43066	3.44	3.89258	3.44	6.52539	3.44	11.4404
3.54	0.87695	3.54	1.23438	3.54	1.7998	3.54	2.46679	3.54	3.9043	3.54	6.57227	3.54	11.4961
3.64	0.845703	3.64	1.23438	3.64	1.7998	3.64	2.44824	3.64	3.93555	3.64	6.6084	3.64	11.4961
3.74	0.85156	3.74	1.24316	3.74	1.79004	3.74	2.43359	3.74	3.91992	3.74	6.64258	3.74	11.5029
3.84	0.865234	3.84	1.27539	3.84	1.78418	3.84	2.4502	3.84	3.94336	3.84	6.7041	3.84	11.5605
3.94	0.866211	3.94	1.30469	3.94	1.80859	3.94	2.46191	3.94	3.95898	3.94	6.72754	3.94	11.6191
4.04	0.858396	4.04	1.29688	4.04	1.79004	4.04	2.46777	4.04	3.95313	4.04	6.75293	4.04	11.6338
4.14	0.84668	4.14	1.2793	4.14	1.77832	4.14	2.47461	4.14	3.97266	4.14	6.76172	4.14	11.6641
4.24	0.811521	4.24	1.25	4.24	1.75098	4.24	2.46582	4.24	3.95605	4.24	6.76367	4.24	11.6689
4.34	0.804688	4.34	1.25977	4.34	1.73828	4.34	2.46973	4.34	3.97363	4.34	6.7666	4.34	11.7236
4.44	0.820313	4.44	1.28613	4.44	1.7627	4.44	2.47949	4.44	4.01758	4.44	6.81348	4.44	11.7803
4.54	0.874999	4.54	1.3125	4.54	1.76465	4.54	2.52637	4.54	4.05566	4.54	6.85547	4.54	11.8711
4.64	0.87793	4.64	1.30469	4.64	1.75781	4.64	2.51758	4.64	4.06152	4.64	6.87207	4.64	11.9404
4.74	0.884765	4.74	1.30078	4.74	1.75879	4.74	2.53613	4.74	4.04883	4.74	6.8877	4.74	11.9873
4.84	0.897461	4.84	1.34375	4.84	1.79102	4.84	2.57617	4.84	4.07324	4.84	6.93848	4.84	12.0557
4.94	0.898438	4.94	1.33594	4.94	1.81055	4.94	2.57715	4.94	4.09375	4.94	6.95605	4.94	12.1123
5.04	0.912108	5.04	1.34082	5.04	1.79688	5.04	2.5791	5.04	4.08008	5.04	6.97656	5.04	12.1738
5.14	0.926758	5.14	1.35059	5.14	1.83887	5.14	2.60645	5.14	4.10547	5.14	7.00391	5.14	12.2295
5.24	0.955078	5.24	1.37207	5.24	1.87207	5.24	2.59961	5.24	4.10449	5.24	7.0332	5.24	12.2813
5.34	0.959961	5.34	1.39063	5.34	1.90137	5.34	2.62598	5.34	4.14258	5.34	7.07129	5.34	12.3398
5.44	0.987305	5.44	1.41602	5.44	1.92676	5.44	2.66699	5.44	4.16602	5.44	7.13281	5.44	12.4043
5.54	1.00586	5.54	1.44238	5.54	1.93652	5.54	2.67773	5.54	4.18066	5.54	7.15918	5.54	12.458
5.64	0.983398	5.64	1.42578	5.64	1.94434	5.64	2.66016	5.64	4.1875	5.64	7.1582	5.64	12.46
5.74	0.969726	5.74	1.43945	5.74	1.9541	5.74	2.67773	5.74	4.19238	5.74	7.18164	5.74	12.4971
5.84	0.97168	5.84	1.42383	5.84	1.96289	5.84	2.67188	5.84	4.19922	5.84	7.20703	5.84	12.5264
5.94	0.996094	5.94	1.42871	5.94	1.97559	5.94	2.67969	5.94	4.23438	5.94	7.22168	5.94	12.5742
6.04	1.00488	6.04	1.41699	6.04	1.97559	6.04	2.66601	6.04	4.24805	6.04	7.26074	6.04	12.6201
6.14	0.993164	6.14	1.41797	6.14	1.98047	6.14	2.6709	6.14	4.24707	6.14	7.2959	6.14	12.6357
6.24	0.999022	6.24	1.41016	6.24	1.96582	6.24	2.67871	6.24	4.2627	6.24	7.31055	6.24	12.6846
6.34	1.0293	6.34	1.40918	6.34	1.96289	6.34	2.66602	6.34	4.27441	6.34	7.35742	6.34	12.7236
6.44	1.02246	6.44	1.4248	6.44	1.95996	6.44	2.66602	6.44	4.27637	6.44	7.36914	6.44	12.7744
6.54	1.04883	6.54	1.42578	6.54	1.98438	6.54	2.66113	6.54	4.28906	6.54	7.39648	6.54	12.8291
6.64	1.0664	6.64	1.44141	6.64	1.99902	6.64	2.66504	6.64	4.30566	6.64	7.41504	6.64	12.8711
6.74	1.05273	6.74	1.44043	6.74	1.97754	6.74	2.65039	6.74	4.31348	6.74	7.42578	6.74	12.9063
6.84	1.05762	6.84	1.44727	6.84	1.99512	6.84	2.65332	6.84	4.31641	6.84	7.46875	6.84	12.9463
6.94	1.06445	6.94	1.45117	6.94	2.00586	6.94	2.6709	6.94	4.33301	6.94	7.51074	6.94	13.0059
7.04	1.0752	7.04	1.47168	7.04	1.99414	7.04	2.67285	7.04	4.35645	7.04	7.53906	7.04	13.0391
7.14	1.06348	7.14	1.46582	7.14	2.00488	7.14	2.65918	7.14	4.34766	7.14	7.54395	7.14	13.0693
7.24	1.06055	7.24	1.45996	7.24	2.00293	7.24	2.66113	7.24	4.3584	7.24	7.56738	7.24	13.0947
7.34	1.04883	7.34	1.44727	7.34	1.98242	7.34	2.66016	7.34	4.37988	7.34	7.59277	7.34	13.1074
7.44	1.03906	7.44	1.44336	7.44	1.97754	7.44	2.65723	7.44	4.39355	7.44	7.60059	7.44	13.1357
7.54	1.03223	7.54	1.44238	7.54	1.97754	7.54	2.6748	7.54	4.38867	7.54	7.63086	7.54	13.1865
7.64	1.04004	7.64	1.44043	7.64	1.98633	7.64	2.66504	7.64	4.41113	7.64	7.62793	7.64	13.1904
7.74	1.03125	7.74	1.4502	7.74	1.99609	7.74	2.67188	7.74	4.45996	7.74	7.6543	7.74	13.2334
7.84	1.01172	7.84	1.43945	7.84	1.99316	7.84	2.6748	7.84	4.44727	7.84	7.65625	7.84	13.251
7.94	1.01172	7.94	1.45703	7.94	2.00195	7.94	2.69238	7.94	4.46484	7.94	7.67188	7.94	13.2979
8.04	1.00098	8.04	1.45215	8.04	2	8.04	2.68652	8.04	4.46289	8.04	7.68262	8.04	13.3184
8.14	0.997069	8.14	1.44336	8.14	2.00098	8.14	2.69726	8.14	4.47266	8.14	7.69922	8.14	13.3496
8.24	1.00293	8.24	1.4502	8.24	2.00293	8.24	2.7207	8.24	4.48535	8.24	7.71191	8.24	13.3994
8.34	1.00684	8.34	1.45898	8.34	2.01172	8.34	2.74316	8.34	4.48438	8.34	7.74609	8.34	13.4541
8.44	1.00879	8.44	1.45313	8.44	2.0166	8.44	2.75195	8.44	4.49023	8.44	7.75879	8.44	13.5107
8.54	1.01855	8.54	1.45215	8.54	2.03516	8.54	2.75781	8.54	4.50098	8.54	7.77832	8.54	13.5537
8.64	1.00976	8.64	1.45703	8.64	2.03711	8.64	2.74316	8.64	4.49805	8.64	7.78613	8.64	13.5723
8.74	1.02441	8.74	1.46387	8.74	2.0332	8.74	2.75	8.74	4.5127	8.74	7.80469	8.74	13.6133
8.84	1.00781	8.84	1.45508	8.84	2.03027	8.84	2.76074	8.84	4.5127	8.84	7.82129	8.84	13.6426
8.94	1.00684	8.94	1.44238	8.94	2.02344	8.94	2.74707	8.94	4.50391	8.94	7.81934	8.94	13.6611
9.04	0.995117	9.04	1.43359	9.04	2.00586	9.04	2.75098	9.04	4.48438	9.04	7.84277	9.04	13.6885
9.14	1.00488	9.14	1.44336	9.14	2.01563	9.14	2.76855	9.14	4.50098	9.14	7.85742	9.14	13.7197
9.24	1.01855	9.24	1.44141	9.24	2.02051	9.24	2.76172	9.24	4.51855	9.24	7.88184	9.24	13.7451
9.34	1.03125	9.34	1.46582	9.34	2.04688	9.34	2.78809	9.34	4.53027	9.34	7.91211	9.34	13.7666
9.44	1.04492	9.44	1.45313	9.44	2.03418	9.44	2.78711	9.44	4.5293	9.44	7.91699	9.44	13.7998
9.54	1.04102	9.54	1.46484	9.54	2.05469	9.54	2.80762	9.54	4.54004	9.54	7.93652	9.54	13.8262
9.64	1.02734	9.64	1.45605	9.64	2.0459	9.64	2.7998	9.64	4.54004	9.64	7.93262	9.64	13.8203
9.74	1.02344	9.74	1.46973	9.74	2.05566	9.74	2.79004	9.74	4.53223	9.74	7.9375	9.74	13.8545
9.84	1.04297	9.84	1.49609	9.84	2.06152	9.84	2.81445	9.84	4.54883	9.84	7.97363	9.84	13.8916
9.94	1.06641	9.94	1.48926	9.94	2.07324	9.94	2.82617	9.94	4.57227	9.94	7.99805	9.94	13.9365
10.04	1.06934	10.04	1.49414	10.04	2.0752	10.04	2.81543	10.04	4.5791	10.04	8.01563	10.04	13.959
10.14	1.07617	10.14	1.5	10.14	2.08301	10.14	2.82715	10.14	4.5791	10.14	8.02246	10.14	14.002
10.24	1.07617	10.24	1.49219	10.24	2.08105	10.24	2.82715	10.24	4.59082	10.24	8.0332	10.24	14.0166
10.34	1.07129	10.34	1.47852	10.34	2.06836	10.34	2.81348	10.34	4.58789	10.34	8.03613	10.34	14.0488
10.44	1.07617	10.44	1.47363	10.44	2.07324	10.44	2.8291	10.44	4.60254	10.44	8.07227	10.44	14.0996
10.54	1.05762	10.54	1.46094	10.54	2.06641	10.54	2.82227	10.54	4.59668	10.54	8.06934	10.54	14.0879
10.64	1.07129	10.64	1.45996	10.64	2.07324	10.64	2.82715	10.64	4.60742	10.64	8.08203	10.64	14.1328
10.74	1.06641	10.74	1.46387	10.74	2.08594	10.74	2.8457	10.74	4.62012	10.74	8.08594	10.74	14.1729
10.84	1.05664	10.84	1.46387	10.84	2.09473	10.84	2.83496	10.84	4.62695	10.84	8.09277	10.84	14.1895
10.94	1.06348	10.94	1.46777	10.94	2.09473	10.94	2.83789	10.94	4.62695	10.94	8.10449	10.94	14.2207
11.04	1.05469	11.04	1.45605	11.04	2.0957	11.04	2.85254	11.04	4.62695	11.04	8.11035	11.04	14.249
11.14	1.06543	11.14	1.45508	11.14	2.10156	11.14	2.85156	11.14	4.63867	11.14	8.125	11.14	14.2646
11.24	1.07617	11.24	1.46289	11.24	2.125	11.24	2.87891	11.24	4.65625	11.24	8.16602	11.24	14.3145
11.34	1.0957	11.34	1.46875	11.34	2.13574	11.34	2.88477	11.34	4.66699	11.34	8.18359	11.34	14.3535
11.44	1.0957	11.44	1.47949	11.44	2.13574	11.44	2.89551	11.44	4.6709	11.44	8.20117	11.44	14.3906
11.54	1.09766	11.54	1.48926	11.54	2.14453	11.54	2.90527	11.54	4.69629	11.54	8.2334	11.54	14.4326
11.64	1.11035	11.64	1.48633	11.64	2.1543	11.64	2.90136	11.64	4.70801	11.64	8.24805	11.64	14.4814
11.74	1.09863	11.74	1.47168	11.74	2.14453	11.74	2.89844	11.74	4.7041	11.74	8.24121	11.74	14.5137
11.84	1.09863	11.84	1.47363	11.84	2.15527	11.84	2.90332	11.84	4.71484	11.84	8.25879	11.84	14.5723
11.94	1.09766	11.94	1.46777	11.94	2.14453	11.94	2.89258	11.94	4.70801	11.94	8.25879	11.94	14.6201
12.04	1.09961	12.04	1.4707	12.04	2.14258	12.04	2.8916	12.04	4.72461	12.04	8.26563	12.04	14.6641
12.14	1.11426	12.14	1.47656	12.14	2.13379	12.14	2.89551	12.14	4.72559	12.14	8.29395	12.14	14.7021
12.24	1.11719	12.24	1.47461	12.24	2.1377	12.24	2.91309	12.24	4.74414	12.24	8.30664	12.24	14.7725
12.34	1.10645	12.34	1.48633	12.34	2.14453	12.34	2.90234	12.34	4.74805	12.34	8.32227	12.34	14.8203
12.44	1.10547	12.44	1.49023	12.44	2.15527	12.44	2.91309	12.44	4.74512	12.44	8.32715	12.44	14.873
12.54	1.11035	12.54	1.49805	12.54	2.16797	12.54	2.91797	12.54	4.75879	12.54	8.34473	12.54	14.9258
12.64	1.12109	12.64	1.49023	12.64	2.1709	12.64	2.92871	12.64	4.77246	12.64	8.375	12.64	14.9766
12.74	1.13184	12.74	1.48438	12.74	2.16895	12.74	2.92676	12.74	4.78223	12.74	8.38477	12.74	15.0322
12.84	1.13281	12.84	1.49219	12.84	2.17383	12.84	2.94336	12.84	4.78906	12.84	8.40918	12.84	15.0684
12.94	1.13477	12.94	1.49414	12.94	2.18262	12.94	2.94238	12.94	4.7959	12.94	8.42871	12.94	15.1123
13.04	1.13672	13.04	1.48926	13.04	2.18262	13.04	2.94531	13.04	4.80371	13.04	8.44629	13.04	15.1328
13.14	1.13769	13.14	1.49414	13.14	2.17285	13.14	2.96289	13.14	4.80664	13.14	8.46875	13.14	15.167
13.24	1.12207	13.24	1.49902	13.24	2.17578	13.24	2.96289	13.24	4.8125	13.24	8.48633	13.24	15.1816
13.34	1.13574	13.34	1.52344	13.34	2.20117	13.34	2.98145	13.34	4.83105	13.34	8.52832	13.34	15.2451
13.44	1.1377	13.44	1.5293	13.44	2.19434	13.44	2.9873	13.44	4.84863	13.44	8.55957	13.44	15.2773
13.54	1.15039	13.54	1.53125	13.54	2.20313	13.54	2.99805	13.54	4.85938	13.54	8.59473	13.54	15.3037
13.64	1.13769	13.64	1.52832	13.64	2.19238	13.64	2.99609	13.64	4.86133	13.64	8.59668	13.64	15.3184
13.74	1.1377	13.74	1.52148	13.74	2.18066	13.74	2.99805	13.74	4.86523	13.74	8.5957	13.74	15.3311
13.84	1.13281	13.84	1.52734	13.84	2.18164	13.84	3.01172	13.84	4.87207	13.84	8.61523	13.84	15.3535
13.94	1.12012	13.94	1.51367	13.94	2.17773	13.94	3.00391	13.94	4.86914	13.94	8.63867	13.94	15.3525
14.04	1.12793	14.04	1.52441	14.04	2.19141	14.04	3.02148	14.04	4.88184	14.04	8.66113	14.04	15.376
14.14	1.13965	14.14	1.54199	14.14	2.20313	14.14	3.03613	14.14	4.89746	14.14	8.70215	14.14	15.4297
14.24	1.15234	14.24	1.55859	14.24	2.20605	14.24	3.04688	14.24	4.9043	14.24	8.71582	14.24	15.4746
14.34	1.14355	14.34	1.55566	14.34	2.18945	14.34	3.03613	14.34	4.90625	14.34	8.72266	14.34	15.5166
14.44	1.14844	14.44	1.55762	14.44	2.2002	14.44	3.04883	14.44	4.91406	14.44	8.75	14.44	15.5371
14.54	1.16113	14.54	1.55273	14.54	2.20605	14.54	3.04688	14.54	4.9248	14.54	8.77539	14.54	15.5762
14.64	1.14648	14.64	1.56055	14.64	2.21582	14.64	3.04101	14.64	4.93066	14.64	8.80957	14.64	15.6123
14.74	1.13281	14.74	1.55859	14.74	2.21973	14.74	3.0459	14.74	4.92773	14.74	8.83105	14.74	15.6572
14.84	1.14063	14.84	1.56055	14.84	2.21777	14.84	3.05957	14.84	4.94531	14.84	8.85352	14.84	15.7012
14.94	1.14063	14.94	1.5459	14.94	2.21484	14.94	3.04492	14.94	4.94727	14.94	8.87207	14.94	15.7256
15.04	1.13965	15.04	1.54688	15.04	2.21582	15.04	3.05078	15.04	4.95996	15.04	8.89453	15.04	15.752
15.14	1.14844	15.14	1.56445	15.14	2.23438	15.14	3.05078	15.14	4.97168	15.14	8.92676	15.14	15.793
15.24	1.15137	15.24	1.5625	15.24	2.23926	15.24	3.03809	15.24	4.98047	15.24	8.93164	15.24	15.832
15.34	1.15039	15.34	1.57227	15.34	2.24316	15.34	3.04297	15.34	4.99805	15.34	8.93555	15.34	15.8438
15.44	1.1582	15.44	1.57129	15.44	2.25586	15.44	3.06641	15.44	5.00977	15.44	8.95996	15.44	15.8711
15.54	1.16992	15.54	1.58789	15.54	2.27148	15.54	3.07324	15.54	5.02734	15.54	8.99512	15.54	15.9346
15.64	1.19141	15.64	1.5918	15.64	2.29492	15.64	3.09277	15.64	5.04004	15.64	9.02637	15.64	15.9736
15.74	1.17969	15.74	1.60156	15.74	2.2998	15.74	3.08594	15.74	5.04395	15.74	9.03223	15.74	16.0117
15.84	1.17969	15.84	1.5957	15.84	2.29297	15.84	3.07813	15.84	5.05078	15.84	9.05176	15.84	16.0439
15.94	1.17969	15.94	1.59082	15.94	2.29785	15.94	3.08105	15.94	5.04883	15.94	9.06641	15.94	16.0713
16.04	1.19043	16.04	1.60059	16.04	2.32129	16.04	3.09961	16.04	5.07129	16.04	9.0918	16.04	16.0938
16.14	1.20898	16.14	1.60645	16.14	2.33398	16.14	3.10449	16.14	5.08789	16.14	9.11133	16.14	16.1396
16.24	1.21973	16.24	1.60938	16.24	2.33496	16.24	3.11328	16.24	5.10254	16.24	9.12109	16.24	16.1699
16.34	1.22754	16.34	1.6084	16.34	2.35254	16.34	3.12598	16.34	5.11621	16.34	9.14258	16.34	16.2148
16.44	1.23242	16.44	1.61133	16.44	2.3584	16.44	3.12402	16.44	5.11719	16.44	9.15332	16.44	16.2393
16.54	1.2168	16.54	1.6123	16.54	2.35645	16.54	3.11328	16.54	5.1084	16.54	9.16699	16.54	16.2412
16.64	1.21094	16.64	1.60254	16.64	2.35254	16.64	3.09961	16.64	5.1084	16.64	9.16895	16.64	16.2676
16.74	1.21094	16.74	1.61914	16.74	2.36523	16.74	3.11133	16.74	5.11914	16.74	9.19141	16.74	16.3057
16.84	1.22266	16.84	1.62891	16.84	2.38086	16.84	3.1084	16.84	5.14063	16.84	9.21289	16.84	16.3369
16.94	1.21875	16.94	1.63086	16.94	2.38281	16.94	3.1084	16.94	5.15527	16.94	9.22656	16.94	16.3457
17.04	1.22266	17.04	1.63867	17.04	2.39844	17.04	3.13086	17.04	5.15527	17.04	9.25391	17.04	16.3887
17.14	1.21777	17.14	1.64453	17.14	2.4043	17.14	3.13281	17.14	5.14746	17.14	9.25586	17.14	16.4053
17.24	1.20801	17.24	1.63184	17.24	2.39648	17.24	3.11816	17.24	5.14648	17.24	9.25781	17.24	16.4014
17.34	1.19141	17.34	1.61816	17.34	2.39648	17.34	3.11035	17.34	5.14648	17.34	9.26953	17.34	16.418
17.44	1.20313	17.44	1.63672	17.44	2.4043	17.44	3.11523	17.44	5.16992	17.44	9.28125	17.44	16.458
17.54	1.19922	17.54	1.64258	17.54	2.4082	17.54	3.10742	17.54	5.17676	17.54	9.29883	17.54	16.4961
17.64	1.21875	17.64	1.64941	17.64	2.43262	17.64	3.12793	17.64	5.19727	17.64	9.31934	17.64	16.5469
17.74	1.22266	17.74	1.65723	17.74	2.42969	17.74	3.12598	17.74	5.20703	17.74	9.3418	17.74	16.5469
17.84	1.21191	17.84	1.6748	17.84	2.44336	17.84	3.13867	17.84	5.2168	17.84	9.36719	17.84	16.5674
17.94	1.2168	17.94	1.6709	17.94	2.44141	17.94	3.13867	17.94	5.22852	17.94	9.37793	17.94	16.6055
18.04	1.21777	18.04	1.6748	18.04	2.44141	18.04	3.13379	18.04	5.23145	18.04	9.38184	18.04	16.6299
18.14	1.23047	18.14	1.66895	18.14	2.45703	18.14	3.15723	18.14	5.23828	18.14	9.39551	18.14	16.666
18.24	1.22949	18.24	1.67188	18.24	2.45508	18.24	3.14648	18.24	5.23438	18.24	9.39844	18.24	16.6855
18.34	1.23145	18.34	1.67578	18.34	2.44238	18.34	3.15332	18.34	5.24609	18.34	9.4209	18.34	16.7256
18.44	1.23926	18.44	1.67676	18.44	2.44727	18.44	3.16602	18.44	5.25977	18.44	9.43359	18.44	16.7656
18.54	1.24219	18.54	1.6709	18.54	2.45117	18.54	3.16309	18.54	5.25488	18.54	9.43555	18.54	16.7969
18.64	1.25684	18.64	1.68066	18.64	2.4502	18.64	3.16309	18.64	5.25684	18.64	9.4541	18.64	16.8242
18.74	1.26074	18.74	1.70215	18.74	2.47461	18.74	3.19141	18.74	5.27246	18.74	9.48242	18.74	16.8789
18.84	1.26074	18.84	1.70801	18.84	2.47266	18.84	3.19629	18.84	5.27051	18.84	9.47852	18.84	16.8984
18.94	1.25684	18.94	1.69922	18.94	2.48535	18.94	3.20801	18.94	5.28125	18.94	9.50293	18.94	16.9258
19.04	1.2666	19.04	1.70801	19.04	2.48047	19.04	3.20313	19.04	5.28223	19.04	9.50781	19.04	16.9551
19.14	1.27441	19.14	1.73047	19.14	2.50391	19.14	3.20996	19.14	5.30469	19.14	9.53613	19.14	16.9912
19.24	1.28125	19.24	1.7373	19.24	2.51074	19.24	3.22656	19.24	5.31934	19.24	9.55469	19.24	17.0449
19.34	1.27148	19.34	1.71289	19.34	2.48633	19.34	3.21582	19.34	5.30664	19.34	9.54785	19.34	17.0723
19.44	1.27832	19.44	1.7207	19.44	2.49414	19.44	3.21387	19.44	5.32324	19.44	9.5752	19.44	17.0938
19.54	1.29004	19.54	1.72656	19.54	2.49609	19.54	3.22461	19.54	5.33691	19.54	9.59375	19.54	17.1396
19.64	1.27441	19.64	1.72461	19.64	2.4873	19.64	3.22559	19.64	5.32813	19.64	9.59473	19.64	17.1689
19.74	1.28027	19.74	1.73633	19.74	2.50391	19.74	3.22363	19.74	5.33984	19.74	9.60449	19.74	17.1816
19.84	1.26855	19.84	1.71582	19.84	2.49316	19.84	3.2168	19.84	5.33203	19.84	9.62207	19.84	17.1875
19.94	1.28027	19.94	1.7373	19.94	2.50098	19.94	3.2334	19.94	5.33789	19.94	9.63965	19.94	17.2188
20.04	1.2793	20.04	1.73535	20.04	2.50195	20.04	3.22656	20.04	5.33789	20.04	9.63867	20.04	17.2217
20.14	1.28808	20.14	1.73145	20.14	2.5	20.14	3.23242	20.14	5.34473	20.14	9.65039	20.14	17.2559
20.24	1.27637	20.24	1.72363	20.24	2.49512	20.24	3.22754	20.24	5.34375	20.24	9.64453	20.24	17.2646
20.34	1.27832	20.34	1.7334	20.34	2.49609	20.34	3.23633	20.34	5.35645	20.34	9.66406	20.34	17.3066
20.44	1.27539	20.44	1.71777	20.44	2.49707	20.44	3.22852	20.44	5.3457	20.44	9.66602	20.44	17.3301
20.54	1.28125	20.54	1.71973	20.54	2.49707	20.54	3.23242	20.54	5.35742	20.54	9.66406	20.54	17.3623
20.64	1.28027	20.64	1.72852	20.64	2.5	20.64	3.24316	20.64	5.36035	20.64	9.68066	20.64	17.3887
20.74	1.27246	20.74	1.7334	20.74	2.50098	20.74	3.25293	20.74	5.36914	20.74	9.70117	20.74	17.3877
20.84	1.29102	20.84	1.73828	20.84	2.51074	20.84	3.25	20.84	5.3916	20.84	9.71875	20.84	17.4189
20.94	1.27539	20.94	1.72852	20.94	2.50879	20.94	3.24512	20.94	5.38184	20.94	9.70703	20.94	17.4229
21.04	1.26953	21.04	1.71387	21.04	2.49316	21.04	3.24023	21.04	5.36719	21.04	9.70996	21.04	17.417
21.14	1.28027	21.14	1.7168	21.14	2.50879	21.14	3.24609	21.14	5.38867	21.14	9.74316	21.14	17.4482
21.24	1.28418	21.24	1.72559	21.24	2.51465	21.24	3.25488	21.24	5.39063	21.24	9.75684	21.24	17.4834
21.34	1.28223	21.34	1.72559	21.34	2.51367	21.34	3.25781	21.34	5.38867	21.34	9.77246	21.34	17.5049
21.44	1.29004	21.44	1.74316	21.44	2.52637	21.44	3.25879	21.44	5.40625	21.44	9.78516	21.44	17.5391
21.54	1.27832	21.54	1.72852	21.54	2.51953	21.54	3.25977	21.54	5.40527	21.54	9.7832	21.54	17.5654
21.64	1.28125	21.64	1.7373	21.64	2.52734	21.64	3.25879	21.64	5.41797	21.64	9.80762	21.64	17.5889
21.74	1.27051	21.74	1.7334	21.74	2.52148	21.74	3.26465	21.74	5.41602	21.74	9.80566	21.74	17.5996
21.84	1.28223	21.84	1.74414	21.84	2.5293	21.84	3.27344	21.84	5.43359	21.84	9.83887	21.84	17.6338
21.94	1.28613	21.94	1.74902	21.94	2.54297	21.94	3.27441	21.94	5.4375	21.94	9.85547	21.94	17.6592
22.04	1.30176	22.04	1.74414	22.04	2.55371	22.04	3.28125	22.04	5.4541	22.04	9.86816	22.04	17.6904
22.14	1.29297	22.14	1.73438	22.14	2.53418	22.14	3.2832	22.14	5.44727	22.14	9.88184	22.14	17.6982
22.24	1.2959	22.24	1.73828	22.24	2.54785	22.24	3.28418	22.24	5.45996	22.24	9.8916	22.24	17.7178
22.34	1.28125	22.34	1.73438	22.34	2.53711	22.34	3.27539	22.34	5.44434	22.34	9.89453	22.34	17.7412
22.44	1.27832	22.44	1.73633	22.44	2.55566	22.44	3.28027	22.44	5.4541	22.44	9.91211	22.44	17.7686
22.54	1.26758	22.54	1.73633	22.54	2.5498	22.54	3.27051	22.54	5.45605	22.54	9.93066	22.54	17.7969
22.64	1.27344	22.64	1.74023	22.64	2.54785	22.64	3.28027	22.64	5.45898	22.64	9.94141	22.64	17.8223
22.74	1.27148	22.74	1.74121	22.74	2.56738	22.74	3.28613	22.74	5.47363	22.74	9.95898	22.74	17.8672
22.84	1.2666	22.84	1.74707	22.84	2.56738	22.84	3.28027	22.84	5.48047	22.84	9.96582	22.84	17.8945
22.94	1.27246	22.94	1.75098	22.94	2.56055	22.94	3.28906	22.94	5.49219	22.94	9.97559	22.94	17.9316
23.04	1.26563	23.04	1.73926	23.04	2.55371	23.04	3.2832	23.04	5.48438	23.04	9.98145	23.04	17.9473
23.14	1.26074	23.14	1.74219	23.14	2.56055	23.14	3.28418	23.14	5.49609	23.14	9.98047	23.14	17.9609
23.24	1.26367	23.24	1.75293	23.24	2.56836	23.24	3.28809	23.24	5.50195	23.24	10.002	23.24	17.9922
23.34	1.27148	23.34	1.75781	23.34	2.56934	23.34	3.29785	23.34	5.5127	23.34	10.001	23.34	18.0107
23.44	1.27539	23.44	1.76172	23.44	2.57813	23.44	3.30371	23.44	5.52637	23.44	10.0225	23.44	18.0352
23.54	1.27148	23.54	1.77051	23.54	2.59082	23.54	3.31543	23.54	5.54297	23.54	10.0391	23.54	18.0605
23.64	1.27344	23.64	1.76465	23.64	2.59668	23.64	3.31445	23.64	5.54199	23.64	10.0625	23.64	18.0811
23.74	1.26953	23.74	1.76367	23.74	2.59863	23.74	3.31055	23.74	5.5498	23.74	10.0645	23.74	18.1045
23.84	1.25586	23.84	1.75977	23.84	2.58496	23.84	3.29785	23.84	5.55469	23.84	10.0625	23.84	18.1094
23.94	1.27344	23.94	1.76953	23.94	2.60156	23.94	3.32227	23.94	5.56738	23.94	10.0908	23.94	18.1631
24.04	1.27148	24.04	1.7627	24.04	2.59375	24.04	3.31738	24.04	5.5625	24.04	10.0996	24.04	18.1807
24.14	1.2666	24.14	1.75879	24.14	2.5918	24.14	3.32422	24.14	5.57324	24.14	10.1094	24.14	18.2012
24.24	1.26563	24.24	1.76074	24.24	2.59961	24.24	3.32715	24.24	5.58301	24.24	10.1152	24.24	18.209
24.34	1.26367	24.34	1.76758	24.34	2.60254	24.34	3.32715	24.34	5.57227	24.34	10.1299	24.34	18.2363
24.44	1.25977	24.44	1.77344	24.44	2.6084	24.44	3.33398	24.44	5.58984	24.44	10.1475	24.44	18.2578
24.54	1.25195	24.54	1.77051	24.54	2.59863	24.54	3.33887	24.54	5.59082	24.54	10.1563	24.54	18.2686
24.64	1.2627	24.64	1.77344	24.64	2.60156	24.64	3.3457	24.64	5.61133	24.64	10.1768	24.64	18.2959
24.74	1.27539	24.74	1.77344	24.74	2.61328	24.74	3.36426	24.74	5.62207	24.74	10.1953	24.74	18.3311
24.84	1.2832	24.84	1.78027	24.84	2.61621	24.84	3.37891	24.84	5.64063	24.84	10.2139	24.84	18.3506
24.94	1.27832	24.94	1.7832	24.94	2.61914	24.94	3.38281	24.94	5.65723	24.94	10.2227	24.94	18.3652
25.04	1.27734	25.04	1.77539	25.04	2.61914	25.04	3.37891	25.04	5.64551	25.04	10.2344	25.04	18.3789
25.14	1.27832	25.14	1.77344	25.14	2.625	25.14	3.38281	25.14	5.65723	25.14	10.2441	25.14	18.3906
25.24	1.27832	25.24	1.77246	25.24	2.62305	25.24	3.38184	25.24	5.65625	25.24	10.2393	25.24	18.418
25.34	1.29492	25.34	1.78223	25.34	2.62793	25.34	3.40332	25.34	5.67773	25.34	10.2666	25.34	18.4492
25.44	1.27734	25.44	1.7998	25.44	2.63281	25.44	3.41699	25.44	5.6875	25.44	10.2861	25.44	18.4736
25.54	1.27051	25.54	1.79199	25.54	2.62598	25.54	3.41406	25.54	5.66699	25.54	10.2832	25.54	18.4883
25.64	1.2793	25.64	1.80176	25.64	2.63379	25.64	3.4248	25.64	5.68848	25.64	10.2969	25.64	18.5244
25.74	1.27637	25.74	1.78809	25.74	2.63477	25.74	3.42578	25.74	5.68164	25.74	10.2979	25.74	18.5352
25.84	1.27051	25.84	1.79297	25.84	2.62695	25.84	3.41992	25.84	5.68555	25.84	10.3057	25.84	18.5479
25.94	1.26855	25.94	1.80957	25.94	2.6377	25.94	3.44238	25.94	5.68848	25.94	10.3223	25.94	18.5762
26.04	1.2666	26.04	1.81738	26.04	2.63379	26.04	3.44824	26.04	5.69043	26.04	10.3164	26.04	18.6055
26.14	1.26953	26.14	1.8252	26.14	2.6416	26.14	3.44824	26.14	5.68652	26.14	10.3242	26.14	18.6084
26.24	1.27539	26.24	1.82324	26.24	2.65918	26.24	3.46387	26.24	5.69629	26.24	10.334	26.24	18.6338
26.34	1.27539	26.34	1.8291	26.34	2.67676	26.34	3.4707	26.34	5.71387	26.34	10.3398	26.34	18.6504
26.44	1.28613	26.44	1.83594	26.44	2.68457	26.44	3.46191	26.44	5.7207	26.44	10.3467	26.44	18.667
26.54	1.27637	26.54	1.83105	26.54	2.70313	26.54	3.45898	26.54	5.71191	26.54	10.3574	26.54	18.6836
26.64	1.27344	26.64	1.80957	26.64	2.67969	26.64	3.46094	26.64	5.70605	26.64	10.3594	26.64	18.7021
26.74	1.27637	26.74	1.81543	26.74	2.68164	26.74	3.4668	26.74	5.70801	26.74	10.373	26.74	18.7178
26.84	1.27539	26.84	1.81934	26.84	2.69824	26.84	3.47168	26.84	5.72363	26.84	10.3887	26.84	18.7354
26.94	1.27734	26.94	1.81641	26.94	2.69141	26.94	3.46387	26.94	5.70898	26.94	10.3936	26.94	18.749
27.04	1.26367	27.04	1.80078	27.04	2.66992	27.04	3.44922	27.04	5.71289	27.04	10.3975	27.04	18.75
27.14	1.26758	27.14	1.80273	27.14	2.68359	27.14	3.4668	27.14	5.72656	27.14	10.4229	27.14	18.7686
27.24	1.25684	27.24	1.78223	27.24	2.67871	27.24	3.44629	27.24	5.72168	27.24	10.418	27.24	18.7842
27.34	1.27637	27.34	1.78711	27.34	2.68945	27.34	3.45898	27.34	5.74121	27.34	10.4482	27.34	18.8105
27.44	1.27148	27.44	1.78613	27.44	2.68457	27.44	3.45801	27.44	5.74707	27.44	10.4551	27.44	18.8311
27.54	1.26172	27.54	1.7627	27.54	2.68457	27.54	3.4541	27.54	5.73633	27.54	10.4629	27.54	18.8467
27.64	1.26465	27.64	1.75391	27.64	2.67578	27.64	3.44531	27.64	5.72754	27.64	10.4658	27.64	18.8408
27.74	1.27246	27.74	1.75781	27.74	2.66797	27.74	3.4502	27.74	5.74316	27.74	10.4893	27.74	18.8604
27.84	1.26563	27.84	1.76855	27.84	2.66602	27.84	3.44434	27.84	5.7373	27.84	10.5068	27.84	18.8721
27.94	1.25977	27.94	1.74902	27.94	2.64648	27.94	3.43555	27.94	5.73438	27.94	10.5117	27.94	18.8887
28.04	1.26074	28.04	1.75195	28.04	2.64355	28.04	3.42773	28.04	5.75	28.04	10.5273	28.04	18.9092
28.14	1.27149	28.14	1.76758	28.14	2.64941	28.14	3.4336	28.14	5.76367	28.14	10.54	28.14	18.9248
28.24	1.2793	28.24	1.75684	28.24	2.6416	28.24	3.43262	28.24	5.77441	28.24	10.5547	28.24	18.9541
28.34	1.27148	28.34	1.74707	28.34	2.63184	28.34	3.42871	28.34	5.7666	28.34	10.5752	28.34	18.9717
28.44	1.27051	28.44	1.75195	28.44	2.63086	28.44	3.44238	28.44	5.7832	28.44	10.583	28.44	19.002
28.54	1.27051	28.54	1.74805	28.54	2.61523	28.54	3.43457	28.54	5.7793	28.54	10.5967	28.54	19.002
28.64	1.27051	28.64	1.74219	28.64	2.61719	28.64	3.42285	28.64	5.77734	28.64	10.6084	28.64	19.0107
28.74	1.26758	28.74	1.73438	28.74	2.625	28.74	3.41895	28.74	5.78711	28.74	10.6123	28.74	19.0107
28.84	1.27734	28.84	1.74023	28.84	2.62695	28.84	3.41406	28.84	5.78906	28.84	10.626	28.84	19.0117
28.94	1.26367	28.94	1.73145	28.94	2.60645	28.94	3.40918	28.94	5.78613	28.94	10.6377	28.94	19.0176
29.04	1.25977	29.04	1.72754	29.04	2.60645	29.04	3.39551	29.04	5.78418	29.04	10.6377	29.04	19.042
29.14	1.26367	29.14	1.73145	29.14	2.59863	29.14	3.40527	29.14	5.79785	29.14	10.6377	29.14	19.0713
29.24	1.26074	29.24	1.73145	29.24	2.59961	29.24	3.40527	29.24	5.79199	29.24	10.6299	29.24	19.0879
29.34	1.25879	29.34	1.73926	29.34	2.60352	29.34	3.41309	29.34	5.79199	29.34	10.6377	29.34	19.0977
29.44	1.26953	29.44	1.75586	29.44	2.60645	29.44	3.42578	29.44	5.80957	29.44	10.6348	29.44	19.1084
29.54	1.27832	29.54	1.76953	29.54	2.62012	29.54	3.43359	29.54	5.81934	29.54	10.6484	29.54	19.127
29.64	1.27539	29.64	1.77832	29.64	2.62402	29.64	3.44922	29.64	5.8291	29.64	10.6523	29.64	19.1445
29.74	1.29297	29.74	1.77734	29.74	2.64844	29.74	3.46582	29.74	5.83398	29.74	10.6689	29.74	19.1514
29.84	1.29297	29.84	1.78027	29.84	2.65234	29.84	3.47754	29.84	5.83887	29.84	10.6729	29.84	19.1631
29.94	1.29395	29.94	1.7959	29.94	2.67773	29.94	3.49512	29.94	5.84082	29.94	10.6865	29.94	19.1836
30.04	1.28906	30.04	1.7998	30.04	2.68848	30.04	3.51367	30.04	5.85352	30.04	10.6973	30.04	19.2031
30.14	1.30469	30.14	1.8291	30.14	2.71777	30.14	3.53613	30.14	5.875	30.14	10.7266	30.14	19.2227
30.24	1.2998	30.24	1.81543	30.24	2.71582	30.24	3.52637	30.24	5.86914	30.24	10.7246	30.24	19.2256
30.34	1.30957	30.34	1.82715	30.34	2.73535	30.34	3.52832	30.34	5.88086	30.34	10.7363	30.34	19.251
30.44	1.30664	30.44	1.83105	30.44	2.74219	30.44	3.53809	30.44	5.88379	30.44	10.7354	30.44	19.2734
30.54	1.31348	30.54	1.83691	30.54	2.74902	30.54	3.54395	30.54	5.87598	30.54	10.7393	30.54	19.2813
30.64	1.32519	30.64	1.85254	30.64	2.75879	30.64	3.54297	30.64	5.88672	30.64	10.7607	30.64	19.3096
30.74	1.3291	30.74	1.85742	30.74	2.75391	30.74	3.5498	30.74	5.89551	30.74	10.7627	30.74	19.3271
30.84	1.33203	30.84	1.87012	30.84	2.75879	30.84	3.55859	30.84	5.89453	30.84	10.7754	30.84	19.3418
30.94	1.33691	30.94	1.87598	30.94	2.77637	30.94	3.57129	30.94	5.9082	30.94	10.7871	30.94	19.3623
31.04	1.33594	31.04	1.87598	31.04	2.78027	31.04	3.58301	31.04	5.89453	31.04	10.791	31.04	19.376
31.14	1.33105	31.14	1.87598	31.14	2.79395	31.14	3.58301	31.14	5.90039	31.14	10.8047	31.14	19.4033
31.24	1.34277	31.24	1.89258	31.24	2.80176	31.24	3.58301	31.24	5.91699	31.24	10.8086	31.24	19.4277
31.34	1.35059	31.34	1.88965	31.34	2.79883	31.34	3.5791	31.34	5.91406	31.34	10.8105	31.34	19.4268
31.44	1.36328	31.44	1.8916	31.44	2.80859	31.44	3.58301	31.44	5.9248	31.44	10.8047	31.44	19.4551
31.54	1.35938	31.54	1.88574	31.54	2.81543	31.54	3.58398	31.54	5.92969	31.54	10.8164	31.54	19.4746
31.64	1.36914	31.64	1.89355	31.64	2.81543	31.64	3.58398	31.64	5.92285	31.64	10.8291	31.64	19.4834
31.74	1.37012	31.74	1.88477	31.74	2.81445	31.74	3.58301	31.74	5.92773	31.74	10.8291	31.74	19.4902
31.84	1.36914	31.84	1.88965	31.84	2.80273	31.84	3.58398	31.84	5.91992	31.84	10.8262	31.84	19.4961
31.94	1.37012	31.94	1.88281	31.94	2.79395	31.94	3.57813	31.94	5.91895	31.94	10.8311	31.94	19.5215
32.04	1.36035	32.04	1.87793	32.04	2.79785	32.04	3.58301	32.04	5.93164	32.04	10.8428	32.04	19.5244
32.14	1.37988	32.14	1.88672	32.14	2.80762	32.14	3.59961	32.14	5.94043	32.14	10.8555	32.14	19.5547
32.24	1.40332	32.24	1.8877	32.24	2.82227	32.24	3.60449	32.24	5.95313	32.24	10.8701	32.24	19.584
32.34	1.39941	32.34	1.88281	32.34	2.81641	32.34	3.6123	32.34	5.94434	32.34	10.8721	32.34	19.5928
32.44	1.38867	32.44	1.87012	32.44	2.81543	32.44	3.60059	32.44	5.93555	32.44	10.8525	32.44	19.5908
32.54	1.39844	32.54	1.87109	32.54	2.81348	32.54	3.60059	32.54	5.94434	32.54	10.8594	32.54	19.6113
32.64	1.40332	32.64	1.87207	32.64	2.8125	32.64	3.61133	32.64	5.94141	32.64	10.874	32.64	19.6162
32.74	1.4043	32.74	1.8623	32.74	2.80859	32.74	3.61523	32.74	5.94336	32.74	10.8838	32.74	19.6162
32.84	1.41211	32.84	1.87109	32.84	2.82227	32.84	3.62988	32.84	5.96191	32.84	10.9043	32.84	19.6328
32.94	1.40527	32.94	1.86719	32.94	2.80664	32.94	3.61133	32.94	5.94922	32.94	10.9033	32.94	19.6064
33.04	1.38672	33.04	1.86621	33.04	2.80078	33.04	3.59961	33.04	5.94141	33.04	10.8916	33.04	19.6074
33.14	1.40527	33.14	1.86426	33.14	2.79688	33.14	3.59668	33.14	5.95898	33.14	10.9063	33.14	19.6133
33.24	1.38086	33.24	1.84473	33.24	2.79004	33.24	3.57813	33.24	5.94727	33.24	10.8877	33.24	19.6104
33.34	1.38672	33.34	1.84082	33.34	2.77832	33.34	3.56543	33.34	5.94727	33.34	10.8936	33.34	19.6211
33.44	1.38672	33.44	1.85156	33.44	2.78906	33.44	3.56543	33.44	5.94629	33.44	10.8984	33.44	19.6299
33.54	1.37695	33.54	1.83301	33.54	2.77441	33.54	3.55469	33.54	5.94238	33.54	10.8906	33.54	19.6035
33.64	1.37891	33.64	1.8291	33.64	2.76855	33.64	3.55664	33.64	5.94336	33.64	10.8916	33.64	19.6035
33.74	1.38867	33.74	1.82715	33.74	2.77441	33.74	3.55566	33.74	5.95215	33.74	10.9033	33.74	19.6025
33.84	1.38379	33.84	1.82617	33.84	2.76953	33.84	3.5625	33.84	5.95996	33.84	10.8965	33.84	19.6055
33.94	1.37695	33.94	1.82031	33.94	2.77344	33.94	3.5625	33.94	5.9541	33.94	10.8984	33.94	19.6064
34.04	1.37891	34.04	1.8125	34.04	2.7832	34.04	3.55566	34.04	5.95801	34.04	10.8906	34.04	19.5938
34.14	1.38476	34.14	1.82422	34.14	2.7832	34.14	3.55469	34.14	5.95801	34.14	10.9014	34.14	19.6123
34.24	1.36133	34.24	1.80371	34.24	2.77148	34.24	3.54785	34.24	5.9375	34.24	10.8799	34.24	19.5938
34.34	1.35938	34.34	1.81152	34.34	2.77539	34.34	3.53906	34.34	5.93359	34.34	10.877	34.34	19.5957
34.44	1.36914	34.44	1.81836	34.44	2.77539	34.44	3.55371	34.44	5.94922	34.44	10.8916	34.44	19.623
34.54	1.36816	34.54	1.80957	34.54	2.77246	34.54	3.55176	34.54	5.94727	34.54	10.8936	34.54	19.6162
34.64	1.3623	34.64	1.80176	34.64	2.77051	34.64	3.54394	34.64	5.93848	34.64	10.8984	34.64	19.6182
34.74	1.35449	34.74	1.78613	34.74	2.75781	34.74	3.53125	34.74	5.93359	34.74	10.8916	34.74	19.6172
34.84	1.35547	34.84	1.79297	34.84	2.76953	34.84	3.53906	34.84	5.94629	34.84	10.8984	34.84	19.6318
34.94	1.34375	34.94	1.78125	34.94	2.76172	34.94	3.53906	34.94	5.93457	34.94	10.8984	34.94	19.6221
35.04	1.34473	35.04	1.78516	35.04	2.76074	35.04	3.54688	35.04	5.94238	35.04	10.9023	35.04	19.6309
35.14	1.3291	35.14	1.79004	35.14	2.76367	35.14	3.54883	35.14	5.93555	35.14	10.8955	35.14	19.6318
35.24	1.32715	35.24	1.7832	35.24	2.75488	35.24	3.54004	35.24	5.93652	35.24	10.8994	35.24	19.627
35.34	1.32324	35.34	1.77539	35.34	2.74512	35.34	3.54004	35.34	5.93262	35.34	10.8965	35.34	19.623
35.44	1.32617	35.44	1.76465	35.44	2.74219	35.44	3.53125	35.44	5.92188	35.44	10.8994	35.44	19.6279
35.54	1.33105	35.54	1.77441	35.54	2.74902	35.54	3.52344	35.54	5.9209	35.54	10.8994	35.54	19.6289
35.64	1.32519	35.64	1.76855	35.64	2.74902	35.64	3.5293	35.64	5.92188	35.64	10.9102	35.64	19.6426
35.74	1.31641	35.74	1.76563	35.74	2.74219	35.74	3.53125	35.74	5.9209	35.74	10.9121	35.74	19.6436
35.84	1.31543	35.84	1.75977	35.84	2.7168	35.84	3.51172	35.84	5.90234	35.84	10.8916	35.84	19.6445
35.94	1.33398	35.94	1.77148	35.94	2.73145	35.94	3.52539	35.94	5.90723	35.94	10.8975	35.94	19.6553
36.04	1.31738	36.04	1.75879	36.04	2.72559	36.04	3.5166	36.04	5.9082	36.04	10.8857	36.04	19.6426
36.14	1.31641	36.14	1.77148	36.14	2.73047	36.14	3.51856	36.14	5.89941	36.14	10.8896	36.14	19.6553
36.24	1.33789	36.24	1.78516	36.24	2.73535	36.24	3.52734	36.24	5.92676	36.24	10.8896	36.24	19.6758
36.34	1.33691	36.34	1.77148	36.34	2.7334	36.34	3.53223	36.34	5.92578	36.34	10.8887	36.34	19.6816
36.44	1.33691	36.44	1.77441	36.44	2.73047	36.44	3.51758	36.44	5.91699	36.44	10.8857	36.44	19.6875
36.54	1.35645	36.54	1.78809	36.54	2.73926	36.54	3.54199	36.54	5.92285	36.54	10.9102	36.54	19.7148
36.64	1.34473	36.64	1.7832	36.64	2.73828	36.64	3.54785	36.64	5.91895	36.64	10.9033	36.64	19.7256
36.74	1.34863	36.74	1.79004	36.74	2.73535	36.74	3.55078	36.74	5.91309	36.74	10.8994	36.74	19.7305
36.84	1.35156	36.84	1.79395	36.84	2.74121	36.84	3.55762	36.84	5.9209	36.84	10.9063	36.84	19.7402
36.94	1.33691	36.94	1.7832	36.94	2.7334	36.94	3.55762	36.94	5.91211	36.94	10.8936	36.94	19.7451
37.04	1.36328	37.04	1.80957	37.04	2.75098	37.04	3.56543	37.04	5.93652	37.04	10.917	37.04	19.7695
37.14	1.35547	37.14	1.82129	37.14	2.73828	37.14	3.56933	37.14	5.93457	37.14	10.915	37.14	19.7871
37.24	1.35449	37.24	1.80469	37.24	2.72949	37.24	3.58301	37.24	5.92285	37.24	10.9023	37.24	19.793
37.34	1.36328	37.34	1.81152	37.34	2.73828	37.34	3.58496	37.34	5.92969	37.34	10.9189	37.34	19.8037
37.44	1.37598	37.44	1.82227	37.44	2.75879	37.44	3.59473	37.44	5.94141	37.44	10.9258	37.44	19.8164
37.54	1.38867	37.54	1.83496	37.54	2.77148	37.54	3.6084	37.54	5.95703	37.54	10.9375	37.54	19.8252
37.64	1.38184	37.64	1.83594	37.64	2.7627	37.64	3.5918	37.64	5.95117	37.64	10.9385	37.64	19.8203
37.74	1.38867	37.74	1.83398	37.74	2.76855	37.74	3.61426	37.74	5.9707	37.74	10.9492	37.74	19.8418
37.84	1.3877	37.84	1.83008	37.84	2.78418	37.84	3.60742	37.84	5.98535	37.84	10.9658	37.84	19.8555
37.94	1.39941	37.94	1.84863	37.94	2.78906	37.94	3.61328	37.94	5.99902	37.94	10.9658	37.94	19.8672
38.04	1.4043	38.04	1.86621	38.04	2.79395	38.04	3.62109	38.04	5.99902	38.04	10.9629	38.04	19.874
38.14	1.41894	38.14	1.86523	38.14	2.80273	38.14	3.63086	38.14	5.99805	38.14	10.9805	38.14	19.8799
38.24	1.41797	38.24	1.86328	38.24	2.80469	38.24	3.63867	38.24	6.01563	38.24	10.9854	38.24	19.8955
38.34	1.43945	38.34	1.87012	38.34	2.82227	38.34	3.6582	38.34	6.03418	38.34	10.9951	38.34	19.9268
38.44	1.42578	38.44	1.86914	38.44	2.83496	38.44	3.64941	38.44	6.02148	38.44	11.0049	38.44	19.9141
38.54	1.42285	38.54	1.86914	38.54	2.82813	38.54	3.65625	38.54	6.03711	38.54	11.0303	38.54	19.9316
38.64	1.40625	38.64	1.85449	38.64	2.82813	38.64	3.64844	38.64	6.03027	38.64	11.0146	38.64	19.9336
38.74	1.40137	38.74	1.85547	38.74	2.82813	38.74	3.65625	38.74	6.01758	38.74	11.0156	38.74	19.9316
38.84	1.3916	38.84	1.83789	38.84	2.80957	38.84	3.64844	38.84	6.00977	38.84	11.0059	38.84	19.9258
38.94	1.38477	38.94	1.8418	38.94	2.80469	38.94	3.64844	38.94	6.0166	38.94	11.0117	38.94	19.9258
39.04	1.35156	39.04	1.82617	39.04	2.77051	39.04	3.61523	39.04	6.0127	39.04	10.9971	39.04	19.9131
39.14	1.35254	39.14	1.81934	39.14	2.75879	39.14	3.61914	39.14	6.00879	39.14	11.0029	39.14	19.9053
39.24	1.33789	39.24	1.81348	39.24	2.74609	39.24	3.61426	39.24	5.98926	39.24	11.001	39.24	19.8945
39.34	1.33594	39.34	1.81836	39.34	2.74219	39.34	3.60742	39.34	5.99316	39.34	10.9893	39.34	19.8945
39.44	1.33984	39.44	1.80566	39.44	2.73926	39.44	3.59863	39.44	5.99121	39.44	10.9854	39.44	19.9063
39.54	1.3252	39.54	1.8125	39.54	2.73828	39.54	3.59863	39.54	5.97852	39.54	10.9902	39.54	19.8984
39.64	1.33398	39.64	1.81543	39.64	2.73145	39.64	3.59473	39.64	5.9707	39.64	10.9863	39.64	19.9063
39.74	1.35352	39.74	1.83496	39.74	2.75586	39.74	3.60645	39.74	5.98828	39.74	11.0127	39.74	19.9375
39.84	1.33301	39.84	1.81934	39.84	2.72168	39.84	3.61133	39.84	5.97363	39.84	10.9961	39.84	19.9209
39.94	1.33105	39.94	1.83984	39.94	2.72168	39.94	3.61035	39.94	5.98047	39.94	10.9893	39.94	19.9287
40.04	1.32813	40.04	1.81836	40.04	2.70508	40.04	3.60938	40.04	5.97461	40.04	10.9961	40.04	19.9482
40.14	1.32324	40.14	1.80762	40.14	2.70605	40.14	3.59668	40.14	5.97559	40.14	10.9961	40.14	19.9463
40.24	1.32324	40.24	1.81445	40.24	2.71387	40.24	3.58203	40.24	5.9834	40.24	11.0078	40.24	19.9629
40.34	1.3125	40.34	1.79492	40.34	2.70996	40.34	3.55566	40.34	5.97461	40.34	11.0059	40.34	19.9707
40.44	1.31445	40.44	1.80859	40.44	2.72168	40.44	3.58203	40.44	5.98535	40.44	11.0195	40.44	19.9717
40.54	1.33105	40.54	1.81934	40.54	2.72461	40.54	3.60059	40.54	6.00293	40.54	11.0342	40.54	19.9814
40.64	1.35156	40.64	1.83789	40.64	2.73145	40.64	3.60644	40.64	6.0166	40.64	11.0537	40.64	19.9834
40.74	1.36328	40.74	1.85938	40.74	2.74707	40.74	3.62598	40.74	6.02832	40.74	11.0703	40.74	20.0146
40.84	1.3584	40.84	1.84961	40.84	2.73242	40.84	3.61719	40.84	6.03809	40.84	11.0635	40.84	20.0068
40.94	1.37109	40.94	1.8623	40.94	2.73535	40.94	3.63281	40.94	6.04492	40.94	11.0781	40.94	20.0146
41.04	1.38672	41.04	1.8584	41.04	2.76563	41.04	3.64063	41.04	6.04492	41.04	11.0996	41.04	20.0186
41.14	1.38769	41.14	1.87598	41.14	2.77832	41.14	3.65332	41.14	6.05078	41.14	11.1309	41.14	20.0205
41.24	1.38281	41.24	1.875	41.24	2.78906	41.24	3.66504	41.24	6.06055	41.24	11.125	41.24	20.0381
41.34	1.38086	41.34	1.87695	41.34	2.79297	41.34	3.66797	41.34	6.07324	41.34	11.1279	41.34	20.0371
41.44	1.37305	41.44	1.87109	41.44	2.80078	41.44	3.67383	41.44	6.07324	41.44	11.1211	41.44	20.0254
41.54	1.36523	41.54	1.87402	41.54	2.80469	41.54	3.67285	41.54	6.04492	41.54	11.1152	41.54	20.0352
41.64	1.35937	41.64	1.86133	41.64	2.81055	41.64	3.67773	41.64	6.05078	41.64	11.1172	41.64	20.0322
41.74	1.33984	41.74	1.84082	41.74	2.8252	41.74	3.69531	41.74	6.05469	41.74	11.124	41.74	20.043
41.84	1.33105	41.84	1.83984	41.84	2.84277	41.84	3.69336	41.84	6.06348	41.84	11.1338	41.84	20.0547
41.94	1.31836	41.94	1.83301	41.94	2.84961	41.94	3.71289	41.94	6.06348	41.94	11.1475	41.94	20.0547
42.04	1.31055	42.04	1.83008	42.04	2.83984	42.04	3.72363	42.04	6.07617	42.04	11.1426	42.04	20.0547
42.14	1.31152	42.14	1.81641	42.14	2.84375	42.14	3.72851	42.14	6.06445	42.14	11.1465	42.14	20.0557
42.24	1.3125	42.24	1.82324	42.24	2.85059	42.24	3.73242	42.24	6.05371	42.24	11.1416	42.24	20.0693
42.34	1.30957	42.34	1.81152	42.34	2.85059	42.34	3.72852	42.34	6.01855	42.34	11.126	42.34	20.082
42.44	1.32129	42.44	1.80273	42.44	2.8457	42.44	3.72656	42.44	6.00488	42.44	11.1123	42.44	20.0635
42.54	1.30273	42.54	1.80566	42.54	2.82324	42.54	3.69434	42.54	6.00293	42.54	11.0879	42.54	20.0449
42.64	1.27246	42.64	1.78027	42.64	2.82227	42.64	3.68652	42.64	5.99414	42.64	11.0605	42.64	20.0566
42.74	1.25684	42.74	1.76953	42.74	2.82422	42.74	3.68848	42.74	5.98926	42.74	11.0586	42.74	20.0518
42.84	1.22266	42.84	1.76074	42.84	2.79102	42.84	3.66797	42.84	5.96973	42.84	11.0273	42.84	20.0273
42.94	1.25781	42.94	1.7666	42.94	2.81543	42.94	3.67676	42.94	5.98438	42.94	11.0615	42.94	20.0303
43.04	1.25977	43.04	1.7666	43.04	2.7959	43.04	3.66699	43.04	5.97559	43.04	11.0557	43.04	20.0244
43.14	1.27149	43.14	1.77832	43.14	2.80078	43.14	3.66504	43.14	5.97656	43.14	11.0479	43.14	20.0293
43.24	1.29199	43.24	1.77148	43.24	2.78906	43.24	3.66016	43.24	5.96777	43.24	11.0527	43.24	20.0254
43.34	1.2793	43.34	1.75293	43.34	2.78906	43.34	3.65039	43.34	5.97461	43.34	11.0342	43.34	20.0313
43.44	1.27246	43.44	1.75	43.44	2.77637	43.44	3.66211	43.44	5.95215	43.44	11.0195	43.44	20.0156
43.54	1.29199	43.54	1.76172	43.54	2.78125	43.54	3.66992	43.54	5.97168	43.54	11.0381	43.54	20.0352
43.64	1.28906	43.64	1.76465	43.64	2.78027	43.64	3.65918	43.64	5.9668	43.64	11.0381	43.64	20.042
43.74	1.2793	43.74	1.7627	43.74	2.78027	43.74	3.65723	43.74	5.96484	43.74	11.0361	43.74	20.041
43.84	1.28125	43.84	1.76758	43.84	2.78711	43.84	3.65918	43.84	5.97754	43.84	11.04	43.84	20.042
43.94	1.29297	43.94	1.7832	43.94	2.79199	43.94	3.66504	43.94	5.98926	43.94	11.0576	43.94	20.0479
44.04	1.2998	44.04	1.78906	44.04	2.79297	44.04	3.66113	44.04	5.99023	44.04	11.0566	44.04	20.0498
44.14	1.29785	44.14	1.78906	44.14	2.79004	44.14	3.66113	44.14	5.99023	44.14	11.0488	44.14	20.0488
44.24	1.28711	44.24	1.77637	44.24	2.78711	44.24	3.65332	44.24	5.99316	44.24	11.0459	44.24	20.042
44.34	1.29688	44.34	1.77344	44.34	2.78711	44.34	3.65332	44.34	5.98145	44.34	11.0459	44.34	20.04
44.44	1.28711	44.44	1.77148	44.44	2.77539	44.44	3.6416	44.44	5.97754	44.44	11.0342	44.44	20.0303
44.54	1.30566	44.54	1.78125	44.54	2.79199	44.54	3.6582	44.54	5.99414	44.54	11.0576	44.54	20.041
44.64	1.31055	44.64	1.77832	44.64	2.78516	44.64	3.65137	44.64	5.9873	44.64	11.0469	44.64	20.043
44.74	1.30859	44.74	1.77734	44.74	2.77832	44.74	3.64844	44.74	5.98438	44.74	11.0586	44.74	20.0361
44.84	1.29883	44.84	1.76953	44.84	2.77637	44.84	3.6377	44.84	5.98242	44.84	11.0527	44.84	20.0283
44.94	1.29492	44.94	1.77539	44.94	2.78223	44.94	3.62891	44.94	5.98926	44.94	11.0527	44.94	20.0303
45.04	1.29883	45.04	1.78027	45.04	2.79199	45.04	3.63867	45.04	6.00098	45.04	11.0693	45.04	20.0215
45.14	1.29004	45.14	1.78711	45.14	2.7832	45.14	3.62988	45.14	5.98926	45.14	11.0449	45.14	20.0176
45.24	1.2959	45.24	1.78711	45.24	2.77734	45.24	3.63184	45.24	5.99707	45.24	11.0449	45.24	20.0127
45.34	1.28809	45.34	1.78711	45.34	2.78125	45.34	3.63184	45.34	5.99707	45.34	11.0449	45.34	20.0137
45.44	1.29395	45.44	1.78711	45.44	2.7666	45.44	3.62695	45.44	5.98828	45.44	11.04	45.44	20.0205
45.54	1.30371	45.54	1.78613	45.54	2.78125	45.54	3.63672	45.54	5.99121	45.54	11.0488	45.54	20.0098
45.64	1.30762	45.64	1.77051	45.64	2.7793	45.64	3.63184	45.64	5.99121	45.64	11.0352	45.64	20.0205
45.74	1.31738	45.74	1.78418	45.74	2.78516	45.74	3.63574	45.74	5.99805	45.74	11.042	45.74	20.0303
45.84	1.30371	45.84	1.77734	45.84	2.78613	45.84	3.62207	45.84	5.99414	45.84	11.042	45.84	20.0254
45.94	1.30762	45.94	1.7832	45.94	2.78125	45.94	3.62891	45.94	5.99902	45.94	11.0352	45.94	20.0322
46.04	1.30566	46.04	1.78027	46.04	2.7832	46.04	3.62012	46.04	5.99512	46.04	11.0391	46.04	20.0107
46.14	1.30371	46.14	1.78418	46.14	2.7832	46.14	3.62793	46.14	6.00293	46.14	11.0508	46.14	20.0234
46.24	1.31934	46.24	1.7998	46.24	2.79883	46.24	3.6377	46.24	6.00098	46.24	11.0625	46.24	20.0137
46.34	1.31836	46.34	1.79883	46.34	2.80176	46.34	3.62891	46.34	6.00684	46.34	11.0586	46.34	20.0117
46.44	1.32031	46.44	1.7998	46.44	2.79102	46.44	3.61035	46.44	5.99805	46.44	11.0596	46.44	20.0127
46.54	1.32227	46.54	1.79785	46.54	2.78906	46.54	3.61719	46.54	6.01074	46.54	11.0537	46.54	19.999
46.64	1.32617	46.64	1.80762	46.64	2.81055	46.64	3.62207	46.64	6.0166	46.64	11.0752	46.64	20.0098
46.74	1.31445	46.74	1.80078	46.74	2.80469	46.74	3.6084	46.74	6.01563	46.74	11.0811	46.74	20.0039
46.84	1.30566	46.84	1.78711	46.84	2.80469	46.84	3.5957	46.84	6.00879	46.84	11.0732	46.84	19.9854
46.94	1.30371	46.94	1.79199	46.94	2.7959	46.94	3.59668	46.94	5.99219	46.94	11.0605	46.94	19.9756
47.04	1.30469	47.04	1.80566	47.04	2.80859	47.04	3.59961	47.04	6	47.04	11.0537	47.04	19.9766
47.14	1.31152	47.14	1.8125	47.14	2.81934	47.14	3.60547	47.14	5.99902	47.14	11.0527	47.14	19.9834
47.24	1.31152	47.24	1.8125	47.24	2.80762	47.24	3.60645	47.24	5.99805	47.24	11.0576	47.24	19.9639
47.34	1.3125	47.34	1.8125	47.34	2.80469	47.34	3.60449	47.34	6.00195	47.34	11.0547	47.34	19.9521
47.44	1.30469	47.44	1.80859	47.44	2.81934	47.44	3.60352	47.44	5.99219	47.44	11.041	47.44	19.9443
47.54	1.31152	47.54	1.81348	47.54	2.80859	47.54	3.59082	47.54	5.99219	47.54	11.04	47.54	19.9561
47.64	1.30957	47.64	1.81348	47.64	2.81738	47.64	3.59668	47.64	5.98828	47.64	11.0313	47.64	19.9434
47.74	1.31543	47.74	1.81348	47.74	2.81543	47.74	3.60254	47.74	5.9873	47.74	11.043	47.74	19.9434
47.84	1.30664	47.84	1.80469	47.84	2.82031	47.84	3.58984	47.84	5.98047	47.84	11.04	47.84	19.9277
47.94	1.32422	47.94	1.82227	47.94	2.83691	47.94	3.60059	47.94	5.99609	47.94	11.0625	47.94	19.9541
48.04	1.3291	48.04	1.82813	48.04	2.83301	48.04	3.59863	48.04	6.00293	48.04	11.0801	48.04	19.9551
48.14	1.33594	48.14	1.81738	48.14	2.84082	48.14	3.60547	48.14	6.00293	48.14	11.0674	48.14	19.9551
48.24	1.33496	48.24	1.81445	48.24	2.83789	48.24	3.59277	48.24	6.00684	48.24	11.0703	48.24	19.9541
48.34	1.33496	48.34	1.82031	48.34	2.83594	48.34	3.59375	48.34	6.02441	48.34	11.0771	48.34	19.9531
48.44	1.31641	48.44	1.8125	48.44	2.83008	48.44	3.58203	48.44	6.00586	48.44	11.0586	48.44	19.957
48.54	1.32813	48.54	1.81348	48.54	2.8418	48.54	3.58984	48.54	6.00684	48.54	11.0537	48.54	19.959
48.64	1.31836	48.64	1.81641	48.64	2.8418	48.64	3.5752	48.64	5.99707	48.64	11.0439	48.64	19.9346
48.74	1.31152	48.74	1.80957	48.74	2.83301	48.74	3.57422	48.74	5.99023	48.74	11.0254	48.74	19.9219
48.84	1.32227	48.84	1.80859	48.84	2.85059	48.84	3.59082	48.84	6.00586	48.84	11.04	48.84	19.9219
48.94	1.30957	48.94	1.80566	48.94	2.83105	48.94	3.58008	48.94	5.99219	48.94	11.0313	48.94	19.9023
49.04	1.29785	49.04	1.80859	49.04	2.82617	49.04	3.58008	49.04	5.98047	49.04	11.0332	49.04	19.8945
49.14	1.30273	49.14	1.81348	49.14	2.82324	49.14	3.57422	49.14	5.99023	49.14	11.042	49.14	19.9063
49.24	1.29199	49.24	1.79785	49.24	2.81836	49.24	3.57129	49.24	5.98047	49.24	11.0244	49.24	19.8828
49.34	1.29199	49.34	1.7959	49.34	2.80762	49.34	3.56445	49.34	5.96094	49.34	11.0186	49.34	19.8691
49.44	1.2832	49.44	1.7998	49.44	2.81445	49.44	3.56445	49.44	5.96777	49.44	11.0273	49.44	19.8652
49.54	1.29199	49.54	1.79883	49.54	2.82129	49.54	3.57227	49.54	5.96973	49.54	11.0205	49.54	19.8525
49.64	1.28711	49.64	1.81152	49.64	2.81738	49.64	3.58008	49.64	5.97461	49.64	11.0332	49.64	19.8457
49.74	1.28418	49.74	1.79883	49.74	2.7998	49.74	3.5498	49.74	5.95801	49.74	11.0059	49.74	19.8213
49.84	1.29102	49.84	1.80762	49.84	2.80371	49.84	3.55762	49.84	5.96973	49.84	11.0205	49.84	19.8213
49.94	1.28613	49.94	1.81445	49.94	2.80957	49.94	3.56738	49.94	5.96484	49.94	11.0176	49.94	19.8252
50.04	1.28418	50.04	1.82031	50.04	2.82031	50.04	3.56543	50.04	5.96387	50.04	11.0039	50.04	19.8242
50.14	1.27832	50.14	1.80762	50.14	2.79883	50.14	3.56152	50.14	5.95703	50.14	10.9961	50.14	19.8115
50.24	1.26953	50.24	1.81348	50.24	2.80859	50.24	3.55273	50.24	5.95703	50.24	10.9932	50.24	19.7949
50.34	1.26172	50.34	1.81934	50.34	2.80078	50.34	3.56055	50.34	5.95117	50.34	10.9902	50.34	19.7881
50.44	1.25879	50.44	1.82031	50.44	2.79004	50.44	3.55957	50.44	5.94336	50.44	10.9844	50.44	19.7744
50.54	1.25293	50.54	1.8125	50.54	2.78223	50.54	3.55664	50.54	5.93555	50.54	10.9678	50.54	19.7656
50.64	1.25976	50.64	1.81934	50.64	2.77832	50.64	3.55176	50.64	5.94141	50.64	10.9746	50.64	19.7539
50.74	1.24707	50.74	1.80664	50.74	2.77051	50.74	3.54395	50.74	5.9248	50.74	10.9629	50.74	19.7383
50.84	1.24512	50.84	1.81055	50.84	2.75781	50.84	3.54297	50.84	5.91309	50.84	10.9482	50.84	19.7119
50.94	1.23828	50.94	1.79785	50.94	2.75391	50.94	3.53418	50.94	5.91504	50.94	10.9443	50.94	19.708
51.04	1.23145	51.04	1.79883	51.04	2.75977	51.04	3.53223	51.04	5.91016	51.04	10.9355	51.04	19.7021
51.14	1.24023	51.14	1.79883	51.14	2.74902	51.14	3.54492	51.14	5.91797	51.14	10.9463	51.14	19.7021
51.24	1.24121	51.24	1.80078	51.24	2.74902	51.24	3.55273	51.24	5.91504	51.24	10.9531	51.24	19.7002
51.34	1.24121	51.34	1.79688	51.34	2.74121	51.34	3.54102	51.34	5.91797	51.34	10.9541	51.34	19.6826
51.44	1.24121	51.44	1.79395	51.44	2.73242	51.44	3.54199	51.44	5.90723	51.44	10.9531	51.44	19.6729
51.54	1.22852	51.54	1.80371	51.54	2.72266	51.54	3.5459	51.54	5.90234	51.54	10.9404	51.54	19.6514
51.64	1.23633	51.64	1.79785	51.64	2.7168	51.64	3.54394	51.64	5.88965	51.64	10.9365	51.64	19.6553
51.74	1.23047	51.74	1.80078	51.74	2.71191	51.74	3.54297	51.74	5.88867	51.74	10.9346	51.74	19.6523
51.84	1.22266	51.84	1.7998	51.84	2.71875	51.84	3.54785	51.84	5.87012	51.84	10.9326	51.84	19.6367
51.94	1.2168	51.94	1.80566	51.94	2.70605	51.94	3.54004	51.94	5.87598	51.94	10.9277	51.94	19.6377
52.04	1.21094	52.04	1.79785	52.04	2.7041	52.04	3.54492	52.04	5.87207	52.04	10.9258	52.04	19.6357
52.14	1.21875	52.14	1.81055	52.14	2.71777	52.14	3.55859	52.14	5.87891	52.14	10.9316	52.14	19.6299
52.24	1.20215	52.24	1.79492	52.24	2.69727	52.24	3.54199	52.24	5.86719	52.24	10.9268	52.24	19.6094
52.34	1.20117	52.34	1.81055	52.34	2.69922	52.34	3.54102	52.34	5.87012	52.34	10.9316	52.34	19.6133
52.44	1.20605	52.44	1.82031	52.44	2.68652	52.44	3.53711	52.44	5.86914	52.44	10.9277	52.44	19.6055
52.54	1.21094	52.54	1.81641	52.54	2.70215	52.54	3.55078	52.54	5.87598	52.54	10.9219	52.54	19.6006
52.64	1.21191	52.64	1.82031	52.64	2.70801	52.64	3.55078	52.64	5.88086	52.64	10.9326	52.64	19.6094
52.74	1.20605	52.74	1.80371	52.74	2.7002	52.74	3.54199	52.74	5.86426	52.74	10.9111	52.74	19.5996
52.84	1.2041	52.84	1.80273	52.84	2.70801	52.84	3.55078	52.84	5.86328	52.84	10.9082	52.84	19.5811
52.94	1.20996	52.94	1.80176	52.94	2.69238	52.94	3.54688	52.94	5.87305	52.94	10.9043	52.94	19.5801
53.04	1.21387	53.04	1.79785	53.04	2.70215	53.04	3.54492	53.04	5.87109	53.04	10.9053	53.04	19.5723
53.14	1.21191	53.14	1.79004	53.14	2.68848	53.14	3.54297	53.14	5.87012	53.14	10.9043	53.14	19.5605
53.24	1.22852	53.24	1.79395	53.24	2.70508	53.24	3.5459	53.24	5.87793	53.24	10.9258	53.24	19.5723
53.34	1.21094	53.34	1.7998	53.34	2.70703	53.34	3.54297	53.34	5.87793	53.34	10.9121	53.34	19.5605
53.44	1.21582	53.44	1.7998	53.44	2.70508	53.44	3.55469	53.44	5.86816	53.44	10.9111	53.44	19.5664
53.54	1.20996	53.54	1.7832	53.54	2.69336	53.54	3.54785	53.54	5.85547	53.54	10.8994	53.54	19.5479
53.64	1.19336	53.64	1.77441	53.64	2.67871	53.64	3.53516	53.64	5.83887	53.64	10.8916	53.64	19.5381
53.74	1.19141	53.74	1.77539	53.74	2.69043	53.74	3.54004	53.74	5.83789	53.74	10.8828	53.74	19.5322
53.84	1.19434	53.84	1.7793	53.84	2.68848	53.84	3.54395	53.84	5.85059	53.84	10.8896	53.84	19.5322
53.94	1.20117	53.94	1.77637	53.94	2.68848	53.94	3.54199	53.94	5.84375	53.94	10.8818	53.94	19.5371
54.04	1.19629	54.04	1.77344	54.04	2.67676	54.04	3.5498	54.04	5.83496	54.04	10.8818	54.04	19.5264
54.14	1.19922	54.14	1.7666	54.14	2.68555	54.14	3.5498	54.14	5.83301	54.14	10.877	54.14	19.5195
54.24	1.20215	54.24	1.76953	54.24	2.68848	54.24	3.5498	54.24	5.83789	54.24	10.8828	54.24	19.5225
54.34	1.20703	54.34	1.76953	54.34	2.67773	54.34	3.55078	54.34	5.83789	54.34	10.8818	54.34	19.5215
54.44	1.22949	54.44	1.78516	54.44	2.68945	54.44	3.5625	54.44	5.84668	54.44	10.8955	54.44	19.5186
54.54	1.2207	54.54	1.7793	54.54	2.70215	54.54	3.57031	54.54	5.84082	54.54	10.8828	54.54	19.5137
54.64	1.23535	54.64	1.78809	54.64	2.71094	54.64	3.57422	54.64	5.84473	54.64	10.8994	54.64	19.5127
54.74	1.22754	54.74	1.79199	54.74	2.69922	54.74	3.57227	54.74	5.85059	54.74	10.8838	54.74	19.5059
54.84	1.22949	54.84	1.79883	54.84	2.7002	54.84	3.5752	54.84	5.83594	54.84	10.8867	54.84	19.4902
54.94	1.21582	54.94	1.78613	54.94	2.68652	54.94	3.57227	54.94	5.8291	54.94	10.8682	54.94	19.4717
55.04	1.21191	55.04	1.78125	55.04	2.68164	55.04	3.57031	55.04	5.82031	55.04	10.8594	55.04	19.4678
55.14	1.22266	55.14	1.78418	55.14	2.68359	55.14	3.55859	55.14	5.8252	55.14	10.8525	55.14	19.4697
55.24	1.22949	55.24	1.7998	55.24	2.68848	55.24	3.57031	55.24	5.83105	55.24	10.8584	55.24	19.4727
55.34	1.22949	55.34	1.79492	55.34	2.67188	55.34	3.55859	55.34	5.8252	55.34	10.8506	55.34	19.46
55.44	1.20801	55.44	1.77832	55.44	2.6582	55.44	3.55957	55.44	5.79688	55.44	10.8271	55.44	19.4492
55.54	1.2168	55.54	1.79785	55.54	2.67773	55.54	3.55664	55.54	5.80176	55.54	10.8271	55.54	19.4424
55.64	1.22363	55.64	1.78906	55.64	2.6582	55.64	3.55566	55.64	5.79395	55.64	10.8232	55.64	19.4385
55.74	1.21484	55.74	1.79199	55.74	2.66211	55.74	3.54395	55.74	5.80371	55.74	10.8203	55.74	19.4287
55.84	1.21387	55.84	1.78613	55.84	2.64941	55.84	3.53809	55.84	5.79102	55.84	10.8105	55.84	19.4121
55.94	1.20996	55.94	1.79004	55.94	2.64355	55.94	3.5498	55.94	5.79785	55.94	10.8047	55.94	19.4111
56.04	1.21777	56.04	1.7959	56.04	2.6582	56.04	3.5498	56.04	5.80566	56.04	10.7969	56.04	19.4043
56.14	1.19922	56.14	1.77637	56.14	2.64746	56.14	3.54687	56.14	5.79688	56.14	10.7979	56.14	19.3887
56.24	1.19238	56.24	1.77637	56.24	2.63867	56.24	3.53223	56.24	5.78125	56.24	10.7773	56.24	19.3779
56.34	1.20605	56.34	1.77637	56.34	2.63574	56.34	3.5293	56.34	5.76855	56.34	10.7852	56.34	19.3721
56.44	1.20703	56.44	1.77539	56.44	2.63574	56.44	3.53711	56.44	5.78027	56.44	10.7773	56.44	19.3584
56.54	1.18359	56.54	1.77539	56.54	2.61426	56.54	3.51953	56.54	5.76465	56.54	10.7656	56.54	19.3418
56.64	1.18652	56.64	1.76465	56.64	2.60352	56.64	3.51953	56.64	5.75781	56.64	10.7422	56.64	19.3359
56.74	1.18457	56.74	1.76953	56.74	2.60938	56.74	3.51172	56.74	5.76172	56.74	10.7412	56.74	19.3232
56.84	1.18164	56.84	1.76172	56.84	2.59961	56.84	3.51563	56.84	5.75879	56.84	10.7441	56.84	19.3164
56.94	1.18848	56.94	1.76563	56.94	2.61328	56.94	3.51758	56.94	5.7666	56.94	10.7383	56.94	19.3184
57.04	1.16992	57.04	1.75391	57.04	2.58691	57.04	3.49902	57.04	5.74805	57.04	10.7168	57.04	19.292
57.14	1.17383	57.14	1.74609	57.14	2.58691	57.14	3.49609	57.14	5.74121	57.14	10.708	57.14	19.2842
57.24	1.1709	57.24	1.75391	57.24	2.59082	57.24	3.50977	57.24	5.7373	57.24	10.7148	57.24	19.2852
57.34	1.1582	57.34	1.75391	57.34	2.58105	57.34	3.50586	57.34	5.72461	57.34	10.7021	57.34	19.2666
57.44	1.16504	57.44	1.75781	57.44	2.5752	57.44	3.5127	57.44	5.72754	57.44	10.6895	57.44	19.2715
57.54	1.14844	57.54	1.74512	57.54	2.5498	57.54	3.49512	57.54	5.7168	57.54	10.6729	57.54	19.248
57.64	1.1377	57.64	1.73633	57.64	2.53711	57.64	3.47363	57.64	5.7002	57.64	10.6621	57.64	19.2324
57.74	1.12988	57.74	1.7334	57.74	2.53809	57.74	3.48047	57.74	5.70117	57.74	10.6572	57.74	19.2305
57.84	1.11523	57.84	1.72949	57.84	2.53027	57.84	3.48145	57.84	5.6875	57.84	10.6455	57.84	19.2236
57.94	1.12207	57.94	1.73926	57.94	2.53027	57.94	3.48926	57.94	5.69043	57.94	10.6494	57.94	19.2227
58.04	1.12891	58.04	1.74707	58.04	2.5332	58.04	3.4834	58.04	5.70703	58.04	10.6533	58.04	19.2207
58.14	1.12988	58.14	1.70996	58.14	2.54492	58.14	3.49023	58.14	5.71387	58.14	10.6504	58.14	19.2139
58.24	1.14355	58.24	1.71875	58.24	2.5459	58.24	3.50195	58.24	5.71094	58.24	10.6436	58.24	19.2178
58.34	1.12891	58.34	1.70898	58.34	2.53418	58.34	3.48242	58.34	5.69727	58.34	10.6357	58.34	19.2031
58.44	1.11523	58.44	1.71582	58.44	2.55176	58.44	3.50586	58.44	5.70898	58.44	10.6357	58.44	19.1943
58.54	1.12305	58.54	1.70117	58.54	2.5625	58.54	3.5	58.54	5.71582	58.54	10.625	58.54	19.1865
58.64	1.13867	58.64	1.72852	58.64	2.57031	58.64	3.53223	58.64	5.74316	58.64	10.6377	58.64	19.2139
58.74	1.12402	58.74	1.70801	58.74	2.56641	58.74	3.50391	58.74	5.7334	58.74	10.6367	58.74	19.1768
58.84	1.12305	58.84	1.7002	58.84	2.55859	58.84	3.52734	58.84	5.74609	58.84	10.6592	58.84	19.1611
58.94	1.11328	58.94	1.68945	58.94	2.55273	58.94	3.51758	58.94	5.74512	58.94	10.6533	58.94	19.1748
59.04	1.16602	59.04	1.67871	59.04	2.55957	59.04	3.52734	59.04	5.76953	59.04	10.6543	59.04	19.1768
59.14	1.16602	59.14	1.66797	59.14	2.57227	59.14	3.51269	59.14	5.76074	59.14	10.6338	59.14	19.1836
59.24	1.14746	59.24	1.70117	59.24	2.57422	59.24	3.54004	59.24	5.76074	59.24	10.6123	59.24	19.2051
59.34	1.18555	59.34	1.73438	59.34	2.58105	59.34	3.58105	59.34	5.79395	59.34	10.6025	59.34	19.2432
59.44	1.1748	59.44	1.72168	59.44	2.55273	59.44	3.64063	59.44	5.76172	59.44	10.5596	59.44	19.2139
59.54	1.17578	59.54	1.68262	59.54	2.5498	59.54	3.56445	59.54	5.74902	59.54	10.5479	59.54	19.1553
59.64	1.18652	59.64	1.66895	59.64	2.53516	59.64	3.49511	59.64	5.71875	59.64	10.5117	59.64	19.0137
59.74	0.991211	59.74	1.61523	59.74	2.49023	59.74	3.33105	59.74	5.58203	59.74	10.3721	59.74	18.8301
59.84	1.17383	59.84	1.54199	59.84	2.46777	59.84	3.37305	59.84	5.39648	59.84	10.3779	59.84	18.79
59.94	-3.94141	59.94	1.19238	59.94	2.46582	59.94	3.30957	59.94	5.37891	59.94	10.1436	59.94	14.583
60.04	-0.709961	60.04	1.26074	60.04	1.9082	60.04	2.7334	60.04	4.91504	60.04	9.14355	60.04	15.9785
60.14	-16.5566	60.14	-8.82324	60.14	3.25781	60.14	4.14853	60.14	-1.07617	60.14	3.97949	60.14	-2.42179
60.24	21.3838	60.24	15.0742	60.24	-0.508789	60.24	-0.194336	60.24	7.60449	60.24	10.458	60.24	40.748
60.34	5.31543	60.34	4.34375	60.34	1.46973	60.34	1.78809	60.34	5.61816	60.34	9.08984	60.34	18.3398
60.44	0.0673828	60.44	0.250977	60.44	2.12012	60.44	2.18164	60.44	3.68262	60.44	7.24219	60.44	11.707
60.54	-0.394531	60.54	0.136719	60.54	1.96387	60.54	2.26074	60.54	3.3252	60.54	7.07422	60.54	11.5742
60.64	-0.0203934	60.64	0.518555	60.64	1.7002	60.64	2.18078	60.64	3.61426	60.64	6.83691	60.64	11.9054
60.74	0.21875	60.74	0.746094	60.74	1.5752	60.74	2.08301	60.74	3.43652	60.74	6.75781	60.74	12.3887
60.84	0.338867	60.84	0.84668	60.84	1.55371	60.84	1.82227	60.84	3.22363	60.84	6.61523	60.84	12.2373
60.94	0.801758	60.94	0.924805	60.94	1.81055	60.94	2.17871	60.94	3.50684	60.94	6.77539	60.94	12.4756
61.04	0.792969	61.04	1.09277	61.04	1.5293	61.04	1.89063	61.04	3.36719	61.04	6.84668	61.04	12.2783
61.14	0.777342	61.14	1.13281	61.14	1.45703	61.14	1.72363	61.14	3.32617	61.14	6.74414	61.14	12.1992
61.24	0.480469	61.24	0.94043	61.24	1.23145	61.24	1.62109	61.24	3.02637	61.24	6.44824	61.24	11.917
61.34	0.578125	61.34	0.950195	61.34	1.2666	61.34	1.77637	61.34	3.04199	61.34	6.39746	61.34	11.9375
61.44	0.603516	61.44	0.967773	61.44	1.32227	61.44	1.77344	61.44	3.05566	61.44	6.31445	61.44	11.9199
61.54	0.610352	61.54	0.97168	61.54	1.30273	61.54	1.80469	61.54	3.01563	61.54	6.22168	61.54	11.8691
61.64	0.600595	61.64	0.973633	61.64	1.31836	61.64	1.80274	61.64	3.03418	61.64	6.16895	61.64	11.8272
61.74	0.59375	61.74	0.984375	61.74	1.3291	61.74	1.81055	61.74	3.05273	61.74	6.21094	61.74	11.7881
61.84	0.65332	61.84	1.01953	61.84	1.33496	61.84	1.83984	61.84	3.10254	61.84	6.20801	61.84	11.7842
61.94	0.681641	61.94	1.04199	61.94	1.35059	61.94	1.83887	61.94	3.09863	61.94	6.21191	61.94	11.7285
62.04	0.719727	62.04	1.04004	62.04	1.35547	62.04	1.84277	62.04	3.09277	62.04	6.21777	62.04	11.6875
62.14	0.708989	62.14	1.02441	62.14	1.34375	62.14	1.83106	62.14	3.08887	62.14	6.20605	62.14	11.6592
62.24	0.736328	62.24	1	62.24	1.31641	62.24	1.84082	62.24	3.07129	62.24	6.17871	62.24	11.6094
62.34	0.75	62.34	1.00098	62.34	1.3252	62.34	1.8252	62.34	3.08594	62.34	6.15918	62.34	11.5527
62.44	0.748047	62.44	0.985352	62.44	1.30273	62.44	1.80078	62.44	3.08496	62.44	6.10938	62.44	11.5137
62.54	0.776367	62.54	1.00684	62.54	1.32031	62.54	1.81738	62.54	3.10449	62.54	6.09473	62.54	11.5059
62.64	0.801761	62.64	0.996094	62.64	1.32129	62.64	1.8418	62.64	3.0918	62.64	6.07617	62.64	11.4668
62.74	0.777344	62.74	0.977539	62.74	1.29883	62.74	1.84277	62.74	3.05176	62.74	6.04395	62.74	11.4063
62.84	0.771484	62.84	0.991211	62.84	1.29883	62.84	1.83105	62.84	3.05859	62.84	6.01074	62.84	11.3906
62.94	0.769531	62.94	0.981445	62.94	1.30078	62.94	1.82129	62.94	3.02637	62.94	5.97363	62.94	11.3477
63.04	0.753906	63.04	0.988281	63.04	1.30273	63.04	1.83984	63.04	3.02637	63.04	5.95996	63.04	11.3496
63.14	0.732426	63.14	0.993164	63.14	1.28516	63.14	1.82129	63.14	3.01465	63.14	5.9248	63.14	11.3047
63.24	0.732422	63.24	1.00879	63.24	1.30469	63.24	1.81738	63.24	3.02637	63.24	5.91602	63.24	11.2813
63.34	0.702148	63.34	1	63.34	1.29297	63.34	1.80859	63.34	3.01172	63.34	5.89648	63.34	11.2578
63.44	0.699219	63.44	0.991211	63.44	1.29297	63.44	1.7998	63.44	2.99121	63.44	5.87988	63.44	11.2324
63.54	0.712891	63.54	0.993164	63.54	1.30469	63.54	1.78027	63.54	2.96777	63.54	5.87793	63.54	11.1895
63.64	0.714846	63.64	0.995117	63.64	1.3125	63.64	1.79981	63.64	2.96289	63.64	5.87793	63.64	11.1758
63.74	0.702148	63.74	0.977539	63.74	1.29883	63.74	1.78809	63.74	2.96387	63.74	5.88184	63.74	11.1406
63.84	0.728516	63.84	0.981445	63.84	1.31641	63.84	1.78809	63.84	2.96777	63.84	5.86816	63.84	11.1367
63.94	0.724609	63.94	0.944336	63.94	1.29297	63.94	1.76855	63.94	2.96191	63.94	5.85645	63.94	11.0918
64.04	0.734375	64.04	0.954102	64.04	1.30859	64.04	1.80469	64.04	2.97363	64.04	5.85352	64.04	11.0693
64.14	0.748047	64.14	0.960938	64.14	1.31445	64.14	1.82324	64.14	2.98535	64.14	5.85645	64.14	11.0566
64.24	0.748047	64.24	0.967773	64.24	1.29492	64.24	1.80176	64.24	2.97559	64.24	5.81738	64.24	11.0352
64.34	0.759766	64.34	0.96582	64.34	1.31055	64.34	1.80957	64.34	2.99512	64.34	5.80566	64.34	11.0273
64.44	0.736328	64.44	0.94043	64.44	1.29297	64.44	1.79785	64.44	2.96387	64.44	5.76855	64.44	10.9746
64.54	0.734375	64.54	0.936523	64.54	1.28711	64.54	1.7959	64.54	2.95605	64.54	5.74121	64.54	10.9355
64.64	0.724609	64.64	0.946289	64.64	1.28809	64.64	1.79785	64.64	2.95605	64.64	5.72949	64.64	10.916
64.74	0.722656	64.74	0.932617	64.74	1.30078	64.74	1.79199	64.74	2.95215	64.74	5.72168	64.74	10.8848
64.84	0.716797	64.84	0.938477	64.84	1.30273	64.84	1.79004	64.84	2.94434	64.84	5.71582	64.84	10.875
64.94	0.699219	64.94	0.905273	64.94	1.28125	64.94	1.77051	64.94	2.94434	64.94	5.6748	64.94	10.8291
65.04	0.69043	65.04	0.898438	65.04	1.28613	65.04	1.75	65.04	2.92383	65.04	5.64844	65.04	10.8037
65.14	0.697266	65.14	0.897461	65.14	1.28125	65.14	1.74512	65.14	2.92383	65.14	5.63574	65.14	10.7754
65.24	0.679688	65.24	0.905273	65.24	1.26758	65.24	1.73145	65.24	2.93262	65.24	5.61133	65.24	10.7363
65.34	0.693359	65.34	0.928711	65.34	1.26953	65.34	1.73047	65.34	2.9248	65.34	5.60645	65.34	10.7148
65.44	0.671875	65.44	0.90918	65.44	1.26367	65.44	1.73145	65.44	2.90918	65.44	5.57324	65.44	10.6758
65.54	0.662109	65.54	0.901367	65.54	1.25586	65.54	1.70801	65.54	2.90332	65.54	5.56348	65.54	10.6504
65.64	0.65332	65.64	0.873047	65.64	1.23633	65.64	1.68066	65.64	2.87598	65.64	5.53027	65.64	10.627
65.74	0.660156	65.74	0.868164	65.74	1.24023	65.74	1.68066	65.74	2.87207	65.74	5.52246	65.74	10.6133
65.84	0.644531	65.84	0.860352	65.84	1.24219	65.84	1.67676	65.84	2.84863	65.84	5.49316	65.84	10.5938
65.94	0.642578	65.94	0.848633	65.94	1.22852	65.94	1.66309	65.94	2.83887	65.94	5.4834	65.94	10.5674
66.04	0.65625	66.04	0.860352	66.04	1.23047	66.04	1.67676	66.04	2.83301	66.04	5.47363	66.04	10.5742
66.14	0.650391	66.14	0.848633	66.14	1.22168	66.14	1.6748	66.14	2.8252	66.14	5.44824	66.14	10.5352
66.24	0.642578	66.24	0.848633	66.24	1.22461	66.24	1.68066	66.24	2.81738	66.24	5.4209	66.24	10.5078
66.34	0.644531	66.34	0.84082	66.34	1.2207	66.34	1.66504	66.34	2.80762	66.34	5.41895	66.34	10.4941
66.44	0.642578	66.44	0.836914	66.44	1.23047	66.44	1.66309	66.44	2.79395	66.44	5.40723	66.44	10.4746
66.54	0.632813	66.54	0.836914	66.54	1.2207	66.54	1.65332	66.54	2.78223	66.54	5.3877	66.54	10.4512
66.64	0.634766	66.64	0.84082	66.64	1.22266	66.64	1.66699	66.64	2.77441	66.64	5.3916	66.64	10.4395
66.74	0.632813	66.74	0.844727	66.74	1.2168	66.74	1.67285	66.74	2.7793	66.74	5.37207	66.74	10.4258
66.84	0.621094	66.84	0.838867	66.84	1.2168	66.84	1.67285	66.84	2.77441	66.84	5.37012	66.84	10.418
66.94	0.608398	66.94	0.826172	66.94	1.19238	66.94	1.66602	66.94	2.76563	66.94	5.34961	66.94	10.3994
67.04	0.615234	67.04	0.81543	67.04	1.18555	67.04	1.65527	67.04	2.74902	67.04	5.33301	67.04	10.373
67.14	0.597656	67.14	0.817383	67.14	1.19336	67.14	1.65332	67.14	2.73145	67.14	5.31543	67.14	10.3418
67.24	0.609375	67.24	0.821289	67.24	1.18945	67.24	1.65527	67.24	2.73535	67.24	5.30859	67.24	10.3271
67.34	0.603516	67.34	0.81543	67.34	1.19141	67.34	1.64355	67.34	2.70996	67.34	5.2959	67.34	10.2949
67.44	0.597656	67.44	0.821289	67.44	1.17383	67.44	1.6377	67.44	2.7041	67.44	5.27051	67.44	10.2754
67.54	0.597656	67.54	0.823242	67.54	1.17383	67.54	1.64941	67.54	2.7041	67.54	5.25879	67.54	10.252
67.64	0.601563	67.64	0.817383	67.64	1.18555	67.64	1.64941	67.64	2.7041	67.64	5.23926	67.64	10.2246
67.74	0.599609	67.74	0.797852	67.74	1.17773	67.74	1.6377	67.74	2.69629	67.74	5.23145	67.74	10.209
67.84	0.587891	67.84	0.802734	67.84	1.16211	67.84	1.63086	67.84	2.69629	67.84	5.20801	67.84	10.1836
67.94	0.587891	67.94	0.817383	67.94	1.16602	67.94	1.6377	67.94	2.69043	67.94	5.2002	67.94	10.1641
68.04	0.576172	68.04	0.80957	68.04	1.16406	68.04	1.62988	68.04	2.68652	68.04	5.18262	68.04	10.1426
68.14	0.576172	68.14	0.813477	68.14	1.16406	68.14	1.6377	68.14	2.69238	68.14	5.17285	68.14	10.1309
68.24	0.580078	68.24	0.811523	68.24	1.16016	68.24	1.62988	68.24	2.68457	68.24	5.1709	68.24	10.1074
68.34	0.581055	68.34	0.81543	68.34	1.16211	68.34	1.62988	68.34	2.68457	68.34	5.16699	68.34	10.0898
68.44	0.570313	68.44	0.80957	68.44	1.16797	68.44	1.6416	68.44	2.68457	68.44	5.15723	68.44	10.0527
68.54	0.578125	68.54	0.821289	68.54	1.17383	68.54	1.64551	68.54	2.69238	68.54	5.15723	68.54	10.0332
68.64	0.578125	68.64	0.817383	68.64	1.17383	68.64	1.64746	68.64	2.69238	68.64	5.15332	68.64	10.0254
68.74	0.574219	68.74	0.821289	68.74	1.1709	68.74	1.63965	68.74	2.68457	68.74	5.13965	68.74	10.0039
68.84	0.568359	68.84	0.821289	68.84	1.18555	68.84	1.63965	68.84	2.67285	68.84	5.12793	68.84	9.98047
68.94	0.564453	68.94	0.827148	68.94	1.17383	68.94	1.63184	68.94	2.67285	68.94	5.12012	68.94	9.96484
69.04	0.574219	69.04	0.829102	69.04	1.17578	69.04	1.63574	69.04	2.66504	69.04	5.1084	69.04	9.96484
69.14	0.568359	69.14	0.817383	69.14	1.16406	69.14	1.61035	69.14	2.66113	69.14	5.09668	69.14	9.93457
69.24	0.568359	69.24	0.821289	69.24	1.15625	69.24	1.6084	69.24	2.6582	69.24	5.09277	69.24	9.93359
69.34	0.560547	69.34	0.813477	69.34	1.14453	69.34	1.60059	69.34	2.64551	69.34	5.06738	69.34	9.90625
69.44	0.560547	69.44	0.827148	69.44	1.15625	69.44	1.60059	69.44	2.65332	69.44	5.06738	69.44	9.89844
69.54	0.556641	69.54	0.827148	69.54	1.15234	69.54	1.59668	69.54	2.6416	69.54	5.05566	69.54	9.89258
69.64	0.542969	69.64	0.80957	69.64	1.13867	69.64	1.58301	69.64	2.63965	69.64	5.03809	69.64	9.86719
69.74	0.544922	69.74	0.805664	69.74	1.14453	69.74	1.57715	69.74	2.62988	69.74	5.03027	69.74	9.86133
69.84	0.554688	69.84	0.799805	69.84	1.14648	69.84	1.57129	69.84	2.63965	69.84	5.03027	69.84	9.84766
69.94	0.548828	69.94	0.788086	69.94	1.13867	69.94	1.55957	69.94	2.63379	69.94	5.01855	69.94	9.83398
70.04	0.541016	70.04	0.791992	70.04	1.14844	70.04	1.55566	70.04	2.62598	70.04	5.01074	70.04	9.80664
70.14	0.552734	70.14	0.799805	70.14	1.14844	70.14	1.56934	70.14	2.62988	70.14	4.99902	70.14	9.79492
70.24	0.552734	70.24	0.788086	70.24	1.14844	70.24	1.55762	70.24	2.62402	70.24	4.9873	70.24	9.76758
70.34	0.553711	70.34	0.794922	70.34	1.16113	70.34	1.55664	70.34	2.61914	70.34	4.98633	70.34	9.74902
70.44	0.546875	70.44	0.791992	70.44	1.1543	70.44	1.55371	70.44	2.62402	70.44	4.98535	70.44	9.73438
70.54	0.554686	70.54	0.797852	70.54	1.1543	70.54	1.55566	70.54	2.61621	70.54	4.97363	70.54	9.71094
70.64	0.546875	70.64	0.797852	70.64	1.1543	70.64	1.54785	70.64	2.62207	70.64	4.96582	70.64	9.70703
70.74	0.554686	70.74	0.790039	70.74	1.14648	70.74	1.54785	70.74	2.61426	70.74	4.95801	70.74	9.69336
70.84	0.556641	70.84	0.77832	70.84	1.14258	70.84	1.55176	70.84	2.60254	70.84	4.94629	70.84	9.66992
70.94	0.560547	70.94	0.790039	70.94	1.14648	70.94	1.5498	70.94	2.59473	70.94	4.93848	70.94	9.6543
71.04	0.566405	71.04	0.782227	71.04	1.14258	71.04	1.53808	71.04	2.59082	71.04	4.92676	71.04	9.63476
71.14	0.563477	71.14	0.788086	71.14	1.15039	71.14	1.52637	71.14	2.59082	71.14	4.91895	71.14	9.63281
71.24	0.566405	71.24	0.788086	71.24	1.15234	71.24	1.52637	71.24	2.57324	71.24	4.90332	71.24	9.61328
71.34	0.570313	71.34	0.788086	71.34	1.14453	71.34	1.52637	71.34	2.57324	71.34	4.90723	71.34	9.60352
71.44	0.558594	71.44	0.78418	71.44	1.13281	71.44	1.53125	71.44	2.56543	71.44	4.89551	71.44	9.56836
71.54	0.558592	71.54	0.776367	71.54	1.13281	71.54	1.53027	71.54	2.57129	71.54	4.8877	71.54	9.56445
71.64	0.550781	71.64	0.78418	71.64	1.14063	71.64	1.53027	71.64	2.5752	71.64	4.88086	71.64	9.55469
71.74	0.558593	71.74	0.786133	71.74	1.14258	71.74	1.53027	71.74	2.5752	71.74	4.87598	71.74	9.53125
71.84	0.5625	71.84	0.797852	71.84	1.14258	71.84	1.54199	71.84	2.58105	71.84	4.87598	71.84	9.53125
71.94	0.580078	71.94	0.797852	71.94	1.14258	71.94	1.54785	71.94	2.58105	71.94	4.86816	71.94	9.5166
72.04	0.576171	72.04	0.793945	72.04	1.14258	72.04	1.53613	72.04	2.56934	72.04	4.86816	72.04	9.5
72.14	0.580078	72.14	0.797852	72.14	1.14648	72.14	1.54004	72.14	2.57715	72.14	4.86035	72.14	9.49219
72.24	0.568359	72.24	0.786133	72.24	1.14453	72.24	1.53223	72.24	2.57129	72.24	4.8584	72.24	9.46875
72.34	0.572266	72.34	0.793945	72.34	1.14453	72.34	1.54199	72.34	2.5752	72.34	4.85059	72.34	9.45508
72.44	0.568359	72.44	0.795898	72.44	1.13281	72.44	1.53809	72.44	2.56348	72.44	4.84668	72.44	9.44727
72.54	0.568358	72.54	0.788086	72.54	1.13672	72.54	1.53027	72.54	2.56348	72.54	4.84277	72.54	9.44531
72.64	0.560547	72.64	0.780273	72.64	1.125	72.64	1.51855	72.64	2.54395	72.64	4.84082	72.64	9.41406
72.74	0.556639	72.74	0.776367	72.74	1.12109	72.74	1.51855	72.74	2.54004	72.74	4.8252	72.74	9.40234
72.84	0.564453	72.84	0.78125	72.84	1.12891	72.84	1.51855	72.84	2.54395	72.84	4.8291	72.84	9.39453
72.94	0.558594	72.94	0.780273	72.94	1.11523	72.94	1.51855	72.94	2.53223	72.94	4.81738	72.94	9.36328
73.04	0.575191	73.04	0.785156	73.04	1.12793	73.04	1.53515	73.04	2.53711	73.04	4.82227	73.04	9.36816
73.14	0.56543	73.14	0.775391	73.14	1.12207	73.14	1.52539	73.14	2.53516	73.14	4.80469	73.14	9.33887
73.24	0.559569	73.24	0.773438	73.24	1.11621	73.24	1.52734	73.24	2.53516	73.24	4.79883	73.24	9.32519
73.34	0.570313	73.34	0.78418	73.34	1.13477	73.34	1.53613	73.34	2.53418	73.34	4.79785	73.34	9.3125
73.44	0.578125	73.44	0.801758	73.44	1.14648	73.44	1.53418	73.44	2.54199	73.44	4.79785	73.44	9.31641
73.54	0.58203	73.54	0.801758	73.54	1.14648	73.54	1.54004	73.54	2.5498	73.54	4.79004	73.54	9.31445
73.64	0.582031	73.64	0.797852	73.64	1.13965	73.64	1.54004	73.64	2.54395	73.64	4.79004	73.64	9.29492
73.74	0.591795	73.74	0.801758	73.74	1.14648	73.74	1.54004	73.74	2.54395	73.74	4.78223	73.74	9.27539
73.84	0.587891	73.84	0.80957	73.84	1.1543	73.84	1.54004	73.84	2.53223	73.84	4.78809	73.84	9.25586
73.94	0.599609	73.94	0.80957	73.94	1.14648	73.94	1.54004	73.94	2.53223	73.94	4.78027	73.94	9.25391
74.04	0.591797	74.04	0.801758	74.04	1.12695	74.04	1.54004	74.04	2.52441	74.04	4.76074	74.04	9.23438
74.14	0.591797	74.14	0.797852	74.14	1.13477	74.14	1.54004	74.14	2.52051	74.14	4.75684	74.14	9.22266
74.24	0.589842	74.24	0.801758	74.24	1.12695	74.24	1.54004	74.24	2.5127	74.24	4.76074	74.24	9.21875
74.34	0.601563	74.34	0.801758	74.34	1.11914	74.34	1.54395	74.34	2.5166	74.34	4.75293	74.34	9.20508
74.44	0.597656	74.44	0.797852	74.44	1.11523	74.44	1.5498	74.44	2.5127	74.44	4.75879	74.44	9.18164
74.54	0.596679	74.54	0.796875	74.54	1.11426	74.54	1.54492	74.54	2.5	74.54	4.75391	74.54	9.16894
74.64	0.578125	74.64	0.77832	74.64	1.0957	74.64	1.53027	74.64	2.47363	74.64	4.74316	74.64	9.14258
74.74	0.597653	74.74	0.790039	74.74	1.10254	74.74	1.53808	74.74	2.49805	74.74	4.74902	74.74	9.14648
74.84	0.598633	74.84	0.783203	74.84	1.08887	74.84	1.53516	74.84	2.49805	74.84	4.74219	74.84	9.12598
74.94	0.607422	74.94	0.793945	74.94	1.0918	74.94	1.53809	74.94	2.50488	74.94	4.74512	74.94	9.12109
75.04	0.587891	75.04	0.788086	75.04	1.08398	75.04	1.53809	75.04	2.49316	75.04	4.7373	75.04	9.10156
75.14	0.599609	75.14	0.791992	75.14	1.0957	75.14	1.54199	75.14	2.49707	75.14	4.72949	75.14	9.08203
75.24	0.603514	75.24	0.791992	75.24	1.09277	75.24	1.54199	75.24	2.49707	75.24	4.72949	75.24	9.07422
75.34	0.609375	75.34	0.799805	75.34	1.10742	75.34	1.53809	75.34	2.48535	75.34	4.71777	75.34	9.07422
75.44	0.609375	75.44	0.795898	75.44	1.10742	75.44	1.54199	75.44	2.48535	75.44	4.70996	75.44	9.05859
75.54	0.617186	75.54	0.790039	75.54	1.10742	75.54	1.5498	75.54	2.48535	75.54	4.70605	75.54	9.05273
75.64	0.613281	75.64	0.793945	75.64	1.0957	75.64	1.53809	75.64	2.48535	75.64	4.69824	75.64	9.0332
75.74	0.615233	75.74	0.799805	75.74	1.10742	75.74	1.54199	75.74	2.47754	75.74	4.69043	75.74	9.0332
75.84	0.601563	75.84	0.791992	75.84	1.09961	75.84	1.53027	75.84	2.46582	75.84	4.67871	75.84	9.01367
75.94	0.597656	75.94	0.795898	75.94	1.0957	75.94	1.53027	75.94	2.46191	75.94	4.68262	75.94	9.00195
76.04	0.597655	76.04	0.790039	76.04	1.09082	76.04	1.53027	76.04	2.46582	76.04	4.68066	76.04	8.99414
76.14	0.589844	76.14	0.774414	76.14	1.07617	76.14	1.53027	76.14	2.4541	76.14	4.66895	76.14	8.97461
76.24	0.597655	76.24	0.788086	76.24	1.08398	76.24	1.52637	76.24	2.4541	76.24	4.65723	76.24	8.9707
76.34	0.597656	76.34	0.791992	76.34	1.08398	76.34	1.53027	76.34	2.4541	76.34	4.65723	76.34	8.96289
76.44	0.601563	76.44	0.803711	76.44	1.08789	76.44	1.53027	76.44	2.44629	76.44	4.64941	76.44	8.9668
76.54	0.61328	76.54	0.799805	76.54	1.08887	76.54	1.53027	76.54	2.4541	76.54	4.64941	76.54	8.95117
76.64	0.607422	76.64	0.788086	76.64	1.0957	76.64	1.51855	76.64	2.44629	76.64	4.6377	76.64	8.93164
76.74	0.619139	76.74	0.791992	76.74	1.09961	76.74	1.52246	76.74	2.44629	76.74	4.62988	76.74	8.93554
76.84	0.607422	76.84	0.799805	76.84	1.0957	76.84	1.51855	76.84	2.44238	76.84	4.62598	76.84	8.92383
76.94	0.599609	76.94	0.788086	76.94	1.0957	76.94	1.51855	76.94	2.42969	76.94	4.61035	76.94	8.90039
77.04	0.599608	77.04	0.791992	77.04	1.0957	77.04	1.50683	77.04	2.42773	77.04	4.62012	77.04	8.89258
77.14	0.591797	77.14	0.78418	77.14	1.09082	77.14	1.50879	77.14	2.43457	77.14	4.61621	77.14	8.89258
77.24	0.593748	77.24	0.790039	77.24	1.0957	77.24	1.50879	77.24	2.43457	77.24	4.62012	77.24	8.89258
77.34	0.607422	77.34	0.793945	77.34	1.0918	77.34	1.50879	77.34	2.43457	77.34	4.60449	77.34	8.89258
77.44	0.607422	77.44	0.799805	77.44	1.10352	77.44	1.50879	77.44	2.43457	77.44	4.6084	77.44	8.87305
77.54	0.606444	77.54	0.794922	77.54	1.10254	77.54	1.50781	77.54	2.43359	77.54	4.5957	77.54	8.86035
77.64	0.595703	77.64	0.788086	77.64	1.10352	77.64	1.49707	77.64	2.42285	77.64	4.58496	77.64	8.8418
77.74	0.60742	77.74	0.788086	77.74	1.10352	77.74	1.49707	77.74	2.42285	77.74	4.58887	77.74	8.84179
77.84	0.587891	77.84	0.788086	77.84	1.10352	77.84	1.47949	77.84	2.42285	77.84	4.57715	77.84	8.82227
77.94	0.595703	77.94	0.788086	77.94	1.10352	77.94	1.4873	77.94	2.41797	77.94	4.58203	77.94	8.81055
78.04	0.599608	78.04	0.799805	78.04	1.10352	78.04	1.49121	78.04	2.42285	78.04	4.58398	78.04	8.80664
78.14	0.587891	78.14	0.788086	78.14	1.10352	78.14	1.47949	78.14	2.41113	78.14	4.57031	78.14	8.78125
78.24	0.607419	78.24	0.799805	78.24	1.11523	78.24	1.49902	78.24	2.43066	78.24	4.57715	78.24	8.79297
78.34	0.595703	78.34	0.788086	78.34	1.10352	78.34	1.49902	78.34	2.41113	78.34	4.56445	78.34	8.77344
78.44	0.599609	78.44	0.799805	78.44	1.10352	78.44	1.49902	78.44	2.42285	78.44	4.5498	78.44	8.77344
78.54	0.599609	78.54	0.780273	78.54	1.10352	78.54	1.49121	78.54	2.41504	78.54	4.53809	78.54	8.75391
78.64	0.595703	78.64	0.776367	78.64	1.10352	78.64	1.4873	78.64	2.41113	78.64	4.53418	78.64	8.74609
78.74	0.595703	78.74	0.768555	78.74	1.10352	78.74	1.4873	78.74	2.3916	78.74	4.52637	78.74	8.73633
78.84	0.599609	78.84	0.780273	78.84	1.1084	78.84	1.49121	78.84	2.40332	78.84	4.51855	78.84	8.72656
78.94	0.591797	78.94	0.776367	78.94	1.11035	78.94	1.4873	78.94	2.39941	78.94	4.51465	78.94	8.72852
79.04	0.589844	79.04	0.768555	79.04	1.10352	79.04	1.47949	79.04	2.3916	79.04	4.50684	79.04	8.71094
79.14	0.599609	79.14	0.764648	79.14	1.11523	79.14	1.47949	79.14	2.40332	79.14	4.50684	79.14	8.70313
79.24	0.599609	79.24	0.758789	79.24	1.10352	79.24	1.46777	79.24	2.3916	79.24	4.4873	79.24	8.68359
79.34	0.591797	79.34	0.758789	79.34	1.11133	79.34	1.46777	79.34	2.3916	79.34	4.4834	79.34	8.67969
79.44	0.582031	79.44	0.754883	79.44	1.09961	79.44	1.45215	79.44	2.37207	79.44	4.47656	79.44	8.65625
79.54	0.576171	79.54	0.745117	79.54	1.10547	79.54	1.45801	79.54	2.37207	79.54	4.47754	79.54	8.6582
79.64	0.583984	79.64	0.739258	79.64	1.10156	79.64	1.45801	79.64	2.37207	79.64	4.47266	79.64	8.64844
79.74	0.587889	79.74	0.750977	79.74	1.10547	79.74	1.45801	79.74	2.37207	79.74	4.46582	79.74	8.64062
79.84	0.576172	79.84	0.739258	79.84	1.09375	79.84	1.4541	79.84	2.36035	79.84	4.45801	79.84	8.63281
79.94	0.587891	79.94	0.750977	79.94	1.10547	79.94	1.45996	79.94	2.36426	79.94	4.45801	79.94	8.63281
80.04	0.587889	80.04	0.74707	80.04	1.11328	80.04	1.45996	80.04	2.36035	80.04	4.44629	80.04	8.61719
80.14	0.587891	80.14	0.739258	80.14	1.10156	80.14	1.44824	80.14	2.34863	80.14	4.43457	80.14	8.5918
80.24	0.591795	80.24	0.750977	80.24	1.10156	80.24	1.45605	80.24	2.34277	80.24	4.43848	80.24	8.58398
80.34	0.59375	80.34	0.74707	80.34	1.10352	80.34	1.45801	80.34	2.33496	80.34	4.44629	80.34	8.58008
80.44	0.576172	80.44	0.74707	80.44	1.0918	80.44	1.4541	80.44	2.3291	80.44	4.43457	80.44	8.56055
80.54	0.580078	80.54	0.739258	80.54	1.0957	80.54	1.43652	80.54	2.31152	80.54	4.41113	80.54	8.55664
80.64	0.597656	80.64	0.739258	80.64	1.10547	80.64	1.44043	80.64	2.32324	80.64	4.40918	80.64	8.55078
80.74	0.589844	80.74	0.739258	80.74	1.09375	80.74	1.42871	80.74	2.31152	80.74	4.39746	80.74	8.53906
80.84	0.578125	80.84	0.731445	80.84	1.09375	80.84	1.4209	80.84	2.30371	80.84	4.38574	80.84	8.51367
80.94	0.585938	80.94	0.739258	80.94	1.09375	80.94	1.42871	80.94	2.2998	80.94	4.38574	80.94	8.51367
81.04	0.58203	81.04	0.735352	81.04	1.08984	81.04	1.4248	81.04	2.2998	81.04	4.37793	81.04	8.50781
81.14	0.568359	81.14	0.717773	81.14	1.08398	81.14	1.41113	81.14	2.28223	81.14	4.3584	81.14	8.49414
81.24	0.572264	81.24	0.725586	81.24	1.08008	81.24	1.40723	81.24	2.28223	81.24	4.3584	81.24	8.47851
81.34	0.578125	81.34	0.729492	81.34	1.0918	81.34	1.41113	81.34	2.28223	81.34	4.36426	81.34	8.4707
81.44	0.566406	81.44	0.729492	81.44	1.08398	81.44	1.40332	81.44	2.28223	81.44	4.34668	81.44	8.45117
81.54	0.570311	81.54	0.729492	81.54	1.08398	81.54	1.4209	81.54	2.28223	81.54	4.35059	81.54	8.45508
81.64	0.570313	81.64	0.72168	81.64	1.07617	81.64	1.40918	81.64	2.27441	81.64	4.32715	81.64	8.44336
81.74	0.566405	81.74	0.729492	81.74	1.08398	81.74	1.40918	81.74	2.27051	81.74	4.32715	81.74	8.43555
81.84	0.566406	81.84	0.717773	81.84	1.07227	81.84	1.39355	81.84	2.25879	81.84	4.32715	81.84	8.42578
81.94	0.566406	81.94	0.717773	81.94	1.07715	81.94	1.3877	81.94	2.24121	81.94	4.31152	81.94	8.41211
82.04	0.578123	82.04	0.729492	82.04	1.08789	82.04	1.3916	82.04	2.25293	82.04	4.30957	82.04	8.40429
82.14	0.585938	82.14	0.729492	82.14	1.08398	82.14	1.38379	82.14	2.26074	82.14	4.31738	82.14	8.40039
82.24	0.593748	82.24	0.733398	82.24	1.09961	82.24	1.39355	82.24	2.26855	82.24	4.32129	82.24	8.39648
82.34	0.591797	82.34	0.739258	82.34	1.09766	82.34	1.3916	82.34	2.2627	82.34	4.31934	82.34	8.38281
82.44	0.597656	82.44	0.731445	82.44	1.08594	82.44	1.3916	82.44	2.25879	82.44	4.30371	82.44	8.37109
82.54	0.593749	82.54	0.727539	82.54	1.08203	82.54	1.38769	82.54	2.25293	82.54	4.30176	82.54	8.37109
82.64	0.572266	82.64	0.723633	82.64	1.07031	82.64	1.38379	82.64	2.2373	82.64	4.29199	82.64	8.34766
82.74	0.578124	82.74	0.717773	82.74	1.07617	82.74	1.37793	82.74	2.23535	82.74	4.29785	82.74	8.33398
82.84	0.578125	82.84	0.705078	82.84	1.06445	82.84	1.37012	82.84	2.2334	82.84	4.28613	82.84	8.31543
82.94	0.578125	82.94	0.709961	82.94	1.07227	82.94	1.36523	82.94	2.22559	82.94	4.29004	82.94	8.32129
83.04	0.582031	83.04	0.702148	83.04	1.08203	83.04	1.35937	83.04	2.22949	83.04	4.28223	83.04	8.30371
83.14	0.587891	83.14	0.720703	83.14	1.08398	83.14	1.37988	83.14	2.24316	83.14	4.28809	83.14	8.3125
83.24	0.572266	83.24	0.719727	83.24	1.08398	83.24	1.36816	83.24	2.23145	83.24	4.27637	83.24	8.28125
83.34	0.566406	83.34	0.719727	83.34	1.08008	83.34	1.36816	83.34	2.22363	83.34	4.26465	83.34	8.27344
83.44	0.578125	83.44	0.735352	83.44	1.10156	83.44	1.37598	83.44	2.23535	83.44	4.2627	83.44	8.26465
83.54	0.578124	83.54	0.724609	83.54	1.0957	83.54	1.37012	83.54	2.22363	83.54	4.25684	83.54	8.25195
83.64	0.578125	83.64	0.725586	83.64	1.0957	83.64	1.37793	83.64	2.23145	83.64	4.25684	83.64	8.24512
83.74	0.566406	83.74	0.725586	83.74	1.08398	83.74	1.37012	83.74	2.23145	83.74	4.24512	83.74	8.24414
83.84	0.566406	83.84	0.717773	83.84	1.08398	83.84	1.3584	83.84	2.22363	83.84	4.2373	83.84	8.23242
83.94	0.578125	83.94	0.729492	83.94	1.08398	83.94	1.37012	83.94	2.22754	83.94	4.2373	83.94	8.22461
84.04	0.570313	84.04	0.717773	84.04	1.08398	84.04	1.3584	84.04	2.2334	84.04	4.2373	84.04	8.20508
84.14	0.578125	84.14	0.725586	84.14	1.08398	84.14	1.3584	84.14	2.24121	84.14	4.2373	84.14	8.20117
84.24	0.583007	84.24	0.722656	84.24	1.07715	84.24	1.36328	84.24	2.23438	84.24	4.22656	84.24	8.19824
84.34	0.601563	84.34	0.737305	84.34	1.08789	84.34	1.38184	84.34	2.24512	84.34	4.23145	84.34	8.20508
84.44	0.592773	84.44	0.734375	84.44	1.0791	84.44	1.37305	84.44	2.24805	84.44	4.22266	84.44	8.2002
84.54	0.590821	84.54	0.720703	84.54	1.07715	84.54	1.36328	84.54	2.23438	84.54	4.20898	84.54	8.1748
84.64	0.592773	84.64	0.722656	84.64	1.07129	84.64	1.36523	84.64	2.23633	84.64	4.20313	84.64	8.16895
84.74	0.585937	84.74	0.704102	84.74	1.06445	84.74	1.3584	84.74	2.2334	84.74	4.20801	84.74	8.1543
84.84	0.585938	84.84	0.698242	84.84	1.05273	84.84	1.35352	84.84	2.2334	84.84	4.19629	84.84	8.14258
84.94	0.589844	84.94	0.713867	84.94	1.06445	84.94	1.35547	84.94	2.2334	84.94	4.19629	84.94	8.14648
85.04	0.589844	85.04	0.708008	85.04	1.05664	85.04	1.35742	85.04	2.2334	85.04	4.17871	85.04	8.12305
85.14	0.578125	85.14	0.708008	85.14	1.05664	85.14	1.33887	85.14	2.22559	85.14	4.1709	85.14	8.11523
85.24	0.585936	85.24	0.708008	85.24	1.05273	85.24	1.34668	85.24	2.2334	85.24	4.17871	85.24	8.10351
85.34	0.578125	85.34	0.696289	85.34	1.05273	85.34	1.33887	85.34	2.22168	85.34	4.16699	85.34	8.0957
85.44	0.578125	85.44	0.696289	85.44	1.04492	85.44	1.33887	85.44	2.22168	85.44	4.14746	85.44	8.08984
85.54	0.578123	85.54	0.708008	85.54	1.05664	85.54	1.33887	85.54	2.2334	85.54	4.15918	85.54	8.08398
85.64	0.585938	85.64	0.708008	85.64	1.05273	85.64	1.34668	85.64	2.22559	85.64	4.15527	85.64	8.08398
85.74	0.585938	85.74	0.708008	85.74	1.04492	85.74	1.33496	85.74	2.21191	85.74	4.15527	85.74	8.06055
85.84	0.578125	85.84	0.692383	85.84	1.03711	85.84	1.32715	85.84	2.21191	85.84	4.14746	85.84	8.05273
85.94	0.589844	85.94	0.698242	85.94	1.04688	85.94	1.33887	85.94	2.22754	85.94	4.15918	85.94	8.04492
86.04	0.585938	86.04	0.686523	86.04	1.04688	86.04	1.33887	86.04	2.22168	86.04	4.14746	86.04	8.0332
86.14	0.576172	86.14	0.698242	86.14	1.04297	86.14	1.33496	86.14	2.22168	86.14	4.14746	86.14	8.0332
86.24	0.587889	86.24	0.708008	86.24	1.05469	86.24	1.34668	86.24	2.22168	86.24	4.14355	86.24	8.0332
86.34	0.587891	86.34	0.708008	86.34	1.04297	86.34	1.34277	86.34	2.22168	86.34	4.1377	86.34	8.0332
86.44	0.587891	86.44	0.696289	86.44	1.03516	86.44	1.3291	86.44	2.21387	86.44	4.12988	86.44	8.01367
86.54	0.583983	86.54	0.696289	86.54	1.04297	86.54	1.33691	86.54	2.20996	86.54	4.12598	86.54	8.00976
86.64	0.578125	86.64	0.708008	86.64	1.05469	86.64	1.33691	86.64	2.22168	86.64	4.12598	86.64	8.01367
86.74	0.578125	86.74	0.708008	86.74	1.03516	86.74	1.33691	86.74	2.21387	86.74	4.11816	86.74	8.00195
86.84	0.578125	86.84	0.708008	86.84	1.04688	86.84	1.34473	86.84	2.22559	86.84	4.11816	86.84	8.00977
86.94	0.585938	86.94	0.708008	86.94	1.04297	86.94	1.34668	86.94	2.22168	86.94	4.11816	86.94	8.01172
87.04	0.583007	87.04	0.712891	87.04	1.04785	87.04	1.35156	87.04	2.22656	87.04	4.11133	87.04	8.00488
87.14	0.589844	87.14	0.708008	87.14	1.04688	87.14	1.3584	87.14	2.21777	87.14	4.11035	87.14	7.99414
87.24	0.597655	87.24	0.708008	87.24	1.05859	87.24	1.3623	87.24	2.21582	87.24	4.11035	87.24	7.98633
87.34	0.580078	87.34	0.706055	87.34	1.04688	87.34	1.3623	87.34	2.2041	87.34	4.10254	87.34	7.97461
87.44	0.580078	87.44	0.71582	87.44	1.05469	87.44	1.3584	87.44	2.2041	87.44	4.09863	87.44	7.98242
87.54	0.591795	87.54	0.713867	87.54	1.0625	87.54	1.37012	87.54	2.21582	87.54	4.09082	87.54	7.97851
87.64	0.591797	87.64	0.708008	87.64	1.06836	87.64	1.36621	87.64	2.2041	87.64	4.09082	87.64	7.97656
87.74	0.595703	87.74	0.711914	87.74	1.06055	87.74	1.35254	87.74	2.20801	87.74	4.08301	87.74	7.96875
87.84	0.601563	87.84	0.713867	87.84	1.07031	87.84	1.35449	87.84	2.20996	87.84	4.08496	87.84	7.95898
87.94	0.578125	87.94	0.708008	87.94	1.05273	87.94	1.34863	87.94	2.2041	87.94	4.06738	87.94	7.94141
88.04	0.589842	88.04	0.708008	88.04	1.05664	88.04	1.36035	88.04	2.2041	88.04	4.0791	88.04	7.93359
88.14	0.589844	88.14	0.708008	88.14	1.04492	88.14	1.34863	88.14	2.20801	88.14	4.05957	88.14	7.92578
88.24	0.593748	88.24	0.711914	88.24	1.04492	88.24	1.35644	88.24	2.21387	88.24	4.07129	88.24	7.92578
88.34	0.588867	88.34	0.711914	88.34	1.03125	88.34	1.3584	88.34	2.2002	88.34	4.05859	88.34	7.92578
88.44	0.589844	88.44	0.719727	88.44	1.04492	88.44	1.36035	88.44	2.21387	88.44	4.04785	88.44	7.91016
88.54	0.589844	88.54	0.708008	88.54	1.03711	88.54	1.34863	88.54	2.20215	88.54	4.04785	88.54	7.89648
88.64	0.578125	88.64	0.708008	88.64	1.02148	88.64	1.35254	88.64	2.19434	88.64	4.04785	88.64	7.88867
88.74	0.58203	88.74	0.719727	88.74	1.02734	88.74	1.3584	88.74	2.20605	88.74	4.04785	88.74	7.89453
88.84	0.570313	88.84	0.700195	88.84	1.01563	88.84	1.35645	88.84	2.19434	88.84	4.04004	88.84	7.88672
88.94	0.578125	88.94	0.708008	88.94	1.01563	88.94	1.3584	88.94	2.20215	88.94	4.03613	88.94	7.88281
89.04	0.578125	89.04	0.700195	89.04	1.01172	89.04	1.3584	89.04	2.19434	89.04	4.02441	89.04	7.87109
89.14	0.573242	89.14	0.695313	89.14	0.993164	89.14	1.35742	89.14	2.20117	89.14	4.01367	89.14	7.86035
89.24	0.558595	89.24	0.68457	89.24	0.986328	89.24	1.33887	89.24	2.19434	89.24	4.00684	89.24	7.8457
89.34	0.546875	89.34	0.678711	89.34	0.986328	89.34	1.33887	89.34	2.18262	89.34	3.99902	89.34	7.83398
89.44	0.546875	89.44	0.666992	89.44	0.970703	89.44	1.33887	89.44	2.18652	89.44	3.9873	89.44	7.82227
89.54	0.53125	89.54	0.663086	89.54	0.960938	89.54	1.34277	89.54	2.18457	89.54	3.97949	89.54	7.81836
89.64	0.541992	89.64	0.668945	89.64	0.966797	89.64	1.33691	89.64	2.17676	89.64	3.97754	89.64	7.80469
89.74	0.541016	89.74	0.657227	89.74	0.966797	89.74	1.3291	89.74	2.18262	89.74	3.96582	89.74	7.79297
89.84	0.552734	89.84	0.661133	89.84	0.978516	89.84	1.34082	89.84	2.18262	89.84	3.96973	89.84	7.79199
89.94	0.539063	89.94	0.65918	89.94	0.964844	89.94	1.33887	89.94	2.17285	89.94	3.95605	89.94	7.77148
90.04	0.541991	90.04	0.655273	90.04	0.972656	90.04	1.34668	90.04	2.16895	90.04	3.95996	90.04	7.77148
90.14	0.535156	90.14	0.666992	90.14	0.980469	90.14	1.34277	90.14	2.17285	90.14	3.95801	90.14	7.77148
90.24	0.523438	90.24	0.655273	90.24	0.962891	90.24	1.3291	90.24	2.16504	90.24	3.94238	90.24	7.74805
90.34	0.521484	90.34	0.641602	90.34	0.953125	90.34	1.3291	90.34	2.14941	90.34	3.94043	90.34	7.74609
90.44	0.527344	90.44	0.647461	90.44	0.976563	90.44	1.33301	90.44	2.17285	90.44	3.9502	90.44	7.75195
90.54	0.535155	90.54	0.647461	90.54	0.984375	90.54	1.34277	90.54	2.18066	90.54	3.93457	90.54	7.75195
90.64	0.53125	90.64	0.647461	90.64	0.96875	90.64	1.33301	90.64	2.16895	90.64	3.92676	90.64	7.74023
90.74	0.529295	90.74	0.647461	90.74	0.966797	90.74	1.35058	90.74	2.16309	90.74	3.93848	90.74	7.74414
90.84	0.526367	90.84	0.644531	90.84	0.97168	90.84	1.34375	90.84	2.16016	90.84	3.93164	90.84	7.7334
90.94	0.546875	90.94	0.65918	90.94	0.986328	90.94	1.3584	90.94	2.1748	90.94	3.93848	90.94	7.73438
91.04	0.539063	91.04	0.647461	91.04	0.986328	91.04	1.35059	91.04	2.16309	91.04	3.92676	91.04	7.72266
91.14	0.539063	91.14	0.647461	91.14	0.974609	91.14	1.33887	91.14	2.16309	91.14	3.92676	91.14	7.70313
91.24	0.527344	91.24	0.639648	91.24	0.974609	91.24	1.33887	91.24	2.16309	91.24	3.91504	91.24	7.69531
91.34	0.53125	91.34	0.651367	91.34	0.978516	91.34	1.33887	91.34	2.16309	91.34	3.9209	91.34	7.70508
91.44	0.535156	91.44	0.643555	91.44	0.982422	91.44	1.34277	91.44	2.16699	91.44	3.91309	91.44	7.69336
91.54	0.541015	91.54	0.649414	91.54	0.988281	91.54	1.34082	91.54	2.17285	91.54	3.91895	91.54	7.68555
91.64	0.548828	91.64	0.649414	91.64	0.984375	91.64	1.33691	91.64	2.17285	91.64	3.91895	91.64	7.68164
91.74	0.537109	91.74	0.637695	91.74	0.979492	91.74	1.33691	91.74	2.16113	91.74	3.90723	91.74	7.66992
91.84	0.537109	91.84	0.641602	91.84	0.972656	91.84	1.3291	91.84	2.16113	91.84	3.90723	91.84	7.66211
91.94	0.552734	91.94	0.65918	91.94	0.988281	91.94	1.34473	91.94	2.17676	91.94	3.91113	91.94	7.66602
92.04	0.558593	92.04	0.647461	92.04	0.986328	92.04	1.33887	92.04	2.1709	92.04	3.90918	92.04	7.66406
92.14	0.554688	92.14	0.655273	92.14	0.994141	92.14	1.34668	92.14	2.17676	92.14	3.91699	92.14	7.66016
92.24	0.554688	92.24	0.647461	92.24	0.982422	92.24	1.33887	92.24	2.16699	92.24	3.90137	92.24	7.66016
92.34	0.546875	92.34	0.647461	92.34	0.978516	92.34	1.32715	92.34	2.15332	92.34	3.89941	92.34	7.65234
92.44	0.5625	92.44	0.651367	92.44	0.988281	92.44	1.34277	92.44	2.16895	92.44	3.90918	92.44	7.65625
92.54	0.568359	92.54	0.657227	92.54	0.986328	92.54	1.34082	92.54	2.16309	92.54	3.89746	92.54	7.63867
92.64	0.556641	92.64	0.649414	92.64	0.974609	92.64	1.33887	92.64	2.16309	92.64	3.89746	92.64	7.61328
92.74	0.560545	92.74	0.661133	92.74	0.986328	92.74	1.33887	92.74	2.16699	92.74	3.90137	92.74	7.625
92.84	0.560547	92.84	0.65332	92.84	0.986328	92.84	1.33105	92.84	2.16699	92.84	3.90137	92.84	7.60547
92.94	0.564453	92.94	0.65918	92.94	0.982422	92.94	1.33496	92.94	2.15527	92.94	3.89355	92.94	7.59766
93.04	0.562499	93.04	0.643555	93.04	0.998047	93.04	1.33301	93.04	2.15918	93.04	3.89941	93.04	7.59961
93.14	0.560547	93.14	0.641602	93.14	0.984375	93.14	1.33105	93.14	2.14551	93.14	3.8916	93.14	7.58203
93.24	0.566405	93.24	0.643555	93.24	0.972656	93.24	1.3291	93.24	2.14355	93.24	3.89746	93.24	7.57422
93.34	0.566406	93.34	0.649414	93.34	0.972656	93.34	1.3291	93.34	2.14355	93.34	3.88574	93.34	7.5625
93.44	0.566406	93.44	0.637695	93.44	0.972656	93.44	1.3252	93.44	2.14355	93.44	3.87793	93.44	7.54297
93.54	0.558594	93.54	0.637695	93.54	0.972656	93.54	1.31152	93.54	2.13184	93.54	3.86621	93.54	7.52734
93.64	0.570313	93.64	0.649414	93.64	0.984375	93.64	1.3291	93.64	2.13965	93.64	3.87012	93.64	7.51367
93.74	0.546877	93.74	0.633789	93.74	0.96875	93.74	1.30957	93.74	2.11426	93.74	3.84668	93.74	7.49414
93.84	0.5625	93.84	0.631836	93.84	0.978516	93.84	1.3252	93.84	2.12988	93.84	3.8623	93.84	7.49805
93.94	0.568359	93.94	0.629883	93.94	0.976563	93.94	1.31934	93.94	2.12402	93.94	3.86035	93.94	7.48828
94.04	0.560547	94.04	0.629883	94.04	0.976563	94.04	1.31543	94.04	2.12402	94.04	3.84863	94.04	7.47461
94.14	0.548828	94.14	0.618164	94.14	0.960938	94.14	1.30957	94.14	2.12402	94.14	3.84473	94.14	7.4668
94.24	0.560545	94.24	0.629883	94.24	0.966797	94.24	1.30957	94.24	2.12402	94.24	3.84277	94.24	7.47656
94.34	0.578125	94.34	0.639648	94.34	0.988281	94.34	1.31934	94.34	2.12402	94.34	3.86035	94.34	7.47852
94.44	0.578125	94.44	0.639648	94.44	0.994141	94.44	1.31934	94.44	2.12402	94.44	3.84863	94.44	7.46484
94.54	0.566406	94.54	0.62793	94.54	0.990234	94.54	1.30762	94.54	2.1123	94.54	3.83691	94.54	7.45313
94.64	0.578125	94.64	0.62793	94.64	0.980469	94.64	1.2998	94.64	2.1123	94.64	3.8291	94.64	7.44531
94.74	0.574218	94.74	0.635742	94.74	0.994141	94.74	1.2959	94.74	2.12012	94.74	3.83691	94.74	7.44141
94.84	0.578125	94.84	0.643555	94.84	0.986328	94.84	1.2998	94.84	2.11621	94.84	3.8291	94.84	7.42578
94.94	0.583984	94.94	0.643555	94.94	0.992188	94.94	1.30566	94.94	2.12207	94.94	3.82715	94.94	7.41992
95.04	0.587889	95.04	0.649414	95.04	1.00391	95.04	1.30566	95.04	2.12207	95.04	3.82715	95.04	7.42383
95.14	0.592773	95.14	0.654297	95.14	0.99707	95.14	1.30469	95.14	2.11914	95.14	3.83203	95.14	7.41699
95.24	0.594726	95.24	0.65625	95.24	0.999023	95.24	1.29492	95.24	2.12109	95.24	3.81836	95.24	7.39941
95.34	0.592773	95.34	0.646484	95.34	0.989258	95.34	1.29297	95.34	2.11914	95.34	3.81836	95.34	7.39746
95.44	0.599609	95.44	0.670898	95.44	1.00781	95.44	1.31152	95.44	2.12598	95.44	3.83105	95.44	7.39648
95.54	0.599609	95.54	0.670898	95.54	0.996094	95.54	1.30371	95.54	2.12598	95.54	3.81152	95.54	7.39648
95.64	0.607422	95.64	0.682617	95.64	1	95.64	1.31543	95.64	2.1377	95.64	3.82324	95.64	7.38867
95.74	0.607421	95.74	0.688477	95.74	1.00586	95.74	1.30957	95.74	2.13574	95.74	3.81738	95.74	7.38281
95.84	0.607422	95.84	0.688477	95.84	0.994141	95.84	1.30957	95.84	2.12402	95.84	3.81738	95.84	7.375
95.94	0.611328	95.94	0.700195	95.94	1.00586	95.94	1.30566	95.94	2.13184	95.94	3.82129	95.94	7.375
96.04	0.611328	96.04	0.688477	96.04	1.00586	96.04	1.2998	96.04	2.12598	96.04	3.80957	96.04	7.375
96.14	0.603516	96.14	0.692383	96.14	1.00977	96.14	1.30371	96.14	2.12207	96.14	3.81348	96.14	7.35938
96.24	0.609374	96.24	0.69043	96.24	1.00781	96.24	1.30176	96.24	2.11621	96.24	3.81152	96.24	7.36523
96.34	0.617188	96.34	0.694336	96.34	1.01563	96.34	1.30957	96.34	2.12402	96.34	3.81934	96.34	7.36133
96.44	0.613281	96.44	0.692383	96.44	1.01172	96.44	1.30957	96.44	2.12402	96.44	3.80762	96.44	7.35352
96.54	0.603516	96.54	0.69043	96.54	0.990234	96.54	1.29395	96.54	2.1084	96.54	3.7959	96.54	7.34961
96.64	0.601563	96.64	0.686523	96.64	0.988281	96.64	1.29199	96.64	2.09863	96.64	3.78223	96.64	7.33594
96.74	0.611327	96.74	0.682617	96.74	0.994141	96.74	1.29785	96.74	2.09277	96.74	3.77637	96.74	7.33398
96.84	0.609375	96.84	0.676758	96.84	0.994141	96.84	1.29004	96.84	2.09277	96.84	3.77637	96.84	7.32227
96.94	0.621094	96.94	0.688477	96.94	0.998047	96.94	1.30176	96.94	2.10449	96.94	3.78027	96.94	7.33398
97.04	0.617188	97.04	0.680664	97.04	0.986328	97.04	1.30176	97.04	2.09668	97.04	3.76855	97.04	7.32617
97.14	0.599609	97.14	0.680664	97.14	0.986328	97.14	1.29004	97.14	2.09668	97.14	3.76074	97.14	7.31445
97.24	0.599609	97.24	0.680664	97.24	0.982422	97.24	1.29004	97.24	2.08496	97.24	3.76074	97.24	7.30664
97.34	0.611328	97.34	0.692383	97.34	0.988281	97.34	1.29785	97.34	2.09668	97.34	3.77246	97.34	7.31836
97.44	0.625	97.44	0.698242	97.44	0.994141	97.44	1.30957	97.44	2.11426	97.44	3.77832	97.44	7.32422
97.54	0.619141	97.54	0.698242	97.54	0.994141	97.54	1.30957	97.54	2.11426	97.54	3.77051	97.54	7.30859
97.64	0.607422	97.64	0.698242	97.64	0.990234	97.64	1.29785	97.64	2.10645	97.64	3.75879	97.64	7.29492
97.74	0.615233	97.74	0.706055	97.74	0.992188	97.74	1.2998	97.74	2.11426	97.74	3.7627	97.74	7.30273
97.84	0.615234	97.84	0.706055	97.84	0.992188	97.84	1.28809	97.84	2.10254	97.84	3.74902	97.84	7.29102
97.94	0.607422	97.94	0.698242	97.94	0.984375	97.94	1.28809	97.94	2.10254	97.94	3.74902	97.94	7.28711
98.04	0.607422	98.04	0.698242	98.04	0.984375	98.04	1.28809	98.04	2.10254	98.04	3.7373	98.04	7.28125
98.14	0.615234	98.14	0.706055	98.14	0.992188	98.14	1.28418	98.14	2.10254	98.14	3.7334	98.14	7.28906
98.24	0.613281	98.24	0.688477	98.24	0.990234	98.24	1.28223	98.24	2.10059	98.24	3.71875	98.24	7.2793
98.34	0.626953	98.34	0.696289	98.34	0.992188	98.34	1.28809	98.34	2.10254	98.34	3.72559	98.34	7.28125
98.44	0.621094	98.44	0.69043	98.44	0.982422	98.44	1.27832	98.44	2.09668	98.44	3.70801	98.44	7.27539
98.54	0.605469	98.54	0.69043	98.54	0.976563	98.54	1.27246	98.54	2.0918	98.54	3.70801	98.54	7.26758
98.64	0.599609	98.64	0.69043	98.64	0.96875	98.64	1.27246	98.64	2.08496	98.64	3.7002	98.64	7.25586
98.74	0.611326	98.74	0.698242	98.74	0.980469	98.74	1.27246	98.74	2.08496	98.74	3.71191	98.74	7.25586
98.84	0.605469	98.84	0.686523	98.84	0.982422	98.84	1.26953	98.84	2.0791	98.84	3.70215	98.84	7.25
98.94	0.611328	98.94	0.692383	98.94	0.988281	98.94	1.27344	98.94	2.08496	98.94	3.7002	98.94	7.24414
99.04	0.599609	99.04	0.692383	99.04	0.988281	99.04	1.26758	99.04	2.08496	99.04	3.7002	99.04	7.24414
99.14	0.603516	99.14	0.68457	99.14	0.992188	99.14	1.26465	99.14	2.07715	99.14	3.69238	99.14	7.24023
99.24	0.617185	99.24	0.698242	99.24	1.00586	99.24	1.27832	99.24	2.09082	99.24	3.70605	99.24	7.24219
99.34	0.617188	99.34	0.694336	99.34	0.990234	99.34	1.2666	99.34	2.08301	99.34	3.70605	99.34	7.23047
99.44	0.617188	99.44	0.700195	99.44	0.996094	99.44	1.27832	99.44	2.09473	99.44	3.70996	99.44	7.22461
99.54	0.611328	99.54	0.688477	99.54	0.996094	99.54	1.27832	99.54	2.08301	99.54	3.69434	99.54	7.21289
99.64	0.615234	99.64	0.688477	99.64	0.996094	99.64	1.27441	99.64	2.08301	99.64	3.68848	99.64	7.20508
99.74	0.624999	99.74	0.696289	99.74	0.999023	99.74	1.27637	99.74	2.08301	99.74	3.69629	99.74	7.20117
99.84	0.619141	99.84	0.688477	99.84	0.984375	99.84	1.26855	99.84	2.07129	99.84	3.68457	99.84	7.19727
99.94	0.619141	99.94	0.700195	99.94	0.996094	99.94	1.28027	99.94	2.08301	99.94	3.69629	99.94	7.20313
100.04	0.619141	100.04	0.700195	100.04	0.984375	100.04	1.28027	100.04	2.08301	100.04	3.68848	100.04	7.19531
100.14	0.611328	100.14	0.700195	100.14	0.984375	100.14	1.28027	100.14	2.07129	100.14	3.68457	100.14	7.19141
100.24	0.619141	100.24	0.696289	100.24	0.984375	100.24	1.28027	100.24	2.07129	100.24	3.68262	100.24	7.17383
100.34	0.619141	100.34	0.686523	100.34	0.980469	100.34	1.28809	100.34	2.07129	100.34	3.69629	100.34	7.17383
100.44	0.619141	100.44	0.686523	100.44	0.974609	100.44	1.28809	100.44	2.05957	100.44	3.68457	100.44	7.16211
100.54	0.630858	100.54	0.698242	100.54	0.986328	100.54	1.28808	100.54	2.07129	100.54	3.69238	100.54	7.16211
100.64	0.615234	100.64	0.698242	100.64	0.986328	100.64	1.28809	100.64	2.06348	100.64	3.67871	100.64	7.1543
100.74	0.609375	100.74	0.69043	100.74	0.982422	100.74	1.28027	100.74	2.06348	100.74	3.66699	100.74	7.13867
100.84	0.609375	100.84	0.686523	100.84	0.976563	100.84	1.28027	100.84	2.06348	100.84	3.66699	100.84	7.125
100.94	0.609375	100.94	0.680664	100.94	0.988281	100.94	1.28027	100.94	2.05957	100.94	3.67871	100.94	7.125
101.04	0.609375	101.04	0.680664	101.04	0.976563	101.04	1.28027	101.04	2.05371	101.04	3.6709	101.04	7.1123
101.14	0.617188	101.14	0.688477	101.14	0.980469	101.14	1.28809	101.14	2.05371	101.14	3.67871	101.14	7.10156
101.24	0.609375	101.24	0.680664	101.24	0.974609	101.24	1.28809	101.24	2.04199	101.24	3.66699	101.24	7.09375
101.34	0.613281	101.34	0.68457	101.34	0.978516	101.34	1.28027	101.34	2.0459	101.34	3.6709	101.34	7.08594
101.44	0.615234	101.44	0.673828	101.44	0.984375	101.44	1.28613	101.44	2.04395	101.44	3.67676	101.44	7.08008
101.54	0.609375	101.54	0.666992	101.54	0.984375	101.54	1.27832	101.54	2.04395	101.54	3.66504	101.54	7.07227
101.64	0.621094	101.64	0.678711	101.64	0.996094	101.64	1.29004	101.64	2.05566	101.64	3.67285	101.64	7.07227
101.74	0.609375	101.74	0.670898	101.74	0.992188	101.74	1.29004	101.74	2.04004	101.74	3.65918	101.74	7.07227
101.84	0.613281	101.84	0.674805	101.84	0.990234	101.84	1.27832	101.84	2.03809	101.84	3.66309	101.84	7.05664
101.94	0.619141	101.94	0.680664	101.94	0.996094	101.94	1.27832	101.94	2.04395	101.94	3.65723	101.94	7.05078
102.04	0.611328	102.04	0.668945	102.04	0.984375	102.04	1.27051	102.04	2.04395	102.04	3.65723	102.04	7.0332
102.14	0.619141	102.14	0.676758	102.14	0.992188	102.14	1.27832	102.14	2.04004	102.14	3.65723	102.14	7.04102
102.24	0.619139	102.24	0.676758	102.24	0.992188	102.24	1.29004	102.24	2.05176	102.24	3.66895	102.24	7.0332
102.34	0.614258	102.34	0.676758	102.34	0.986328	102.34	1.27441	102.34	2.04395	102.34	3.66504	102.34	7.01758
102.44	0.607422	102.44	0.676758	102.44	0.986328	102.44	1.26855	102.44	2.04395	102.44	3.64746	102.44	7.00391
102.54	0.607422	102.54	0.668945	102.54	0.986328	102.54	1.26855	102.54	2.03223	102.54	3.64746	102.54	7.00391
102.64	0.611328	102.64	0.680664	102.64	0.998047	102.64	1.27246	102.64	2.04004	102.64	3.65918	102.64	7.00391
102.74	0.617187	102.74	0.686523	102.74	0.992188	102.74	1.27832	102.74	2.03223	102.74	3.65723	102.74	7.00976
102.84	0.605469	102.84	0.686523	102.84	0.992188	102.84	1.2666	102.84	2.02051	102.84	3.65332	102.84	7.00195
102.94	0.617188	102.94	0.698242	102.94	1.00391	102.94	1.27832	102.94	2.03223	102.94	3.64746	102.94	7.00195
103.04	0.617188	103.04	0.686523	103.04	0.996094	103.04	1.27441	103.04	2.02441	103.04	3.64746	103.04	6.99023
103.14	0.617188	103.14	0.686523	103.14	0.992188	103.14	1.26074	103.14	2.02832	103.14	3.64746	103.14	6.97266
103.24	0.609375	103.24	0.678711	103.24	0.974609	103.24	1.24902	103.24	2.01855	103.24	3.64746	103.24	6.96094
103.34	0.609375	103.34	0.678711	103.34	0.974609	103.34	1.24902	103.34	2.0127	103.34	3.64355	103.34	6.94922
103.44	0.597656	103.44	0.666992	103.44	0.974609	103.44	1.24902	103.44	2.00488	103.44	3.63379	103.44	6.93555
103.54	0.601562	103.54	0.663086	103.54	0.982422	103.54	1.25293	103.54	2.00879	103.54	3.64355	103.54	6.93359
103.64	0.619141	103.64	0.668945	103.64	0.998047	103.64	1.27051	103.64	2.01465	103.64	3.64551	103.64	6.94922
103.74	0.619141	103.74	0.665039	103.74	0.998047	103.74	1.27051	103.74	2.01465	103.74	3.63965	103.74	6.95117
103.84	0.607422	103.84	0.65918	103.84	0.986328	103.84	1.27051	103.84	2.01465	103.84	3.63965	103.84	6.93359
103.94	0.612305	103.94	0.652344	103.94	0.991211	103.94	1.26367	103.94	2.00781	103.94	3.63281	103.94	6.93848
104.04	0.619138	104.04	0.65918	104.04	1.00586	104.04	1.27832	104.04	2.01465	104.04	3.64746	104.04	6.9414
104.14	0.619141	104.14	0.65918	104.14	0.994141	104.14	1.27441	104.14	2.01074	104.14	3.63965	104.14	6.92383
104.24	0.607422	104.24	0.663086	104.24	0.994141	104.24	1.26855	104.24	2.00488	104.24	3.63574	104.24	6.92383
104.34	0.607422	104.34	0.668945	104.34	0.998047	104.34	1.27246	104.34	1.99707	104.34	3.62207	104.34	6.91992
104.44	0.599609	104.44	0.657227	104.44	1.00391	104.44	1.27832	104.44	2.00684	104.44	3.62012	104.44	6.92578
104.54	0.599609	104.54	0.661133	104.54	0.996094	104.54	1.27051	104.54	2.00488	104.54	3.62012	104.54	6.91016
104.64	0.587891	104.64	0.666992	104.64	0.996094	104.64	1.27051	104.64	1.99316	104.64	3.62012	104.64	6.9043
104.74	0.587891	104.74	0.65918	104.74	0.984375	104.74	1.25879	104.74	1.99316	104.74	3.62012	104.74	6.89258
104.84	0.587891	104.84	0.65918	104.84	0.984375	104.84	1.25488	104.84	1.98535	104.84	3.60449	104.84	6.88477
104.94	0.583984	104.94	0.65918	104.94	0.984375	104.94	1.24512	104.94	1.97363	104.94	3.59863	104.94	6.87305
105.04	0.578125	105.04	0.647461	105.04	0.972656	105.04	1.25098	105.04	1.97363	105.04	3.59863	105.04	6.87305
105.14	0.589844	105.14	0.65918	105.14	0.978516	105.14	1.2627	105.14	1.98535	105.14	3.60254	105.14	6.87695
105.24	0.585938	105.24	0.655273	105.24	0.966797	105.24	1.25098	105.24	1.97363	105.24	3.60254	105.24	6.86523
105.34	0.580078	105.34	0.649414	105.34	0.966797	105.34	1.25098	105.34	1.96582	105.34	3.59082	105.34	6.86523
105.44	0.580078	105.44	0.65332	105.44	0.966797	105.44	1.24316	105.44	1.96582	105.44	3.58301	105.44	6.85742
105.54	0.572266	105.54	0.647461	105.54	0.966797	105.54	1.24316	105.54	1.96582	105.54	3.57129	105.54	6.8418
105.64	0.572266	105.64	0.641602	105.64	0.966797	105.64	1.22754	105.64	1.9541	105.64	3.57129	105.64	6.83594
105.74	0.556641	105.74	0.641602	105.74	0.958984	105.74	1.21387	105.74	1.94629	105.74	3.57129	105.74	6.82422
105.84	0.554688	105.84	0.633789	105.84	0.970703	105.84	1.21973	105.84	1.94629	105.84	3.55859	105.84	6.82813
105.94	0.568359	105.94	0.647461	105.94	0.976563	105.94	1.21973	105.94	1.9541	105.94	3.55762	105.94	6.83008
106.04	0.568359	106.04	0.647461	106.04	0.976563	106.04	1.20801	106.04	1.94238	106.04	3.55762	106.04	6.82422
106.14	0.556641	106.14	0.639648	106.14	0.976563	106.14	1.20801	106.14	1.94238	106.14	3.55762	106.14	6.8125
106.24	0.556641	106.24	0.624023	106.24	0.964844	106.24	1.20801	106.24	1.94238	106.24	3.5459	106.24	6.80469
106.34	0.556641	106.34	0.62207	106.34	0.964844	106.34	1.20801	106.34	1.93457	106.34	3.5459	106.34	6.79297
106.44	0.560547	106.44	0.639648	106.44	0.976563	106.44	1.21191	106.44	1.94629	106.44	3.55762	106.44	6.79688
106.54	0.556641	106.54	0.639648	106.54	0.96875	106.54	1.20801	106.54	1.93457	106.54	3.5459	106.54	6.78516
106.64	0.550781	106.64	0.639648	106.64	0.957031	106.64	1.20215	106.64	1.93457	106.64	3.53223	106.64	6.77734
106.74	0.550781	106.74	0.62793	106.74	0.957031	106.74	1.19043	106.74	1.93457	106.74	3.53809	106.74	6.77734
106.84	0.550781	106.84	0.62793	106.84	0.957031	106.84	1.19043	106.84	1.93457	106.84	3.53418	106.84	6.76563
106.94	0.554688	106.94	0.624023	106.94	0.960938	106.94	1.19434	106.94	1.93457	106.94	3.52832	106.94	6.76953
107.04	0.560546	107.04	0.629883	107.04	0.951172	107.04	1.20019	107.04	1.93457	107.04	3.52441	107.04	6.76367
107.14	0.560547	107.14	0.625977	107.14	0.945313	107.14	1.19629	107.14	1.92676	107.14	3.51855	107.14	6.75586
107.24	0.552733	107.24	0.62793	107.24	0.953125	107.24	1.19043	107.24	1.93457	107.24	3.51465	107.24	6.75195
107.34	0.546875	107.34	0.62793	107.34	0.945313	107.34	1.19043	107.34	1.93457	107.34	3.50684	107.34	6.74414
107.44	0.546875	107.44	0.616211	107.44	0.945313	107.44	1.19043	107.44	1.93457	107.44	3.50684	107.44	6.74414
107.54	0.558592	107.54	0.620117	107.54	0.953125	107.54	1.20215	107.54	1.93066	107.54	3.50684	107.54	6.74414
107.64	0.550781	107.64	0.620117	107.64	0.935547	107.64	1.19043	107.64	1.9248	107.64	3.50293	107.64	6.74414
107.74	0.546875	107.74	0.620117	107.74	0.935547	107.74	1.19043	107.74	1.91309	107.74	3.48926	107.74	6.72461
107.84	0.541016	107.84	0.620117	107.84	0.935547	107.84	1.19043	107.84	1.91309	107.84	3.48926	107.84	6.72461
107.94	0.548828	107.94	0.612305	107.94	0.935547	107.94	1.19043	107.94	1.9209	107.94	3.48535	107.94	6.72461
108.04	0.537109	108.04	0.606445	108.04	0.935547	108.04	1.19043	108.04	1.9209	108.04	3.47754	108.04	6.71289
108.14	0.537109	108.14	0.606445	108.14	0.935547	108.14	1.19043	108.14	1.91309	108.14	3.47754	108.14	6.71289
108.24	0.533203	108.24	0.598633	108.24	0.935547	108.24	1.19043	108.24	1.90918	108.24	3.46582	108.24	6.70117
108.34	0.542969	108.34	0.594727	108.34	0.947266	108.34	1.19043	108.34	1.91504	108.34	3.47754	108.34	6.70508
108.44	0.544922	108.44	0.600586	108.44	0.935547	108.44	1.19043	108.44	1.90332	108.44	3.46582	108.44	6.7002
108.54	0.539063	108.54	0.588867	108.54	0.935547	108.54	1.19043	108.54	1.90332	108.54	3.45996	108.54	6.68652
108.64	0.53125	108.64	0.588867	108.64	0.935547	108.64	1.19043	108.64	1.90332	108.64	3.44824	108.64	6.68848
108.74	0.526367	108.74	0.584961	108.74	0.922852	108.74	1.19043	108.74	1.89551	108.74	3.43652	108.74	6.66211
108.84	0.519531	108.84	0.579102	108.84	0.916016	108.84	1.17871	108.84	1.89551	108.84	3.43652	108.84	6.66211
108.94	0.53125	108.94	0.59082	108.94	0.916016	108.94	1.19043	108.94	1.90723	108.94	3.44043	108.94	6.66602
109.04	0.519531	109.04	0.59082	109.04	0.916016	109.04	1.18262	109.04	1.90234	109.04	3.42871	109.04	6.6543
109.14	0.527344	109.14	0.598633	109.14	0.923828	109.14	1.19043	109.14	1.8916	109.14	3.43262	109.14	6.66211
109.24	0.523438	109.24	0.594727	109.24	0.923828	109.24	1.17871	109.24	1.8916	109.24	3.41895	109.24	6.64258
109.34	0.517578	109.34	0.581055	109.34	0.923828	109.34	1.17383	109.34	1.8916	109.34	3.42285	109.34	6.64258
109.44	0.509766	109.44	0.592773	109.44	0.916016	109.44	1.1709	109.44	1.8877	109.44	3.4209	109.44	6.63477
109.54	0.517576	109.54	0.606445	109.54	0.923828	109.54	1.17676	109.54	1.88965	109.54	3.42285	109.54	6.64844
109.64	0.511719	109.64	0.600586	109.64	0.90625	109.64	1.17871	109.64	1.88379	109.64	3.39941	109.64	6.63477
109.74	0.5	109.74	0.592773	109.74	0.90625	109.74	1.17871	109.74	1.88379	109.74	3.39941	109.74	6.62305
109.84	0.5	109.84	0.592773	109.84	0.90625	109.84	1.1709	109.84	1.87988	109.84	3.3916	109.84	6.61914
109.94	0.507813	109.94	0.59668	109.94	0.910156	109.94	1.17871	109.94	1.87402	109.94	3.3877	109.94	6.62109
110.04	0.507813	110.04	0.59082	110.04	0.904297	110.04	1.17871	110.04	1.87402	110.04	3.3877	110.04	6.61328
110.14	0.503906	110.14	0.59082	110.14	0.904297	110.14	1.16699	110.14	1.87402	110.14	3.3877	110.14	6.60156
110.24	0.51367	110.24	0.597656	110.24	0.904297	110.24	1.1748	110.24	1.87402	110.24	3.3877	110.24	6.61328
110.34	0.5	110.34	0.575195	110.34	0.896484	110.34	1.16504	110.34	1.87012	110.34	3.37598	110.34	6.60938
110.44	0.492188	110.44	0.569336	110.44	0.884766	110.44	1.15918	110.44	1.86035	110.44	3.37012	110.44	6.5957
110.54	0.509764	110.54	0.581055	110.54	0.888672	110.54	1.1709	110.54	1.86621	110.54	3.37012	110.54	6.5957
110.64	0.527344	110.64	0.598633	110.64	0.90625	110.64	1.18848	110.64	1.88379	110.64	3.3877	110.64	6.61328
110.74	0.519531	110.74	0.594727	110.74	0.90625	110.74	1.18848	110.74	1.87207	110.74	3.3877	110.74	6.60156
110.84	0.519531	110.84	0.588867	110.84	0.90625	110.84	1.18848	110.84	1.87207	110.84	3.3877	110.84	6.59375
110.94	0.523438	110.94	0.59668	110.94	0.914063	110.94	1.19629	110.94	1.87207	110.94	3.3877	110.94	6.58984
111.04	0.517578	111.04	0.584961	111.04	0.910156	111.04	1.19238	111.04	1.87207	111.04	3.37598	111.04	6.58984
111.14	0.521484	111.14	0.581055	111.14	0.908203	111.14	1.18652	111.14	1.85645	111.14	3.37207	111.14	6.58203
111.24	0.527342	111.24	0.586914	111.24	0.921875	111.24	1.19824	111.24	1.8623	111.24	3.37793	111.24	6.58203
111.34	0.53125	111.34	0.583008	111.34	0.919922	111.34	1.19824	111.34	1.86621	111.34	3.37402	111.34	6.58594
111.44	0.529297	111.44	0.588867	111.44	0.914063	111.44	1.20215	111.44	1.86816	111.44	3.37988	111.44	6.58008
111.54	0.541014	111.54	0.600586	111.54	0.925781	111.54	1.21972	111.54	1.87402	111.54	3.37988	111.54	6.57422
111.64	0.541016	111.64	0.59668	111.64	0.921875	111.64	1.21582	111.64	1.86621	111.64	3.37988	111.64	6.57422
111.74	0.544921	111.74	0.598633	111.74	0.923828	111.74	1.20996	111.74	1.8623	111.74	3.37598	111.74	6.57812
111.84	0.542969	111.84	0.602539	111.84	0.919922	111.84	1.21387	111.84	1.86621	111.84	3.36816	111.84	6.57617
111.94	0.537109	111.94	0.608398	111.94	0.914063	111.94	1.21973	111.94	1.87207	111.94	3.37207	111.94	6.57813
112.04	0.537109	112.04	0.608398	112.04	0.914063	112.04	1.20801	112.04	1.87207	112.04	3.37793	112.04	6.56055
112.14	0.548828	112.14	0.620117	112.14	0.925781	112.14	1.21973	112.14	1.87598	112.14	3.37793	112.14	6.57227
112.24	0.548828	112.24	0.616211	112.24	0.917969	112.24	1.21973	112.24	1.87207	112.24	3.37012	112.24	6.56445
112.34	0.544922	112.34	0.610352	112.34	0.917969	112.34	1.21973	112.34	1.85449	112.34	3.36621	112.34	6.56445
112.44	0.539063	112.44	0.606445	112.44	0.921875	112.44	1.21973	112.44	1.86621	112.44	3.36816	112.44	6.56055
112.54	0.531251	112.54	0.598633	112.54	0.900391	112.54	1.20801	112.54	1.86035	112.54	3.36035	112.54	6.54883
112.64	0.542969	112.64	0.610352	112.64	0.917969	112.64	1.21777	112.64	1.85449	112.64	3.37207	112.64	6.54688
112.74	0.548827	112.74	0.612305	112.74	0.919922	112.74	1.21777	112.74	1.86035	112.74	3.37793	112.74	6.54101
112.84	0.548828	112.84	0.618164	112.84	0.925781	112.84	1.22949	112.84	1.86426	112.84	3.37793	112.84	6.55273
112.94	0.548828	112.94	0.618164	112.94	0.914063	112.94	1.22949	112.94	1.86426	112.94	3.37402	112.94	6.54492
113.04	0.548828	113.04	0.618164	113.04	0.914063	113.04	1.22949	113.04	1.85254	113.04	3.36035	113.04	6.54492
113.14	0.552734	113.14	0.625977	113.14	0.921875	113.14	1.2334	113.14	1.84863	113.14	3.36816	113.14	6.53711
113.24	0.542969	113.24	0.618164	113.24	0.921875	113.24	1.21582	113.24	1.84277	113.24	3.35645	113.24	6.53125
113.34	0.544922	113.34	0.625977	113.34	0.914063	113.34	1.21582	113.34	1.83105	113.34	3.35645	113.34	6.51953
113.44	0.550781	113.44	0.629883	113.44	0.925781	113.44	1.22363	113.44	1.84277	113.44	3.36816	113.44	6.52344
113.54	0.542968	113.54	0.633789	113.54	0.929688	113.54	1.22168	113.54	1.83496	113.54	3.35938	113.54	6.52734
113.64	0.548828	113.64	0.639648	113.64	0.935547	113.64	1.21973	113.64	1.83496	113.64	3.3584	113.64	6.51758
113.74	0.548828	113.74	0.639648	113.74	0.923828	113.74	1.21973	113.74	1.82324	113.74	3.34668	113.74	6.51172
113.84	0.556641	113.84	0.651367	113.84	0.935547	113.84	1.23145	113.84	1.83496	113.84	3.3584	113.84	6.51563
113.94	0.550781	113.94	0.639648	113.94	0.927734	113.94	1.22754	113.94	1.82715	113.94	3.3584	113.94	6.51563
114.04	0.539063	114.04	0.639648	114.04	0.927734	114.04	1.20996	114.04	1.82715	114.04	3.34668	114.04	6.50391
114.14	0.539063	114.14	0.639648	114.14	0.927734	114.14	1.21387	114.14	1.81543	114.14	3.33887	114.14	6.50391
114.24	0.546874	114.24	0.647461	114.24	0.923828	114.24	1.22363	114.24	1.82324	114.24	3.34668	114.24	6.50391
114.34	0.546875	114.34	0.647461	114.34	0.923828	114.34	1.21777	114.34	1.82324	114.34	3.34668	114.34	6.49219
114.44	0.550781	114.44	0.651367	114.44	0.935547	114.44	1.22168	114.44	1.81836	114.44	3.35449	114.44	6.49609
114.54	0.550781	114.54	0.651367	114.54	0.935547	114.54	1.22168	114.54	1.81641	114.54	3.33691	114.54	6.48438
114.64	0.558594	114.64	0.655273	114.64	0.935547	114.64	1.22949	114.64	1.82324	114.64	3.34473	114.64	6.49219
114.74	0.558594	114.74	0.649414	114.74	0.935547	114.74	1.22949	114.74	1.82324	114.74	3.33691	114.74	6.47656
114.84	0.558594	114.84	0.641602	114.84	0.919922	114.84	1.21777	114.84	1.81836	114.84	3.33301	114.84	6.46289
114.94	0.558594	114.94	0.647461	114.94	0.917969	114.94	1.21777	114.94	1.81152	114.94	3.32715	114.94	6.46289
115.04	0.546875	115.04	0.643555	115.04	0.923828	115.04	1.21777	115.04	1.81152	115.04	3.31543	115.04	6.45117
115.14	0.546875	115.14	0.625977	115.14	0.916016	115.14	1.20996	115.14	1.81152	115.14	3.31543	115.14	6.44336
115.24	0.550781	115.24	0.629883	115.24	0.919922	115.24	1.21387	115.24	1.80371	115.24	3.31152	115.24	6.43555
115.34	0.556641	115.34	0.62793	115.34	0.921875	115.34	1.20801	115.34	1.80957	115.34	3.31738	115.34	6.43359
115.44	0.552734	115.44	0.62793	115.44	0.919922	115.44	1.20801	115.44	1.80957	115.44	3.31738	115.44	6.42969
115.54	0.546875	115.54	0.62793	115.54	0.914063	115.54	1.19629	115.54	1.80176	115.54	3.30176	115.54	6.41211
115.64	0.550781	115.64	0.635742	115.64	0.925781	115.64	1.20801	115.64	1.80957	115.64	3.30762	115.64	6.42773
115.74	0.563476	115.74	0.634766	115.74	0.930664	115.74	1.20508	115.74	1.80859	115.74	3.3125	115.74	6.43066
115.84	0.570313	115.84	0.637695	115.84	0.945313	115.84	1.21973	115.84	1.81152	115.84	3.32715	115.84	6.42969
115.94	0.5625	115.94	0.629883	115.94	0.921875	115.94	1.2002	115.94	1.80371	115.94	3.31152	115.94	6.4043
116.04	0.578124	116.04	0.637695	116.04	0.923828	116.04	1.20801	116.04	1.81152	116.04	3.31934	116.04	6.4043
116.14	0.56543	116.14	0.629883	116.14	0.916016	116.14	1.2002	116.14	1.81152	116.14	3.31543	116.14	6.4043
116.24	0.558594	116.24	0.629883	116.24	0.916016	116.24	1.2002	116.24	1.80762	116.24	3.29785	116.24	6.4043
116.34	0.570313	116.34	0.641602	116.34	0.927734	116.34	1.2002	116.34	1.80566	116.34	3.30566	116.34	6.4043
116.44	0.574219	116.44	0.645508	116.44	0.919922	116.44	1.2041	116.44	1.81738	116.44	3.30371	116.44	6.4082
116.54	0.580077	116.54	0.651367	116.54	0.929688	116.54	1.20996	116.54	1.81543	116.54	3.30957	116.54	6.40625
116.64	0.572266	116.64	0.635742	116.64	0.919922	116.64	1.19434	116.64	1.81152	116.64	3.29395	116.64	6.40234
116.74	0.568359	116.74	0.637695	116.74	0.916016	116.74	1.17871	116.74	1.80957	116.74	3.2959	116.74	6.39258
116.84	0.572266	116.84	0.641602	116.84	0.908203	116.84	1.18262	116.84	1.7959	116.84	3.29199	116.84	6.3916
116.94	0.578125	116.94	0.65918	116.94	0.925781	116.94	1.2002	116.94	1.81348	116.94	3.30957	116.94	6.38281
117.04	0.566408	117.04	0.639648	117.04	0.914063	117.04	1.18067	117.04	1.80176	117.04	3.29785	117.04	6.3711
117.14	0.578125	117.14	0.651367	117.14	0.917969	117.14	1.19238	117.14	1.81348	117.14	3.29395	117.14	6.38281
117.24	0.574219	117.24	0.651367	117.24	0.90625	117.24	1.18066	117.24	1.80566	117.24	3.28809	117.24	6.37109
117.34	0.572266	117.34	0.655273	117.34	0.910156	117.34	1.17285	117.34	1.80957	117.34	3.28418	117.34	6.36719
117.44	0.582031	117.44	0.668945	117.44	0.923828	117.44	1.17871	117.44	1.82324	117.44	3.29785	117.44	6.36914
117.54	0.574219	117.54	0.655273	117.54	0.921875	117.54	1.17188	117.54	1.80957	117.54	3.2959	117.54	6.36719
117.64	0.568359	117.64	0.657227	117.64	0.916016	117.64	1.17188	117.64	1.81152	117.64	3.28613	117.64	6.36133
117.74	0.570312	117.74	0.65918	117.74	0.917969	117.74	1.18066	117.74	1.80566	117.74	3.28809	117.74	6.36328
117.84	0.570313	117.84	0.651367	117.84	0.917969	117.84	1.18066	117.84	1.81152	117.84	3.28418	117.84	6.34766
117.94	0.558594	117.94	0.651367	117.94	0.917969	117.94	1.16406	117.94	1.80371	117.94	3.27051	117.94	6.3418
118.04	0.558594	118.04	0.651367	118.04	0.917969	118.04	1.16211	118.04	1.78809	118.04	3.25879	118.04	6.33398
118.14	0.5625	118.14	0.651367	118.14	0.921875	118.14	1.17285	118.14	1.78613	118.14	3.25781	118.14	6.32617
118.24	0.568358	118.24	0.639648	118.24	0.916016	118.24	1.17871	118.24	1.79199	118.24	3.24512	118.24	6.33203
118.34	0.580078	118.34	0.651367	118.34	0.927734	118.34	1.18262	118.34	1.7959	118.34	3.24902	118.34	6.33594
118.44	0.580078	118.44	0.639648	118.44	0.927734	118.44	1.18262	118.44	1.80371	118.44	3.24902	118.44	6.32422
118.54	0.576172	118.54	0.639648	118.54	0.927734	118.54	1.18262	118.54	1.7959	118.54	3.24902	118.54	6.32422
118.64	0.566406	118.64	0.647461	118.64	0.923828	118.64	1.19043	118.64	1.7998	118.64	3.24512	118.64	6.32031
118.74	0.558594	118.74	0.639648	118.74	0.923828	118.74	1.19043	118.74	1.78223	118.74	3.24512	118.74	6.30859
118.84	0.5625	118.84	0.643555	118.84	0.927734	118.84	1.18262	118.84	1.78613	118.84	3.24121	118.84	6.29492
118.94	0.568359	118.94	0.649414	118.94	0.933594	118.94	1.18359	118.94	1.79199	118.94	3.24707	118.94	6.29297
119.04	0.568359	119.04	0.632813	119.04	0.925781	119.04	1.17676	119.04	1.7959	119.04	3.24707	119.04	6.29297
119.14	0.568359	119.14	0.637695	119.14	0.9375	119.14	1.18555	119.14	1.81348	119.14	3.25488	119.14	6.29297
119.24	0.568359	119.24	0.637695	119.24	0.932617	119.24	1.18066	119.24	1.80566	119.24	3.24902	119.24	6.29297
119.34	0.560547	119.34	0.629883	119.34	0.925781	119.34	1.18066	119.34	1.80566	119.34	3.2373	119.34	6.29297
119.44	0.560547	119.44	0.629883	119.44	0.914063	119.44	1.18066	119.44	1.79395	119.44	3.2373	119.44	6.28516
119.54	0.568358	119.54	0.637695	119.54	0.921875	119.54	1.18066	119.54	1.80176	119.54	3.24121	119.54	6.28125
119.64	0.572266	119.64	0.629883	119.64	0.925781	119.64	1.18457	119.64	1.80566	119.64	3.23145	119.64	6.28516
119.74	0.578124	119.74	0.635742	119.74	0.931641	119.74	1.17871	119.74	1.7998	119.74	3.2373	119.74	6.29101
119.84	0.578125	119.84	0.635742	119.84	0.931641	119.84	1.17871	119.84	1.7998	119.84	3.22559	119.84	6.2832
119.94	0.578125	119.94	0.647461	119.94	0.935547	119.94	1.17871	119.94	1.80371	119.94	3.2373	119.94	6.2793
120.04	0.578125	120.04	0.647461	120.04	0.935547	120.04	1.17871	120.04	1.80371	120.04	3.22949	120.04	6.27344
120.14	0.578125	120.14	0.647461	120.14	0.935547	120.14	1.17383	120.14	1.80371	120.14	3.22949	120.14	6.27344
120.24	0.578125	120.24	0.647461	120.24	0.935547	120.24	1.16699	120.24	1.79199	120.24	3.21777	120.24	6.26172
120.34	0.574219	120.34	0.639648	120.34	0.923828	120.34	1.15918	120.34	1.78418	120.34	3.21777	120.34	6.25391
120.44	0.568359	120.44	0.644531	120.44	0.923828	120.44	1.15918	120.44	1.78418	120.44	3.21777	120.44	6.25391
120.54	0.576171	120.54	0.647461	120.54	0.931641	120.54	1.15527	120.54	1.77637	120.54	3.21387	120.54	6.25
120.64	0.568359	120.64	0.647461	120.64	0.927734	120.64	1.15527	120.64	1.77051	120.64	3.21387	120.64	6.25
120.74	0.572263	120.74	0.663086	120.74	0.9375	120.74	1.1709	120.74	1.77832	120.74	3.22949	120.74	6.25781
120.84	0.578125	120.84	0.661133	120.84	0.935547	120.84	1.17676	120.84	1.78418	120.84	3.22754	120.84	6.24805
120.94	0.578125	120.94	0.661133	120.94	0.935547	120.94	1.17285	120.94	1.77637	120.94	3.22754	120.94	6.24219
121.04	0.574219	121.04	0.657227	121.04	0.931641	121.04	1.15527	121.04	1.77832	121.04	3.22363	121.04	6.23047
121.14	0.580078	121.14	0.663086	121.14	0.925781	121.14	1.14941	121.14	1.77637	121.14	3.21777	121.14	6.22461
121.24	0.572266	121.24	0.663086	121.24	0.925781	121.24	1.14941	121.24	1.76465	121.24	3.21777	121.24	6.22461
121.34	0.580078	121.34	0.670898	121.34	0.929688	121.34	1.15723	121.34	1.77246	121.34	3.21777	121.34	6.2207
121.44	0.568359	121.44	0.670898	121.44	0.923828	121.44	1.15723	121.44	1.76855	121.44	3.21777	121.44	6.21289
121.54	0.572265	121.54	0.674805	121.54	0.916016	121.54	1.15332	121.54	1.7666	121.54	3.20996	121.54	6.2168
121.64	0.566406	121.64	0.665039	121.64	0.917969	121.64	1.15527	121.64	1.75684	121.64	3.2041	121.64	6.20703
121.74	0.558594	121.74	0.663086	121.74	0.916016	121.74	1.14941	121.74	1.75488	121.74	3.19043	121.74	6.20508
121.84	0.558594	121.84	0.668945	121.84	0.933594	121.84	1.14941	121.84	1.76855	121.84	3.20801	121.84	6.21484
121.94	0.558594	121.94	0.668945	121.94	0.925781	121.94	1.15332	121.94	1.77051	121.94	3.20801	121.94	6.21484
122.04	0.550781	122.04	0.668945	122.04	0.933594	122.04	1.14746	122.04	1.76465	122.04	3.2002	122.04	6.20313
122.14	0.550781	122.14	0.668945	122.14	0.925781	122.14	1.14746	122.14	1.75293	122.14	3.2002	122.14	6.20313
122.24	0.550781	122.24	0.664063	122.24	0.925781	122.24	1.14355	122.24	1.75293	122.24	3.2002	122.24	6.19531
122.34	0.550781	122.34	0.649414	122.34	0.925781	122.34	1.13379	122.34	1.74902	122.34	3.18848	122.34	6.18359
122.44	0.546875	122.44	0.657227	122.44	0.933594	122.44	1.14746	122.44	1.7627	122.44	3.19629	122.44	6.19141
122.54	0.546875	122.54	0.657227	122.54	0.933594	122.54	1.14746	122.54	1.7627	122.54	3.18457	122.54	6.18359
122.64	0.546875	122.64	0.645508	122.64	0.933594	122.64	1.14355	122.64	1.7627	122.64	3.17676	122.64	6.16797
122.74	0.539062	122.74	0.649414	122.74	0.933594	122.74	1.12988	122.74	1.7627	122.74	3.18066	122.74	6.16602
122.84	0.539063	122.84	0.655273	122.84	0.9375	122.84	1.13574	122.84	1.7666	122.84	3.18652	122.84	6.16406
122.94	0.527344	122.94	0.647461	122.94	0.931641	122.94	1.12793	122.94	1.76074	122.94	3.1748	122.94	6.16992
123.04	0.527344	123.04	0.647461	123.04	0.927734	123.04	1.12793	123.04	1.76074	123.04	3.1748	123.04	6.16211
123.14	0.539063	123.14	0.65918	123.14	0.933594	123.14	1.13965	123.14	1.76465	123.14	3.17871	123.14	6.17383
123.24	0.539063	123.24	0.647461	123.24	0.933594	123.24	1.14746	123.24	1.76074	123.24	3.17871	123.24	6.17383
123.34	0.539063	123.34	0.647461	123.34	0.925781	123.34	1.13965	123.34	1.75488	123.34	3.16699	123.34	6.16211
123.44	0.539063	123.44	0.647461	123.44	0.925781	123.44	1.13965	123.44	1.75488	123.44	3.16699	123.44	6.1543
123.54	0.546874	123.54	0.647461	123.54	0.933594	123.54	1.14746	123.54	1.7627	123.54	3.1748	123.54	6.16211
123.64	0.539063	123.64	0.643555	123.64	0.933594	123.64	1.13574	123.64	1.7627	123.64	3.16699	123.64	6.15039
123.74	0.546873	123.74	0.645508	123.74	0.933594	123.74	1.15136	123.74	1.77832	123.74	3.16699	123.74	6.16601
123.84	0.554688	123.84	0.657227	123.84	0.933594	123.84	1.15723	123.84	1.78418	123.84	3.16699	123.84	6.15234
123.94	0.548828	123.94	0.641602	123.94	0.933594	123.94	1.14941	123.94	1.76855	123.94	3.16699	123.94	6.14844
124.04	0.548828	124.04	0.635742	124.04	0.933594	124.04	1.1377	124.04	1.7627	124.04	3.15918	124.04	6.13477
124.14	0.548828	124.14	0.635742	124.14	0.925781	124.14	1.1377	124.14	1.7627	124.14	3.16504	124.14	6.12305
124.24	0.548828	124.24	0.639648	124.24	0.925781	124.24	1.1377	124.24	1.7627	124.24	3.15723	124.24	6.12305
124.34	0.560547	124.34	0.657227	124.34	0.925781	124.34	1.14941	124.34	1.77441	124.34	3.16895	124.34	6.12305
124.44	0.560547	124.44	0.649414	124.44	0.925781	124.44	1.14941	124.44	1.77441	124.44	3.16895	124.44	6.11523
124.54	0.568358	124.54	0.657227	124.54	0.933594	124.54	1.14551	124.54	1.78223	124.54	3.16504	124.54	6.12305
124.64	0.569336	124.64	0.662109	124.64	0.938477	124.64	1.13281	124.64	1.7832	124.64	3.16211	124.64	6.11621
124.74	0.553711	124.74	0.652344	124.74	0.932617	124.74	1.13477	124.74	1.7793	124.74	3.16406	124.74	6.11035
124.84	0.558594	124.84	0.645508	124.84	0.925781	124.84	1.12793	124.84	1.77246	124.84	3.14551	124.84	6.0918
124.94	0.546875	124.94	0.645508	124.94	0.914063	124.94	1.12793	124.94	1.76465	124.94	3.14551	124.94	6.0918
125.04	0.546875	125.04	0.645508	125.04	0.910156	125.04	1.12793	125.04	1.76465	125.04	3.1377	125.04	6.08008
125.14	0.541992	125.14	0.645508	125.14	0.904297	125.14	1.11621	125.14	1.76074	125.14	3.12598	125.14	6.0625
125.24	0.540039	125.24	0.637695	125.24	0.904297	125.24	1.11621	125.24	1.75879	125.24	3.12598	125.24	6.05078
125.34	0.53418	125.34	0.637695	125.34	0.892578	125.34	1.11621	125.34	1.76074	125.34	3.12988	125.34	6.04297
125.44	0.539063	125.44	0.649414	125.44	0.896484	125.44	1.12012	125.44	1.7666	125.44	3.14746	125.44	6.05469
125.54	0.543945	125.54	0.638672	125.54	0.901367	125.54	1.12109	125.54	1.77148	125.54	3.14844	125.54	6.04785
125.64	0.550781	125.64	0.643555	125.64	0.908203	125.64	1.12207	125.64	1.77832	125.64	3.14941	125.64	6.04688
125.74	0.546874	125.74	0.657227	125.74	0.916016	125.74	1.11816	125.74	1.78613	125.74	3.14941	125.74	6.04297
125.84	0.546875	125.84	0.649414	125.84	0.904297	125.84	1.11426	125.84	1.78223	125.84	3.14941	125.84	6.04688
125.94	0.541992	125.94	0.628906	125.94	0.899414	125.94	1.10352	125.94	1.75977	125.94	3.13281	125.94	6.04004
126.04	0.532227	126.04	0.621094	126.04	0.889648	126.04	1.09375	126.04	1.75781	126.04	3.13086	126.04	6.02637
126.14	0.535156	126.14	0.62793	126.14	0.896484	126.14	1.10059	126.14	1.76465	126.14	3.12598	126.14	6.02539
126.24	0.529297	126.24	0.62793	126.24	0.884766	126.24	1.10059	126.24	1.76465	126.24	3.12598	126.24	6.01367
126.34	0.541016	126.34	0.635742	126.34	0.896484	126.34	1.10059	126.34	1.78809	126.34	3.1377	126.34	6.01367
126.44	0.529297	126.44	0.629883	126.44	0.896484	126.44	1.10059	126.44	1.78809	126.44	3.1377	126.44	6.01367
126.54	0.529297	126.54	0.629883	126.54	0.888672	126.54	1.09277	126.54	1.78809	126.54	3.12598	126.54	6.00586
126.64	0.529297	126.64	0.629883	126.64	0.888672	126.64	1.09277	126.64	1.78809	126.64	3.1084	126.64	6.00586
126.74	0.529297	126.74	0.62207	126.74	0.888672	126.74	1.08105	126.74	1.78809	126.74	3.1084	126.74	5.99023
126.84	0.525391	126.84	0.62207	126.84	0.876953	126.84	1.07715	126.84	1.78809	126.84	3.10059	126.84	5.97656
126.94	0.511719	126.94	0.62207	126.94	0.876953	126.94	1.07129	126.94	1.78809	126.94	3.10059	126.94	5.96484
127.04	0.519531	127.04	0.614258	127.04	0.880859	127.04	1.0791	127.04	1.79199	127.04	3.10449	127.04	5.97266
127.14	0.53125	127.14	0.620117	127.14	0.886719	127.14	1.08301	127.14	1.79785	127.14	3.09863	127.14	5.97656
127.24	0.527344	127.24	0.620117	127.24	0.878906	127.24	1.08301	127.24	1.79297	127.24	3.09863	127.24	5.96484
127.34	0.533203	127.34	0.62793	127.34	0.890625	127.34	1.09473	127.34	1.78613	127.34	3.11035	127.34	5.97656
127.44	0.546875	127.44	0.62793	127.44	0.884766	127.44	1.10059	127.44	1.79199	127.44	3.11621	127.44	5.97461
127.54	0.546874	127.54	0.624023	127.54	0.896484	127.54	1.1084	127.54	1.7998	127.54	3.11621	127.54	5.9668
127.64	0.541016	127.64	0.618164	127.64	0.896484	127.64	1.08691	127.64	1.78223	127.64	3.09863	127.64	5.94727
127.74	0.537109	127.74	0.606445	127.74	0.884766	127.74	1.08105	127.74	1.77832	127.74	3.09473	127.74	5.94531
127.84	0.535156	127.84	0.608398	127.84	0.880859	127.84	1.08496	127.84	1.76855	127.84	3.09277	127.84	5.94531
127.94	0.541016	127.94	0.620117	127.94	0.886719	127.94	1.09082	127.94	1.77441	127.94	3.09082	127.94	5.93359
128.04	0.537108	128.04	0.62793	128.04	0.894531	128.04	1.08691	128.04	1.77832	128.04	3.08691	128.04	5.94141
128.14	0.537109	128.14	0.62793	128.14	0.894531	128.14	1.08691	128.14	1.77246	128.14	3.08691	128.14	5.92188
128.24	0.541016	128.24	0.62793	128.24	0.882813	128.24	1.08691	128.24	1.77246	128.24	3.08691	128.24	5.92578
128.34	0.542969	128.34	0.62793	128.34	0.882813	128.34	1.0791	128.34	1.76074	128.34	3.08691	128.34	5.92383
128.44	0.548828	128.44	0.62793	128.44	0.886719	128.44	1.08691	128.44	1.76855	128.44	3.08301	128.44	5.92383
128.54	0.548828	128.54	0.62793	128.54	0.886719	128.54	1.08105	128.54	1.7627	128.54	3.06934	128.54	5.92383
128.64	0.560547	128.64	0.62793	128.64	0.875	128.64	1.08496	128.64	1.7627	128.64	3.07324	128.64	5.91211
128.74	0.548828	128.74	0.62793	128.74	0.871094	128.74	1.0791	128.74	1.7627	128.74	3.06738	128.74	5.9043
128.84	0.560547	128.84	0.639648	128.84	0.869141	128.84	1.09082	128.84	1.77441	128.84	3.0791	128.84	5.91602
128.94	0.560547	128.94	0.639648	128.94	0.857422	128.94	1.09473	128.94	1.77441	128.94	3.0791	128.94	5.9043
129.04	0.560547	129.04	0.631836	129.04	0.857422	129.04	1.09277	129.04	1.77441	129.04	3.07129	129.04	5.9043
129.14	0.556641	129.14	0.639648	129.14	0.865234	129.14	1.08496	129.14	1.77832	129.14	3.0752	129.14	5.9043
129.24	0.556641	129.24	0.639648	129.24	0.853516	129.24	1.0791	129.24	1.76465	129.24	3.07324	129.24	5.9043
129.34	0.556641	129.34	0.639648	129.34	0.857422	129.34	1.0791	129.34	1.76465	129.34	3.06738	129.34	5.89258
129.44	0.548828	129.44	0.639648	129.44	0.855469	129.44	1.07129	129.44	1.75293	129.44	3.06738	129.44	5.89258
129.54	0.544922	129.54	0.639648	129.54	0.851563	129.54	1.05957	129.54	1.75293	129.54	3.06738	129.54	5.88477
129.64	0.554688	129.64	0.643555	129.64	0.865234	129.64	1.0752	129.64	1.76855	129.64	3.0752	129.64	5.88867
129.74	0.548827	129.74	0.661133	129.74	0.876953	129.74	1.08105	129.74	1.77441	129.74	3.08105	129.74	5.89453
129.84	0.533203	129.84	0.633789	129.84	0.861328	129.84	1.06543	129.84	1.74707	129.84	3.05371	129.84	5.875
129.94	0.535156	129.94	0.643555	129.94	0.867188	129.94	1.06348	129.94	1.73926	129.94	3.06348	129.94	5.87891
130.04	0.548826	130.04	0.657227	130.04	0.875	130.04	1.07324	130.04	1.75293	130.04	3.06543	130.04	5.89258
130.14	0.544922	130.14	0.65332	130.14	0.871094	130.14	1.06348	130.14	1.7373	130.14	3.06152	130.14	5.89258
130.24	0.539063	130.24	0.647461	130.24	0.853516	130.24	1.05762	130.24	1.73145	130.24	3.04395	130.24	5.87695
130.34	0.539063	130.34	0.639648	130.34	0.853516	130.34	1.0498	130.34	1.73145	130.34	3.03809	130.34	5.87109
130.44	0.527344	130.44	0.647461	130.44	0.845703	130.44	1.05762	130.44	1.72363	130.44	3.03809	130.44	5.86328
130.54	0.523438	130.54	0.647461	130.54	0.841797	130.54	1.0498	130.54	1.72363	130.54	3.03809	130.54	5.86328
130.64	0.521484	130.64	0.639648	130.64	0.835938	130.64	1.0498	130.64	1.71973	130.64	3.03809	130.64	5.86328
130.74	0.527344	130.74	0.635742	130.74	0.835938	130.74	1.0498	130.74	1.70215	130.74	3.02637	130.74	5.85156
130.84	0.527344	130.84	0.629883	130.84	0.835938	130.84	1.03809	130.84	1.70215	130.84	3.02637	130.84	5.84375
130.94	0.535156	130.94	0.645508	130.94	0.851563	130.94	1.05371	130.94	1.70996	130.94	3.03027	130.94	5.85938
131.04	0.537108	131.04	0.651367	131.04	0.845703	131.04	1.05176	131.04	1.71582	131.04	3.03027	131.04	5.86523
131.14	0.519531	131.14	0.651367	131.14	0.845703	131.14	1.05176	131.14	1.71582	131.14	3.01855	131.14	5.85352
131.24	0.519531	131.24	0.639648	131.24	0.845703	131.24	1.05176	131.24	1.71582	131.24	3.01855	131.24	5.85352
131.34	0.519531	131.34	0.639648	131.34	0.845703	131.34	1.05176	131.34	1.71191	131.34	3.00684	131.34	5.85352
131.44	0.519531	131.44	0.647461	131.44	0.845703	131.44	1.05176	131.44	1.70215	131.44	2.99707	131.44	5.85352
131.54	0.519532	131.54	0.639648	131.54	0.837891	131.54	1.04981	131.54	1.69434	131.54	2.98926	131.54	5.83399
131.64	0.519531	131.64	0.639648	131.64	0.826172	131.64	1.0498	131.64	1.69434	131.64	2.98926	131.64	5.83398
131.74	0.515624	131.74	0.643555	131.74	0.830078	131.74	1.05371	131.74	1.69824	131.74	2.99316	131.74	5.83398
131.84	0.521484	131.84	0.649414	131.84	0.835938	131.84	1.05957	131.84	1.7041	131.84	3.00293	131.84	5.82617
131.94	0.529297	131.94	0.649414	131.94	0.84375	131.94	1.06738	131.94	1.7041	131.94	3.00879	131.94	5.82227
132.04	0.529297	132.04	0.645508	132.04	0.84375	132.04	1.05957	132.04	1.7041	132.04	2.99707	132.04	5.81055
132.14	0.529297	132.14	0.639648	132.14	0.839844	132.14	1.05957	132.14	1.69238	132.14	2.99707	132.14	5.81055
132.24	0.529297	132.24	0.639648	132.24	0.841797	132.24	1.05957	132.24	1.69238	132.24	2.98535	132.24	5.80273
132.34	0.529297	132.34	0.62793	132.34	0.835938	132.34	1.05957	132.34	1.69238	132.34	2.98535	132.34	5.79102
132.44	0.529297	132.44	0.62793	132.44	0.824219	132.44	1.04785	132.44	1.68457	132.44	2.97754	132.44	5.79102
132.54	0.541014	132.54	0.639648	132.54	0.835938	132.54	1.05957	132.54	1.69629	132.54	2.98926	132.54	5.80273
132.64	0.529297	132.64	0.639648	132.64	0.835938	132.64	1.05176	132.64	1.69629	132.64	2.98926	132.64	5.80273
132.74	0.51758	132.74	0.616211	132.74	0.824219	132.74	1.04004	132.74	1.66797	132.74	2.96582	132.74	5.7793
132.84	0.529297	132.84	0.62793	132.84	0.824219	132.84	1.05176	132.84	1.67285	132.84	2.97363	132.84	5.77344
132.94	0.529297	132.94	0.62793	132.94	0.824219	132.94	1.05176	132.94	1.66113	132.94	2.95996	132.94	5.77344
133.04	0.517578	133.04	0.62793	133.04	0.816406	133.04	1.05566	133.04	1.66113	133.04	2.95996	133.04	5.76563
133.14	0.517578	133.14	0.62793	133.14	0.816406	133.14	1.0459	133.14	1.65332	133.14	2.95996	133.14	5.75781
133.24	0.525389	133.24	0.635742	133.24	0.824219	133.24	1.04785	133.24	1.66113	133.24	2.95605	133.24	5.75976
133.34	0.513672	133.34	0.624023	133.34	0.820313	133.34	1.04395	133.34	1.65723	133.34	2.95215	133.34	5.75586
133.44	0.511719	133.44	0.62207	133.44	0.818359	133.44	1.03027	133.44	1.65527	133.44	2.9502	133.44	5.74609
133.54	0.505858	133.54	0.62793	133.54	0.824219	133.54	1.03613	133.54	1.65723	133.54	2.95215	133.54	5.75195
133.64	0.498047	133.64	0.62793	133.64	0.8125	133.64	1.02832	133.64	1.65137	133.64	2.94629	133.64	5.74023
133.74	0.498047	133.74	0.616211	133.74	0.8125	133.74	1.02832	133.74	1.65527	133.74	2.93848	133.74	5.74023
133.84	0.498047	133.84	0.612305	133.84	0.804688	133.84	1.02832	133.84	1.66113	133.84	2.93848	133.84	5.73242
133.94	0.486328	133.94	0.606445	133.94	0.804688	133.94	1.0166	133.94	1.64941	133.94	2.93848	133.94	5.73242
134.04	0.498045	134.04	0.618164	134.04	0.816406	134.04	1.02832	134.04	1.66113	134.04	2.9502	134.04	5.74414
134.14	0.490234	134.14	0.610352	134.14	0.816406	134.14	1.02832	134.14	1.65332	134.14	2.93848	134.14	5.73242
134.24	0.486328	134.24	0.618164	134.24	0.816406	134.24	1.02051	134.24	1.65332	134.24	2.93848	134.24	5.72852
134.34	0.46875	134.34	0.606445	134.34	0.804688	134.34	1.0166	134.34	1.65332	134.34	2.93848	134.34	5.72266
134.44	0.46875	134.44	0.600586	134.44	0.816406	134.44	0.999023	134.44	1.65332	134.44	2.93848	134.44	5.71484
134.54	0.460938	134.54	0.600586	134.54	0.816406	134.54	0.999023	134.54	1.6416	134.54	2.93848	134.54	5.71484
134.64	0.472656	134.64	0.600586	134.64	0.816406	134.64	1.00293	134.64	1.65332	134.64	2.94238	134.64	5.71484
134.74	0.464845	134.74	0.592773	134.74	0.808594	134.74	0.995118	134.74	1.64551	134.74	2.92285	134.74	5.71484
134.84	0.470703	134.84	0.610352	134.84	0.826172	134.84	1.0127	134.84	1.65918	134.84	2.94043	134.84	5.71484
134.94	0.466797	134.94	0.610352	134.94	0.826172	134.94	1.00781	134.94	1.64551	134.94	2.92871	134.94	5.71484
135.04	0.460938	135.04	0.602539	135.04	0.818359	135.04	1.00098	135.04	1.64551	135.04	2.9209	135.04	5.70996
135.14	0.46875	135.14	0.610352	135.14	0.833984	135.14	1.01367	135.14	1.6416	135.14	2.92383	135.14	5.70313
135.24	0.460939	135.24	0.602539	135.24	0.818359	135.24	1.0127	135.24	1.63379	135.24	2.91406	135.24	5.69531
135.34	0.46875	135.34	0.59375	135.34	0.814453	135.34	1.01563	135.34	1.64551	135.34	2.91211	135.34	5.69141
135.44	0.46875	135.44	0.586914	135.44	0.814453	135.44	0.99707	135.44	1.65137	135.44	2.90527	135.44	5.69141
135.54	0.46875	135.54	0.586914	135.54	0.806641	135.54	0.99707	135.54	1.64746	135.54	2.90527	135.54	5.67969
135.64	0.457031	135.64	0.586914	135.64	0.802734	135.64	0.99707	135.64	1.63379	135.64	2.90527	135.64	5.67188
135.74	0.468748	135.74	0.598633	135.74	0.808594	135.74	1.00097	135.74	1.64551	135.74	2.90918	135.74	5.68359
135.84	0.460938	135.84	0.598633	135.84	0.796875	135.84	1.00098	135.84	1.64551	135.84	2.89746	135.84	5.67188
135.94	0.460938	135.94	0.598633	135.94	0.796875	135.94	1.00098	135.94	1.64551	135.94	2.89746	135.94	5.66797
136.04	0.46875	136.04	0.598633	136.04	0.796875	136.04	0.989258	136.04	1.64551	136.04	2.89746	136.04	5.6543
136.14	0.460938	136.14	0.598633	136.14	0.796875	136.14	0.977539	136.14	1.64551	136.14	2.88965	136.14	5.6543
136.24	0.460938	136.24	0.586914	136.24	0.785156	136.24	0.977539	136.24	1.6377	136.24	2.88965	136.24	5.64258
136.34	0.449219	136.34	0.583008	136.34	0.785156	136.34	0.977539	136.34	1.64355	136.34	2.87793	136.34	5.64258
136.44	0.449219	136.44	0.577148	136.44	0.785156	136.44	0.977539	136.44	1.64355	136.44	2.87793	136.44	5.63477
136.54	0.453124	136.54	0.577148	136.54	0.792969	136.54	0.973632	136.54	1.65137	136.54	2.87012	136.54	5.63086
136.64	0.451172	136.64	0.584961	136.64	0.796875	136.64	0.97168	136.64	1.65527	136.64	2.86426	136.64	5.63477
136.74	0.468747	136.74	0.604492	136.74	0.806641	136.74	0.989255	136.74	1.67285	136.74	2.88379	136.74	5.64453
136.84	0.46875	136.84	0.602539	136.84	0.806641	136.84	0.989258	136.84	1.67285	136.84	2.88184	136.84	5.63281
136.94	0.460938	136.94	0.608398	136.94	0.810547	136.94	0.989258	136.94	1.66113	136.94	2.88379	136.94	5.63281
137.04	0.449219	137.04	0.604492	137.04	0.800781	137.04	0.989258	137.04	1.66113	137.04	2.88184	137.04	5.63281
137.14	0.444336	137.14	0.598633	137.14	0.798828	137.14	0.989258	137.14	1.65332	137.14	2.87207	137.14	5.62109
137.24	0.4375	137.24	0.586914	137.24	0.800781	137.24	0.989258	137.24	1.65332	137.24	2.8584	137.24	5.61719
137.34	0.4375	137.34	0.586914	137.34	0.791016	137.34	0.989258	137.34	1.65332	137.34	2.8623	137.34	5.60352
137.44	0.4375	137.44	0.594727	137.44	0.792969	137.44	0.985352	137.44	1.64941	137.44	2.87207	137.44	5.61133
137.54	0.425781	137.54	0.586914	137.54	0.804688	137.54	0.981445	137.54	1.64941	137.54	2.85449	137.54	5.61133
137.64	0.442383	137.64	0.598633	137.64	0.804688	137.64	0.987305	137.64	1.66113	137.64	2.86621	137.64	5.61133
137.74	0.449219	137.74	0.598633	137.74	0.804688	137.74	0.983398	137.74	1.65332	137.74	2.86621	137.74	5.60352
137.84	0.4375	137.84	0.598633	137.84	0.804688	137.84	0.985352	137.84	1.6416	137.84	2.86621	137.84	5.60352
137.94	0.429688	137.94	0.598633	137.94	0.800781	137.94	0.979492	137.94	1.6416	137.94	2.8623	137.94	5.5918
138.04	0.429688	138.04	0.598633	138.04	0.787109	138.04	0.967773	138.04	1.6416	138.04	2.84863	138.04	5.5918
138.14	0.441406	138.14	0.610352	138.14	0.798828	138.14	0.979492	138.14	1.65332	138.14	2.84863	138.14	5.5957
138.24	0.433593	138.24	0.614258	138.24	0.802734	138.24	0.983398	138.24	1.65332	138.24	2.85254	138.24	5.58789
138.34	0.439453	138.34	0.608398	138.34	0.796875	138.34	0.989258	138.34	1.65332	138.34	2.8584	138.34	5.59375
138.44	0.442383	138.44	0.616211	138.44	0.804688	138.44	0.99707	138.44	1.65723	138.44	2.8584	138.44	5.58984
138.54	0.432617	138.54	0.616211	138.54	0.816406	138.54	0.99707	138.54	1.66309	138.54	2.8584	138.54	5.58203
138.64	0.43457	138.64	0.616211	138.64	0.799805	138.64	0.99707	138.64	1.66309	138.64	2.8584	138.64	5.58203
138.74	0.439451	138.74	0.62793	138.74	0.804688	138.74	1.00097	138.74	1.6748	138.74	2.8584	138.74	5.59375
138.84	0.447266	138.84	0.62793	138.84	0.8125	138.84	1.00879	138.84	1.6709	138.84	2.86621	138.84	5.58984
138.94	0.447266	138.94	0.62793	138.94	0.8125	138.94	1.00879	138.94	1.6709	138.94	2.86621	138.94	5.57813
139.04	0.447266	139.04	0.616211	139.04	0.8125	139.04	1.0166	139.04	1.6709	139.04	2.85449	139.04	5.57227
139.14	0.447266	139.14	0.616211	139.14	0.800781	139.14	1.00488	139.14	1.6709	139.14	2.85449	139.14	5.56055
139.24	0.447264	139.24	0.62793	139.24	0.8125	139.24	1.01074	139.24	1.6709	139.24	2.8584	139.24	5.56445
139.34	0.452148	139.34	0.632813	139.34	0.80957	139.34	1.01563	139.34	1.68066	139.34	2.86719	139.34	5.55762
139.44	0.458984	139.44	0.639648	139.44	0.816406	139.44	1.02246	139.44	1.68652	139.44	2.87988	139.44	5.56445
139.54	0.458984	139.54	0.639648	139.54	0.816406	139.54	1.02246	139.54	1.68652	139.54	2.87598	139.54	5.55273
139.64	0.458984	139.64	0.631836	139.64	0.816406	139.64	1.03027	139.64	1.68652	139.64	2.8623	139.64	5.54688
139.74	0.450195	139.74	0.634766	139.74	0.819336	139.74	1.02148	139.74	1.68945	139.74	2.86328	139.74	5.53809
139.84	0.430664	139.84	0.632813	139.84	0.805664	139.84	1.01367	139.84	1.6875	139.84	2.86133	139.84	5.52441
139.94	0.441406	139.94	0.639648	139.94	0.8125	139.94	1.02051	139.94	1.68262	139.94	2.86816	139.94	5.53125
140.04	0.447266	140.04	0.62793	140.04	0.804688	140.04	1.00879	140.04	1.68262	140.04	2.86816	140.04	5.52344
140.14	0.442383	140.14	0.623047	140.14	0.795898	140.14	1.00781	140.14	1.67383	140.14	2.85156	140.14	5.51465
140.24	0.427735	140.24	0.616211	140.24	0.775391	140.24	1.00684	140.24	1.67285	140.24	2.84473	140.24	5.50195
140.34	0.432617	140.34	0.621094	140.34	0.782227	140.34	1.01172	140.34	1.67773	140.34	2.8418	140.34	5.49512
140.44	0.451172	140.44	0.639648	140.44	0.794922	140.44	1.03027	140.44	1.69629	140.44	2.86035	140.44	5.50586
140.54	0.434571	140.54	0.623047	140.54	0.790039	140.54	1.02539	140.54	1.67969	140.54	2.83984	140.54	5.50098
140.64	0.432617	140.64	0.621094	140.64	0.788086	140.64	1.01953	140.64	1.67773	140.64	2.83203	140.64	5.49902
140.74	0.447263	140.74	0.62793	140.74	0.802734	140.74	1.02832	140.74	1.69629	140.74	2.85059	140.74	5.50195
140.84	0.435547	140.84	0.62793	140.84	0.794922	140.84	1.0166	140.84	1.69824	140.84	2.85645	140.84	5.50195
[truncated: 393 more rows]

## Sheet: 2b
Fig. 1b, compound 2b
[truncated: 2,379 more rows]

## Sheet: 2c
Fig. 1b, compound 2c
[truncated: 2,379 more rows]

## Sheet: 2d
Fig. 1b, compound 2d
[truncated: 2,379 more rows]

## Sheet: 2e
Fig. 1b, compound 2e
[truncated: 2,379 more rows]

[truncated: 2 more sheets: 2f, 2g]
