# Supplementary material for: Probing strigolactone perception mechanisms with rationally designed small-molecule agonists stimulating germination of root parasitic weeds
Source: Nat Commun. 2022 Jul 9;13:3987. doi: 10.1038/s41467-022-31710-9 (PMC9271048; doi:10.1038/s41467-022-31710-9)
Supplement: Supplementary file 4 — Source Data [file 41467_2022_31710_MOESM4_ESM.zip › Source data/source data of Supplementary Fig. 6. .xlsx]

## Sheet: 3a 
Supplementary Fig. 6, compound 3a
Cycle 1	data 1	Cycle 2	data 2	Cycle 3	data 3	Cycle 4	data 4	Cycle 5	data 5
-57.36	0.00390625	-57.36	-0.0449219	-57.36	0.0117188	-57.36	0.0703125	-57.36	0.255859
-57.26	-0.0625	-57.26	0.0605469	-57.26	-0.0624997	-57.26	0.089844	-57.26	0.185547
-57.16	-0.101563	-57.16	-0.0722656	-57.16	-0.171875	-57.16	-0.0195313	-57.16	-0.00390625
-57.06	-0.0546875	-57.06	-0.0898438	-57.06	-0.148438	-57.06	-0.0292974	-57.06	-0.0878906
-56.96	-0.0644531	-56.96	-0.0800781	-56.96	-0.109376	-56.96	-0.0195324	-56.96	-0.0585938
-56.86	-0.0605469	-56.86	-0.0996094	-56.86	-0.119141	-56.86	-0.0371094	-56.86	-0.0625
-56.76	-0.103516	-56.76	-0.119141	-56.76	-0.14453	-56.76	-0.0527335	-56.76	-0.0957031
-56.66	-0.101563	-56.66	-0.0996094	-56.66	-0.132813	-56.66	-0.0585938	-56.66	-0.0898438
-56.56	-0.128906	-56.56	-0.103516	-56.56	-0.15039	-56.56	-0.0703121	-56.56	-0.0976563
-56.46	-0.142578	-56.46	-0.109375	-56.46	-0.162109	-56.46	-0.08789	-56.46	-0.107422
-56.36	-0.126953	-56.36	-0.109375	-56.36	-0.171875	-56.36	-0.0761719	-56.36	-0.117188
-56.26	-0.121094	-56.26	-0.107422	-56.26	-0.166016	-56.26	-0.0507816	-56.26	-0.115234
-56.16	-0.125	-56.16	-0.105469	-56.16	-0.169922	-56.16	-0.0546875	-56.16	-0.111328
-56.06	-0.130859	-56.06	-0.119141	-56.06	-0.173828	-56.06	-0.0703123	-56.06	-0.0996094
-55.96	-0.134766	-55.96	-0.130859	-55.96	-0.181641	-55.96	-0.0800781	-55.96	-0.0996094
-55.86	-0.152344	-55.86	-0.130859	-55.86	-0.189453	-55.86	-0.09375	-55.86	-0.115234
-55.76	-0.148438	-55.76	-0.126953	-55.76	-0.191406	-55.76	-0.0839845	-55.76	-0.117188
-55.66	-0.142578	-55.66	-0.109375	-55.66	-0.193359	-55.66	-0.0703125	-55.66	-0.103516
-55.56	-0.142578	-55.56	-0.113281	-55.56	-0.193359	-55.56	-0.0722656	-55.56	-0.103516
-55.46	-0.142578	-55.46	-0.111328	-55.46	-0.185547	-55.46	-0.0664063	-55.46	-0.103516
-55.36	-0.154297	-55.36	-0.111328	-55.36	-0.197266	-55.36	-0.0898438	-55.36	-0.115234
-55.26	-0.154297	-55.26	-0.103516	-55.26	-0.193359	-55.26	-0.0898438	-55.26	-0.103516
-55.16	-0.150391	-55.16	-0.0996094	-55.16	-0.175781	-55.16	-0.078125	-55.16	-0.0996094
-55.06	-0.144531	-55.06	-0.0976563	-55.06	-0.175781	-55.06	-0.0781252	-55.06	-0.09375
-54.96	-0.152344	-54.96	-0.111328	-54.96	-0.183593	-54.96	-0.0859372	-54.96	-0.101563
-54.86	-0.152344	-54.86	-0.111328	-54.86	-0.1875	-54.86	-0.0859375	-54.86	-0.09375
-54.76	-0.140625	-54.76	-0.0996094	-54.76	-0.185547	-54.76	-0.0898438	-54.76	-0.09375
-54.66	-0.140625	-54.66	-0.0996094	-54.66	-0.173828	-54.66	-0.0957031	-54.66	-0.09375
-54.56	-0.136719	-54.56	-0.0957031	-54.56	-0.169922	-54.56	-0.0839845	-54.56	-0.078125
-54.46	-0.134766	-54.46	-0.09375	-54.46	-0.167969	-54.46	-0.0898438	-54.46	-0.0761719
-54.36	-0.132813	-54.36	-0.0996094	-54.36	-0.169922	-54.36	-0.0878906	-54.36	-0.0820313
-54.26	-0.132813	-54.26	-0.0996094	-54.26	-0.167969	-54.26	-0.0878906	-54.26	-0.09375
-54.16	-0.132813	-54.16	-0.0996094	-54.16	-0.169922	-54.16	-0.0878906	-54.16	-0.09375
-54.06	-0.144531	-54.06	-0.107422	-54.06	-0.164062	-54.06	-0.0957028	-54.06	-0.0898438
-53.96	-0.121094	-53.96	-0.0859375	-53.96	-0.146485	-53.96	-0.0781257	-53.96	-0.0722656
-53.86	-0.121094	-53.86	-0.103516	-53.86	-0.150391	-53.86	-0.0820313	-53.86	-0.0761719
-53.76	-0.132813	-53.76	-0.113281	-53.76	-0.160156	-53.76	-0.0996087	-53.76	-0.0820313
-53.66	-0.136719	-53.66	-0.113281	-53.66	-0.166016	-53.66	-0.0878906	-53.66	-0.0820313
-53.56	-0.142578	-53.56	-0.113281	-53.56	-0.166016	-53.56	-0.0878906	-53.56	-0.0859375
-53.46	-0.142578	-53.46	-0.101563	-53.46	-0.166016	-53.46	-0.0878906	-53.46	-0.0917969
-53.36	-0.138672	-53.36	-0.0976563	-53.36	-0.162109	-53.36	-0.0839844	-53.36	-0.0878906
-53.26	-0.132813	-53.26	-0.0996094	-53.26	-0.164062	-53.26	-0.0859374	-53.26	-0.0859375
-53.16	-0.128906	-53.16	-0.0917969	-53.16	-0.152344	-53.16	-0.0976563	-53.16	-0.0722656
-53.06	-0.123047	-53.06	-0.0917969	-53.06	-0.152344	-53.06	-0.0976563	-53.06	-0.0722656
-52.96	-0.123047	-52.96	-0.0800781	-52.96	-0.15625	-52.96	-0.0976563	-52.96	-0.0722656
-52.86	-0.123047	-52.86	-0.0839844	-52.86	-0.160156	-52.86	-0.0859375	-52.86	-0.0722656
-52.76	-0.126953	-52.76	-0.09375	-52.76	-0.148437	-52.76	-0.0898436	-52.76	-0.0761719
-52.66	-0.128906	-52.66	-0.103516	-52.66	-0.162109	-52.66	-0.103516	-52.66	-0.0898438
-52.56	-0.123047	-52.56	-0.0957031	-52.56	-0.15625	-52.56	-0.0976565	-52.56	-0.0839844
-52.46	-0.123047	-52.46	-0.0976563	-52.46	-0.160156	-52.46	-0.0976563	-52.46	-0.0839844
-52.36	-0.123047	-52.36	-0.0917969	-52.36	-0.167969	-52.36	-0.09375	-52.36	-0.0722656
-52.26	-0.123047	-52.26	-0.0800781	-52.26	-0.15625	-52.26	-0.0878906	-52.26	-0.0722656
-52.16	-0.126953	-52.16	-0.0878906	-52.16	-0.152344	-52.16	-0.0957031	-52.16	-0.0683594
-52.06	-0.117188	-52.06	-0.0957031	-52.06	-0.154297	-52.06	-0.103516	-52.06	-0.078125
-51.96	-0.111328	-51.96	-0.0820313	-51.96	-0.148438	-51.96	-0.0859377	-51.96	-0.0722656
-51.86	-0.111328	-51.86	-0.0898438	-51.86	-0.148438	-51.86	-0.0839844	-51.86	-0.0644531
-51.76	-0.103516	-51.76	-0.0820313	-51.76	-0.144531	-51.76	-0.0898438	-51.76	-0.0761719
-51.66	-0.0996094	-51.66	-0.0742188	-51.66	-0.121094	-51.66	-0.0859375	-51.66	-0.078125
-51.56	-0.09375	-51.56	-0.0625	-51.56	-0.115235	-51.56	-0.0761721	-51.56	-0.0683594
-51.46	-0.09375	-51.46	-0.0625	-51.46	-0.115234	-51.46	-0.0703125	-51.46	-0.0625
-51.36	-0.09375	-51.36	-0.0625	-51.36	-0.107422	-51.36	-0.0703125	-51.36	-0.0625
-51.26	-0.09375	-51.26	-0.0625	-51.26	-0.107422	-51.26	-0.0703125	-51.26	-0.0625
-51.16	-0.0898438	-51.16	-0.0625	-51.16	-0.107422	-51.16	-0.078125	-51.16	-0.0625
-51.06	-0.0839844	-51.06	-0.0625	-51.06	-0.0957031	-51.06	-0.078125	-51.06	-0.0625
-50.96	-0.0839844	-50.96	-0.0625	-50.96	-0.0957031	-50.96	-0.078125	-50.96	-0.0585938
-50.86	-0.0878906	-50.86	-0.0664063	-50.86	-0.0996094	-50.86	-0.0820313	-50.86	-0.0722656
-50.76	-0.0898438	-50.76	-0.0683594	-50.76	-0.0898437	-50.76	-0.0839843	-50.76	-0.0683594
-50.66	-0.0878906	-50.66	-0.0664063	-50.66	-0.0800781	-50.66	-0.0859375	-50.66	-0.0585938
-50.56	-0.0898438	-50.56	-0.0683594	-50.56	-0.0898437	-50.56	-0.0937499	-50.56	-0.0644531
-50.46	-0.0839844	-50.46	-0.0625	-50.46	-0.0839846	-50.46	-0.0839846	-50.46	-0.0644531
-50.36	-0.0917969	-50.36	-0.0703125	-50.36	-0.0839844	-50.36	-0.0859375	-50.36	-0.0722656
-50.26	-0.0761719	-50.26	-0.0742188	-50.26	-0.0800783	-50.26	-0.0820314	-50.26	-0.0644531
-50.16	-0.09375	-50.16	-0.0800781	-50.16	-0.0859375	-50.16	-0.0878906	-50.16	-0.0683594
-50.06	-0.09375	-50.06	-0.0761719	-50.06	-0.0859375	-50.06	-0.0878906	-50.06	-0.0742188
-49.96	-0.09375	-49.96	-0.0703125	-49.96	-0.0859375	-49.96	-0.0839844	-49.96	-0.0742188
-49.86	-0.0976563	-49.86	-0.0703125	-49.86	-0.0898438	-49.86	-0.09375	-49.86	-0.0742188
-49.76	-0.107422	-49.76	-0.078125	-49.76	-0.0917964	-49.76	-0.107421	-49.76	-0.0859375
-49.66	-0.101563	-49.66	-0.0820313	-49.66	-0.0917969	-49.66	-0.107422	-49.66	-0.0917969
-49.56	-0.09375	-49.56	-0.0761719	-49.56	-0.0839847	-49.56	-0.0996097	-49.56	-0.0800781
-49.46	-0.078125	-49.46	-0.0664063	-49.46	-0.0800781	-49.46	-0.0957031	-49.46	-0.0703125
-49.36	-0.0839844	-49.36	-0.0722656	-49.36	-0.0703125	-49.36	-0.0898438	-49.36	-0.0644531
-49.26	-0.0839844	-49.26	-0.0722656	-49.26	-0.0644531	-49.26	-0.0898438	-49.26	-0.0644531
-49.16	-0.0839844	-49.16	-0.0722656	-49.16	-0.0644531	-49.16	-0.0898438	-49.16	-0.0644531
-49.06	-0.0917969	-49.06	-0.0800781	-49.06	-0.0722653	-49.06	-0.101562	-49.06	-0.0722656
-48.96	-0.0917969	-48.96	-0.0800781	-48.96	-0.0722656	-48.96	-0.0957031	-48.96	-0.0722656
-48.86	-0.0722656	-48.86	-0.0722656	-48.86	-0.0644531	-48.86	-0.0996094	-48.86	-0.0644531
-48.76	-0.0800781	-48.76	-0.0800781	-48.76	-0.0722653	-48.76	-0.0957028	-48.76	-0.0722656
-48.66	-0.0722656	-48.66	-0.0800781	-48.66	-0.0722656	-48.66	-0.0917969	-48.66	-0.0722656
-48.56	-0.0800781	-48.56	-0.0800781	-48.56	-0.0722656	-48.56	-0.101563	-48.56	-0.0800781
-48.46	-0.0644531	-48.46	-0.0761719	-48.46	-0.0683594	-48.46	-0.103516	-48.46	-0.0683594
-48.36	-0.0625	-48.36	-0.0703125	-48.36	-0.0625	-48.36	-0.0976563	-48.36	-0.0625
-48.26	-0.0820313	-48.26	-0.0703125	-48.26	-0.0742183	-48.26	-0.109375	-48.26	-0.0742188
-48.16	-0.0703125	-48.16	-0.0703125	-48.16	-0.0625004	-48.16	-0.0937504	-48.16	-0.0625
-48.06	-0.0625	-48.06	-0.0703125	-48.06	-0.0625	-48.06	-0.0878906	-48.06	-0.0625
-47.96	-0.0703125	-47.96	-0.0585938	-47.96	-0.0625	-47.96	-0.0878906	-47.96	-0.0625
-47.86	-0.0625	-47.86	-0.0585938	-47.86	-0.0625	-47.86	-0.0878906	-47.86	-0.0625
-47.76	-0.0703125	-47.76	-0.0585938	-47.76	-0.0625	-47.76	-0.0878906	-47.76	-0.0625
-47.66	-0.0625	-47.66	-0.0585938	-47.66	-0.0625	-47.66	-0.0878906	-47.66	-0.0625
-47.56	-0.0625	-47.56	-0.0507813	-47.56	-0.0625	-47.56	-0.0996094	-47.56	-0.0585938
-47.46	-0.0625	-47.46	-0.0585938	-47.46	-0.0625	-47.46	-0.0996094	-47.46	-0.0527344
-47.36	-0.0742188	-47.36	-0.0703125	-47.36	-0.0703125	-47.36	-0.111328	-47.36	-0.0527344
-47.26	-0.0742188	-47.26	-0.0625	-47.26	-0.0644531	-47.26	-0.111328	-47.26	-0.0566406
-47.16	-0.0585938	-47.16	-0.0664063	-47.16	-0.0722658	-47.16	-0.0957033	-47.16	-0.0585938
-47.06	-0.0410156	-47.06	-0.0527344	-47.06	-0.0546882	-47.06	-0.0898444	-47.06	-0.0410156
-46.96	-0.0566406	-46.96	-0.0664063	-46.96	-0.0664063	-46.96	-0.101563	-46.96	-0.0527344
-46.86	-0.046875	-46.86	-0.0566406	-46.86	-0.0507813	-46.86	-0.0859375	-46.86	-0.0488281
-46.76	-0.0449219	-46.76	-0.0546875	-46.76	-0.0488282	-46.76	-0.0917969	-46.76	-0.0429688
-46.66	-0.0507813	-46.66	-0.0605469	-46.66	-0.0585935	-46.66	-0.097656	-46.66	-0.046875
-46.56	-0.0429688	-46.56	-0.0527344	-46.56	-0.0527347	-46.56	-0.089844	-46.56	-0.0410156
-46.46	-0.0507813	-46.46	-0.0449219	-46.46	-0.0429688	-46.46	-0.0859375	-46.46	-0.03125
-46.36	-0.0449219	-46.36	-0.0332031	-46.36	-0.0371094	-46.36	-0.0957031	-46.36	-0.0253906
-46.26	-0.0449219	-46.26	-0.0371094	-46.26	-0.0332031	-46.26	-0.101563	-46.26	-0.0253906
-46.16	-0.0449219	-46.16	-0.0429688	-46.16	-0.0351563	-46.16	-0.101563	-46.16	-0.0253906
-46.06	-0.0449219	-46.06	-0.0429688	-46.06	-0.0351563	-46.06	-0.101563	-46.06	-0.0253906
-45.96	-0.0527344	-45.96	-0.0429688	-45.96	-0.0351563	-45.96	-0.109375	-45.96	-0.0253906
-45.86	-0.0566406	-45.86	-0.046875	-45.86	-0.0390625	-45.86	-0.105469	-45.86	-0.0292969
-45.76	-0.0625	-45.76	-0.0527344	-45.76	-0.0410154	-45.76	-0.111328	-45.76	-0.0351563
-45.66	-0.0625	-45.66	-0.0488281	-45.66	-0.0390625	-45.66	-0.115234	-45.66	-0.0351563
-45.56	-0.0625	-45.56	-0.0429688	-45.56	-0.0449219	-45.56	-0.105469	-45.56	-0.03125
-45.46	-0.0546875	-45.46	-0.0390625	-45.46	-0.0410156	-45.46	-0.107422	-45.46	-0.0253906
-45.36	-0.046875	-45.36	-0.0410156	-45.36	-0.0507813	-45.36	-0.105469	-45.36	-0.0292969
-45.26	-0.0449219	-45.26	-0.0527344	-45.26	-0.0566404	-45.26	-0.111328	-45.26	-0.0351563
-45.16	-0.0410156	-45.16	-0.0488281	-45.16	-0.0527345	-45.16	-0.107422	-45.16	-0.03125
-45.06	-0.0390625	-45.06	-0.0429688	-45.06	-0.042969	-45.06	-0.101563	-45.06	-0.0253906
-44.96	-0.0449219	-44.96	-0.0429688	-44.96	-0.0488281	-44.96	-0.101563	-44.96	-0.0253906
-44.86	-0.0449219	-44.86	-0.0546875	-44.86	-0.0488281	-44.86	-0.0976563	-44.86	-0.0214844
-44.76	-0.0449219	-44.76	-0.0546875	-44.76	-0.0488281	-44.76	-0.0917969	-44.76	-0.015625
-44.66	-0.0332031	-44.66	-0.0546875	-44.66	-0.0566406	-44.66	-0.0917969	-44.66	-0.015625
-44.56	-0.0292969	-44.56	-0.0507813	-44.56	-0.0527345	-44.56	-0.0878908	-44.56	-0.0117188
-44.46	-0.0273438	-44.46	-0.0488281	-44.46	-0.0507813	-44.46	-0.0859375	-44.46	-0.0136719
-44.36	-0.0332031	-44.36	-0.0585938	-44.36	-0.0566406	-44.36	-0.0800781	-44.36	-0.0214844
-44.26	-0.0253906	-44.26	-0.0488281	-44.26	-0.0449223	-44.26	-0.0683598	-44.26	-0.0078125
-44.16	-0.03125	-44.16	-0.0507813	-44.16	-0.0488281	-44.16	-0.0683594	-44.16	-0.0136719
-44.06	-0.0273438	-44.06	-0.046875	-44.06	-0.0507814	-44.06	-0.0566408	-44.06	-0.00976563
-43.96	-0.0253906	-43.96	-0.0449219	-43.96	-0.0371094	-43.96	-0.0625	-43.96	-0.00390625
-43.86	-0.03125	-43.86	-0.0507813	-43.86	-0.0449219	-43.86	-0.0605469	-43.86	-0.00390625
-43.76	-0.03125	-43.76	-0.0507813	-43.76	-0.0410156	-43.76	-0.0605469	-43.76	-0.00390625
-43.66	-0.03125	-43.66	-0.0507813	-43.66	-0.0351563	-43.66	-0.0605469	-43.66	-0.0078125
-43.56	-0.03125	-43.56	-0.0507813	-43.56	-0.0273438	-43.56	-0.0488281	-43.56	-0.0136719
-43.46	-0.03125	-43.46	-0.0507813	-43.46	-0.0273438	-43.46	-0.0488281	-43.46	-0.0214844
-43.36	-0.03125	-43.36	-0.0546875	-43.36	-0.0273438	-43.36	-0.0488281	-43.36	-0.0214844
-43.26	-0.03125	-43.26	-0.0605469	-43.26	-0.0273438	-43.26	-0.0371094	-43.26	-0.0214844
-43.16	-0.0351563	-43.16	-0.0605469	-43.16	-0.0273438	-43.16	-0.0371094	-43.16	-0.0214844
-43.06	-0.0410156	-43.06	-0.0566406	-43.06	-0.0273438	-43.06	-0.0371094	-43.06	-0.0214844
-42.96	-0.0410156	-42.96	-0.0625	-42.96	-0.0273438	-42.96	-0.0292969	-42.96	-0.0214844
-42.86	-0.0410156	-42.86	-0.0625	-42.86	-0.0273438	-42.86	-0.0292969	-42.86	-0.0214844
-42.76	-0.0410156	-42.76	-0.0625	-42.76	-0.0273438	-42.76	-0.0332031	-42.76	-0.0214844
-42.66	-0.0527344	-42.66	-0.0625	-42.66	-0.0273438	-42.66	-0.0390625	-42.66	-0.0214844
-42.56	-0.0527344	-42.56	-0.0585938	-42.56	-0.0273438	-42.56	-0.0390625	-42.56	-0.0214844
-42.46	-0.0527344	-42.46	-0.0527344	-42.46	-0.015625	-42.46	-0.0273438	-42.46	-0.0175781
-42.36	-0.0527344	-42.36	-0.0566406	-42.36	-0.015625	-42.36	-0.0234375	-42.36	-0.0234375
-42.26	-0.0449219	-42.26	-0.0429688	-42.26	-0.0078128	-42.26	-0.00976592	-42.26	-0.015625
-42.16	-0.0449219	-42.16	-0.0429688	-42.16	-0.0078125	-42.16	-0.00195313	-42.16	-0.015625
-42.06	-0.0449219	-42.06	-0.0546875	-42.06	-0.0078125	-42.06	-0.00195313	-42.06	-0.015625
-41.96	-0.0527344	-41.96	-0.0625	-41.96	-0.015625	-41.96	-0.00976563	-41.96	-0.0234375
-41.86	-0.0566406	-41.86	-0.0625	-41.86	-0.015625	-41.86	-0.0136719	-41.86	-0.0234375
-41.76	-0.0625	-41.76	-0.0625	-41.76	-0.015625	-41.76	-0.0195313	-41.76	-0.0234375
-41.66	-0.0625	-41.66	-0.0625	-41.66	-0.0117188	-41.66	-0.00390625	-41.66	-0.0234375
-41.56	-0.0625	-41.56	-0.0625	-41.56	-0.00585938	-41.56	0.00195313	-41.56	-0.0273438
-41.46	-0.0625	-41.46	-0.0664063	-41.46	-0.00585938	-41.46	0.00195313	-41.46	-0.0332031
-41.36	-0.0625	-41.36	-0.0683594	-41.36	0.00195313	-41.36	0.00976563	-41.36	-0.0332031
-41.26	-0.0625	-41.26	-0.0625	-41.26	-0.00390625	-41.26	0.00976563	-41.26	-0.0410156
-41.16	-0.0585938	-41.16	-0.046875	-41.16	-1.49012e-07	-41.16	0.0253905	-41.16	-0.0371094
-41.06	-0.0507813	-41.06	-0.0429688	-41.06	0.019531	-41.06	0.0332028	-41.06	-0.0292969
-40.96	-0.0546875	-40.96	-0.0488281	-40.96	0.0214844	-40.96	0.0292969	-40.96	-0.0253906
-40.86	-0.0625	-40.86	-0.0507813	-40.86	0.0175781	-40.86	0.0253906	-40.86	-0.0292969
-40.76	-0.0488281	-40.76	-0.0371094	-40.76	0.0253903	-40.76	0.0449216	-40.76	-0.0214844
-40.66	-0.0566406	-40.66	-0.0371094	-40.66	0.0253906	-40.66	0.0449219	-40.66	-0.0214844
-40.56	-0.0390625	-40.56	-0.0371094	-40.56	0.0214844	-40.56	0.0527344	-40.56	-0.0253906
-40.46	-0.0546875	-40.46	-0.0488281	-40.46	0.00390625	-40.46	0.0410156	-40.46	-0.0429688
-40.36	-0.0488281	-40.36	-0.0527344	-40.36	0.00390625	-40.36	0.0410156	-40.36	-0.0429688
-40.26	-0.0429688	-40.26	-0.0605469	-40.26	0.00390625	-40.26	0.0410156	-40.26	-0.0429688
-40.16	-0.0429688	-40.16	-0.0605469	-40.16	0.015625	-40.16	0.0410156	-40.16	-0.0429688
-40.06	-0.0429688	-40.06	-0.0566406	-40.06	0.0156249	-40.06	0.0449217	-40.06	-0.0429688
-39.96	-0.0429688	-39.96	-0.0507813	-39.96	0.015625	-39.96	0.0507813	-39.96	-0.0390625
-39.86	-0.0429688	-39.86	-0.0625	-39.86	0.0234375	-39.86	0.0507813	-39.86	-0.0332031
-39.76	-0.0351563	-39.76	-0.0546875	-39.76	0.0195314	-39.76	0.0468751	-39.76	-0.0371094
-39.66	-0.0410156	-39.66	-0.0605469	-39.66	0.00976585	-39.66	0.0410158	-39.66	-0.0429688
-39.56	-0.0488281	-39.56	-0.0644531	-39.56	0.011719	-39.56	0.0332034	-39.56	-0.0507813
-39.46	-0.0527344	-39.46	-0.0703125	-39.46	0.0175781	-39.46	0.0488281	-39.46	-0.0390625
-39.36	-0.0585938	-39.36	-0.0585938	-39.36	0.0253906	-39.36	0.0429688	-39.36	-0.0429688
-39.26	-0.0703125	-39.26	-0.0664063	-39.26	0.0136723	-39.26	0.0312504	-39.26	-0.0605469
-39.16	-0.0625	-39.16	-0.0566406	-39.16	0.00976563	-39.16	0.0429688	-39.16	-0.0605469
-39.06	-0.0664063	-39.06	-0.0664063	-39.06	1.49012e-07	-39.06	0.0390626	-39.06	-0.0644531
-38.96	-0.0703125	-38.96	-0.0703125	-38.96	0.0078125	-38.96	0.0351563	-38.96	-0.0683594
-38.86	-0.0507813	-38.86	-0.0507813	-38.86	0.015625	-38.86	0.0429688	-38.86	-0.0605469
-38.76	-0.0507813	-38.76	-0.0507813	-38.76	0.015625	-38.76	0.0429688	-38.76	-0.0605469
-38.66	-0.0546875	-38.66	-0.046875	-38.66	0.0195314	-38.66	0.0468751	-38.66	-0.0644531
-38.56	-0.0585938	-38.56	-0.0507813	-38.56	0.0156251	-38.56	0.0429689	-38.56	-0.0683594
-38.46	-0.0507813	-38.46	-0.0351563	-38.46	0.0234375	-38.46	0.0507813	-38.46	-0.0605469
-38.36	-0.0546875	-38.36	-0.0371094	-38.36	0.015625	-38.36	0.0507813	-38.36	-0.0605469
-38.26	-0.0605469	-38.26	-0.03125	-38.26	0.0234375	-38.26	0.0507813	-38.26	-0.0605469
-38.16	-0.0722656	-38.16	-0.0390625	-38.16	0.0117192	-38.16	0.0390629	-38.16	-0.0722656
-38.06	-0.0566406	-38.06	-0.0332031	-38.06	0.00390625	-38.06	0.0390625	-38.06	-0.0722656
-37.96	-0.0546875	-37.96	-0.0332031	-37.96	0.0078125	-37.96	0.0390625	-37.96	-0.0722656
-37.86	-0.0605469	-37.86	-0.0332031	-37.86	0.0136719	-37.86	0.0390625	-37.86	-0.0722656
-37.76	-0.0644531	-37.76	-0.0253906	-37.76	0.00976577	-37.76	0.0351564	-37.76	-0.0761719
-37.66	-0.0507813	-37.66	-0.0195313	-37.66	0.0156248	-37.66	0.0410154	-37.66	-0.0703125
-37.56	-0.0507813	-37.56	-0.0117188	-37.56	0.015625	-37.56	0.0410156	-37.56	-0.0703125
-37.46	-0.0507813	-37.46	-0.015625	-37.46	0.015625	-37.46	0.0410156	-37.46	-0.0703125
-37.36	-0.0507813	-37.36	-0.00976563	-37.36	0.015625	-37.36	0.0410156	-37.36	-0.0625
-37.26	-0.0507813	-37.26	-0.00976563	-37.26	0.0234375	-37.26	0.0527344	-37.26	-0.0625
-37.16	-0.0390625	-37.16	-0.0214844	-37.16	0.015625	-37.16	0.0410156	-37.16	-0.0625
-37.06	-0.0390625	-37.06	-0.00976563	-37.06	0.0234375	-37.06	0.0410156	-37.06	-0.0625
-36.96	-0.0390625	-36.96	-0.00976563	-36.96	0.015625	-36.96	0.0410156	-36.96	-0.0625
-36.86	-0.0390625	-36.86	-0.00976563	-36.86	0.0117188	-36.86	0.0410156	-36.86	-0.0507813
-36.76	-0.0390625	-36.76	-0.00195313	-36.76	0.00585938	-36.76	0.0410156	-36.76	-0.0507813
-36.66	-0.0429688	-36.66	-0.0136719	-36.66	-0.00585893	-36.66	0.0292973	-36.66	-0.0742188
-36.56	-0.0390625	-36.56	-0.00976563	-36.56	-0.00195327	-36.56	0.033203	-36.56	-0.0585938
-36.46	-0.0332031	-36.46	-0.0078125	-36.46	0.00390625	-36.46	0.0390625	-36.46	-0.0527344
-36.36	-0.0332031	-36.36	-0.0136719	-36.36	0.00390625	-36.36	0.0390625	-36.36	-0.0527344
-36.26	-0.0214844	-36.26	-0.0136719	-36.26	0.00390625	-36.26	0.0390625	-36.26	-0.0488281
-36.16	-0.0332031	-36.16	-0.0214844	-36.16	-0.00390595	-36.16	0.0312503	-36.16	-0.0507813
-36.06	-0.0371094	-36.06	-0.0214844	-36.06	-0.00390625	-36.06	0.0273438	-36.06	-0.0507813
-35.96	-0.0292969	-35.96	-0.00976563	-35.96	-0.00390625	-35.96	0.0214844	-35.96	-0.0507813
-35.86	-0.0292969	-35.86	-0.00976563	-35.86	0.00390625	-35.86	0.0214844	-35.86	-0.0507813
-35.76	-0.0292969	-35.76	-0.00976563	-35.76	0	-35.76	0.0214844	-35.76	-0.0507813
-35.66	-0.0292969	-35.66	-0.00976563	-35.66	-0.00585938	-35.66	0.0175781	-35.66	-0.0507813
-35.56	-0.0292969	-35.56	-0.00976563	-35.56	-0.00585938	-35.56	0.0117188	-35.56	-0.0507813
-35.46	-0.0292969	-35.46	-0.00976563	-35.46	-0.00585938	-35.46	0.0078125	-35.46	-0.0507813
-35.36	-0.0292969	-35.36	-0.00195313	-35.36	-0.00585938	-35.36	0.00195313	-35.36	-0.0507813
-35.26	-0.0292969	-35.26	-0.00585938	-35.26	0.00585938	-35.26	0.00195313	-35.26	-0.0507813
-35.16	-0.0410156	-35.16	-0.0234375	-35.16	-0.00585893	-35.16	-0.00976518	-35.16	-0.0625
-35.06	-0.0371094	-35.06	-0.0195313	-35.06	-0.00195327	-35.06	-0.00585952	-35.06	-0.0585938
-34.96	-0.03125	-34.96	-0.0136719	-34.96	0	-34.96	0.00390625	-34.96	-0.0527344
-34.86	-0.03125	-34.86	-0.00195313	-34.86	-0.00585938	-34.86	0.00585938	-34.86	-0.0527344
-34.76	-0.03125	-34.76	-0.00195313	-34.76	0.00585938	-34.76	0	-34.76	-0.0527344
-34.66	-0.0351563	-34.66	-0.00585938	-34.66	-0.00976548	-34.66	-0.0039061	-34.66	-0.0566406
-34.56	-0.0371094	-34.56	-0.0078125	-34.56	-0.0117187	-34.56	-0.0058593	-34.56	-0.046875
-34.46	-0.0351563	-34.46	-0.00585938	-34.46	-0.00976563	-34.46	-0.0117188	-34.46	-0.0449219
-34.36	-0.0410156	-34.36	0	-34.36	-0.015625	-34.36	-0.0175781	-34.36	-0.0507813
-34.26	-0.0410156	-34.26	0	-34.26	-0.015625	-34.26	-0.0175781	-34.26	-0.0507813
-34.16	-0.0332031	-34.16	0	-34.16	-0.015625	-34.16	-0.0175781	-34.16	-0.0507813
-34.06	-0.0410156	-34.06	0	-34.06	-0.015625	-34.06	-0.0175781	-34.06	-0.0625
-33.96	-0.0292969	-33.96	0.00390625	-33.96	-0.0234375	-33.96	-0.0136719	-33.96	-0.046875
-33.86	-0.0351563	-33.86	0.0136719	-33.86	-0.0175781	-33.86	-0.0117188	-33.86	-0.0449219
-33.76	-0.0292969	-33.76	0.0117188	-33.76	-0.0136718	-33.76	-0.0058593	-33.76	-0.046875
-33.66	-0.03125	-33.66	0.00976563	-33.66	-0.0156249	-33.66	-0.00781243	-33.66	-0.0527344
-33.56	-0.03125	-33.56	0.00195313	-33.56	-0.015625	-33.56	-0.0195313	-33.56	-0.0507813
-33.46	-0.03125	-33.46	0.00976563	-33.46	-0.015625	-33.46	-0.0175781	-33.46	-0.0507813
-33.36	-0.03125	-33.36	0.00976563	-33.36	-0.015625	-33.36	-0.0175781	-33.36	-0.0507813
-33.26	-0.0390625	-33.26	0.00195313	-33.26	-0.0234372	-33.26	-0.0253903	-33.26	-0.0585938
-33.16	-0.0410156	-33.16	0.0078125	-33.16	-0.0175783	-33.16	-0.0234377	-33.16	-0.0488281
-33.06	-0.0410156	-33.06	0.0078125	-33.06	-0.0175781	-33.06	-0.03125	-33.06	-0.046875
-32.96	-0.0410156	-32.96	0.0078125	-32.96	-0.0214844	-32.96	-0.03125	-32.96	-0.0527344
-32.86	-0.0332031	-32.86	0.0078125	-32.86	-0.0273438	-32.86	-0.03125	-32.86	-0.0527344
-32.76	-0.0292969	-32.76	0.0117188	-32.76	-0.0234376	-32.76	-0.0273439	-32.76	-0.0488281
-32.66	-0.0273438	-32.66	0.0136719	-32.66	-0.0214844	-32.66	-0.0136719	-32.66	-0.046875
-32.56	-0.0371094	-32.56	0.00390625	-32.56	-0.0312496	-32.56	-0.0351559	-32.56	-0.0566406
-32.46	-0.0273438	-32.46	0.00585938	-32.46	-0.0292969	-32.46	-0.0332031	-32.46	-0.0546875
-32.36	-0.0449219	-32.36	-0.0078125	-32.36	-0.0507813	-32.36	-0.046875	-32.36	-0.0683594
-32.26	-0.0429688	-32.26	-0.00195313	-32.26	-0.0449221	-32.26	-0.0449221	-32.26	-0.0625
-32.16	-0.0429688	-32.16	-0.00195313	-32.16	-0.0410156	-32.16	-0.0507813	-32.16	-0.0507813
-32.06	-0.0429688	-32.06	-0.00195313	-32.06	-0.0449219	-32.06	-0.0507813	-32.06	-0.0507813
-31.96	-0.0585938	-31.96	-0.0136719	-31.96	-0.0410154	-31.96	-0.0624998	-31.96	-0.0625
-31.86	-0.0664063	-31.86	-0.0136719	-31.86	-0.0488281	-31.86	-0.0625	-31.86	-0.0546875
-31.76	-0.0664063	-31.76	-0.0253906	-31.76	-0.0527342	-31.76	-0.0664061	-31.76	-0.0585938
-31.66	-0.0644531	-31.66	-0.0273438	-31.66	-0.0429687	-31.66	-0.0683593	-31.66	-0.0644531
-31.56	-0.0664063	-31.56	-0.0253906	-31.56	-0.0410157	-31.56	-0.0664063	-31.56	-0.0566406
-31.46	-0.0683594	-31.46	-0.03125	-31.46	-0.0468749	-31.46	-0.0722655	-31.46	-0.0625
-31.36	-0.0644531	-31.36	-0.03125	-31.36	-0.046875	-31.36	-0.0722656	-31.36	-0.0625
-31.26	-0.0761719	-31.26	-0.0273438	-31.26	-0.046875	-31.26	-0.0722656	-31.26	-0.0625
-31.16	-0.0761719	-31.16	-0.0136719	-31.16	-0.046875	-31.16	-0.0722656	-31.16	-0.0625
-31.06	-0.0722656	-31.06	-0.0292969	-31.06	-0.0546874	-31.06	-0.080078	-31.06	-0.0703125
-30.96	-0.0722656	-30.96	-0.0214844	-30.96	-0.046875	-30.96	-0.0800781	-30.96	-0.0703125
-30.86	-0.0761719	-30.86	-0.0292969	-30.86	-0.046875	-30.86	-0.0800781	-30.86	-0.0703125
-30.76	-0.0820313	-30.76	-0.0214844	-30.76	-0.046875	-30.76	-0.0800781	-30.76	-0.0703125
-30.66	-0.0820313	-30.66	-0.0214844	-30.66	-0.046875	-30.66	-0.0800781	-30.66	-0.0625
-30.56	-0.0820313	-30.56	-0.0214844	-30.56	-0.046875	-30.56	-0.0800781	-30.56	-0.0664063
-30.46	-0.0820313	-30.46	-0.0214844	-30.46	-0.0507813	-30.46	-0.0800781	-30.46	-0.0742188
-30.36	-0.0820313	-30.36	-0.0214844	-30.36	-0.0566406	-30.36	-0.0800781	-30.36	-0.0742188
-30.26	-0.0820313	-30.26	-0.0253906	-30.26	-0.0566406	-30.26	-0.0800781	-30.26	-0.0742188
-30.16	-0.0820313	-30.16	-0.0273438	-30.16	-0.0566406	-30.16	-0.0683594	-30.16	-0.0742188
-30.06	-0.0820313	-30.06	-0.0214844	-30.06	-0.0566406	-30.06	-0.0683594	-30.06	-0.0742188
-29.96	-0.0820313	-29.96	-0.0214844	-29.96	-0.0566406	-29.96	-0.0683594	-29.96	-0.0742188
-29.86	-0.0976563	-29.86	-0.0371094	-29.86	-0.0683592	-29.86	-0.0800779	-29.86	-0.0859375
-29.76	-0.0917969	-29.76	-0.03125	-29.76	-0.0566411	-29.76	-0.0683598	-29.76	-0.078125
-29.66	-0.0878906	-29.66	-0.03125	-29.66	-0.0566406	-29.66	-0.0683594	-29.66	-0.0722656
-29.56	-0.0859375	-29.56	-0.03125	-29.56	-0.0566406	-29.56	-0.0644531	-29.56	-0.0722656
-29.46	-0.0917969	-29.46	-0.03125	-29.46	-0.0566406	-29.46	-0.0585938	-29.46	-0.0722656
-29.36	-0.0878906	-29.36	-0.0390625	-29.36	-0.0566406	-29.36	-0.0585938	-29.36	-0.0722656
-29.26	-0.0742188	-29.26	-0.0390625	-29.26	-0.0566406	-29.26	-0.0507813	-29.26	-0.0644531
-29.16	-0.0859375	-29.16	-0.0507813	-29.16	-0.0566404	-29.16	-0.0624998	-29.16	-0.0839844
-29.06	-0.0859375	-29.06	-0.0507813	-29.06	-0.0683594	-29.06	-0.0625	-29.06	-0.0761719
-28.96	-0.0898438	-28.96	-0.0507813	-28.96	-0.0683594	-28.96	-0.0625	-28.96	-0.0761719
-28.86	-0.0957031	-28.86	-0.0507813	-28.86	-0.0722656	-28.86	-0.0664063	-28.86	-0.0761719
-28.76	-0.0957031	-28.76	-0.0507813	-28.76	-0.0664063	-28.76	-0.0722656	-28.76	-0.0761719
-28.66	-0.0957031	-28.66	-0.0507813	-28.66	-0.0625	-28.66	-0.0605469	-28.66	-0.0761719
-28.56	-0.0839844	-28.56	-0.046875	-28.56	-0.0566406	-28.56	-0.0605469	-28.56	-0.0761719
-28.46	-0.0878906	-28.46	-0.0449219	-28.46	-0.0527343	-28.46	-0.0644531	-28.46	-0.0800781
-28.36	-0.0820313	-28.36	-0.0390625	-28.36	-0.0585939	-28.36	-0.0507814	-28.36	-0.0625
-28.26	-0.0742188	-28.26	-0.03125	-28.26	-0.0488284	-28.26	-0.0468753	-28.26	-0.0546875
-28.16	-0.0742188	-28.16	-0.0234375	-28.16	-0.0488281	-28.16	-0.0410156	-28.16	-0.0546875
-28.06	-0.0820313	-28.06	-0.0390625	-28.06	-0.0566405	-28.06	-0.048828	-28.06	-0.0625
-27.96	-0.0820313	-27.96	-0.0390625	-27.96	-0.0566406	-27.96	-0.0488281	-27.96	-0.0625
-27.86	-0.0820313	-27.86	-0.0390625	-27.86	-0.0449219	-27.86	-0.0488281	-27.86	-0.0625
-27.76	-0.0820313	-27.76	-0.0390625	-27.76	-0.0449219	-27.76	-0.0332031	-27.76	-0.0625
-27.66	-0.0703125	-27.66	-0.03125	-27.66	-0.0449219	-27.66	-0.0273438	-27.66	-0.0625
-27.56	-0.0703125	-27.56	-0.03125	-27.56	-0.0449219	-27.56	-0.0273438	-27.56	-0.0625
-27.46	-0.0742188	-27.46	-0.03125	-27.46	-0.0449219	-27.46	-0.0273438	-27.46	-0.0625
-27.36	-0.0800781	-27.36	-0.0390625	-27.36	-0.0449219	-27.36	-0.0273438	-27.36	-0.0625
-27.26	-0.0644531	-27.26	-0.03125	-27.26	-0.0292972	-27.26	-0.011719	-27.26	-0.0429688
-27.16	-0.0722656	-27.16	-0.0351563	-27.16	-0.0292969	-27.16	-0.0117188	-27.16	-0.0429688
-27.06	-0.0644531	-27.06	-0.0371094	-27.06	-0.0136719	-27.06	-0.00781257	-27.06	-0.0390625
-26.96	-0.0449219	-26.96	-0.03125	-26.96	-0.00781261	-26.96	-0.00195324	-26.96	-0.0332031
-26.86	-0.0449219	-26.86	-0.03125	-26.86	-0.0078125	-26.86	-0.00195313	-26.86	-0.0371094
-26.76	-0.0449219	-26.76	-0.03125	-26.76	0	-26.76	0.00976563	-26.76	-0.0429688
-26.66	-0.0371094	-26.66	-0.015625	-26.66	0.0156249	-26.66	0.017578	-26.66	-0.0273438
-26.56	-0.0429688	-26.56	-0.0292969	-26.56	0.00390636	-26.56	0.0195314	-26.56	-0.0332031
-26.46	-0.0585938	-26.46	-0.0332031	-26.46	-0.00781228	-26.46	0.00781272	-26.46	-0.0449219
-26.36	-0.0488281	-26.36	-0.0175781	-26.36	0.0078122	-26.36	0.0234372	-26.36	-0.0292969
-26.26	-0.0429688	-26.26	-0.015625	-26.26	0.0136717	-26.26	0.0292967	-26.26	-0.0117188
-26.16	-0.0429688	-26.16	-0.0214844	-26.16	0.0136719	-26.16	0.0253906	-26.16	-0.015625
-26.06	-0.0234375	-26.06	-0.0136719	-26.06	0.0214842	-26.06	0.0273436	-26.06	-0.0214844
-25.96	-0.0234375	-25.96	-0.0136719	-25.96	0.0214844	-25.96	0.0273438	-25.96	-0.0195313
-25.86	-0.0234375	-25.86	-0.0136719	-25.86	0.0214844	-25.86	0.0273438	-25.86	-0.0253906
-25.76	-0.0234375	-25.76	-0.0136719	-25.76	0.0175781	-25.76	0.0273438	-25.76	-0.0253906
-25.66	-0.0234375	-25.66	-0.00976563	-25.66	0.0117188	-25.66	0.0234375	-25.66	-0.0214844
-25.56	-0.0273438	-25.56	-0.00390625	-25.56	0.0117188	-25.56	0.0292969	-25.56	-0.0234375
-25.46	-0.0292969	-25.46	0	-25.46	0.0156249	-25.46	0.033203	-25.46	-0.0234375
-25.36	-0.0234375	-25.36	0.0136719	-25.36	0.0332031	-25.36	0.0390625	-25.36	-0.0117188
-25.26	-0.0234375	-25.26	0.0117188	-25.26	0.0332031	-25.26	0.0351563	-25.26	-0.00585938
-25.16	-0.0078125	-25.16	0.0332031	-25.16	0.0566406	-25.16	0.0449219	-25.16	0.00976563
-25.06	-0.0117188	-25.06	0.0292969	-25.06	0.044922	-25.06	0.0410158	-25.06	-0.00195313
-24.96	0	-24.96	0.0410156	-24.96	0.0605464	-24.96	0.0527339	-24.96	0.00976563
-24.86	0.0078125	-24.86	0.0410156	-24.86	0.0546875	-24.86	0.0527344	-24.86	0.0175781
-24.76	0.0117188	-24.76	0.0488281	-24.76	0.0546875	-24.76	0.0527344	-24.76	0.0175781
-24.66	0.0136719	-24.66	0.0410156	-24.66	0.0546875	-24.66	0.0527344	-24.66	0.00976563
-24.56	0.0078125	-24.56	0.0410156	-24.56	0.0546875	-24.56	0.0527344	-24.56	0.00976563
-24.46	0.0078125	-24.46	0.0410156	-24.46	0.0546875	-24.46	0.0527344	-24.46	0.00976563
-24.36	0.0078125	-24.36	0.0410156	-24.36	0.0546875	-24.36	0.0605469	-24.36	0.00976563
-24.26	0.0078125	-24.26	0.0410156	-24.26	0.0507813	-24.26	0.0605469	-24.26	0.00976563
-24.16	0.0078125	-24.16	0.0488281	-24.16	0.0449219	-24.16	0.0566406	-24.16	0.00976563
-24.06	0.00390625	-24.06	0.0488281	-24.06	0.0449219	-24.06	0.0507813	-24.06	0.00976563
-23.96	0.00195313	-23.96	0.0488281	-23.96	0.0488281	-23.96	0.0546875	-23.96	-0.00195313
-23.86	0.0078125	-23.86	0.0488281	-23.86	0.0546875	-23.86	0.0605469	-23.86	-0.00195313
-23.76	0.0078125	-23.76	0.0488281	-23.76	0.0546875	-23.76	0.0605469	-23.76	-0.00195313
-23.66	0.0117188	-23.66	0.0527344	-23.66	0.0585938	-23.66	0.0644531	-23.66	0.00195313
-23.56	0.0253906	-23.56	0.0585938	-23.56	0.0644529	-23.56	0.0781248	-23.56	0.0078125
-23.46	0.0117188	-23.46	0.046875	-23.46	0.0527348	-23.46	0.0605473	-23.46	-0.00390625
-23.36	0.0136719	-23.36	0.0585938	-23.36	0.0527344	-23.36	0.0605469	-23.36	-0.00390625
-23.26	0.0078125	-23.26	0.0585938	-23.26	0.0644531	-23.26	0.0605469	-23.26	-0.00390625
-23.16	-0.00390625	-23.16	0.0585938	-23.16	0.0644531	-23.16	0.0566406	-23.16	-0.00390625
-23.06	0.0078125	-23.06	0.0585938	-23.06	0.0683594	-23.06	0.0507813	-23.06	-0.00390625
-22.96	-0.0078125	-22.96	0.0585938	-22.96	0.0625	-22.96	0.0507813	-22.96	-0.00390625
-22.86	-0.00585938	-22.86	0.0546875	-22.86	0.0585938	-22.86	0.046875	-22.86	-0.0117188
-22.76	-0.0117188	-22.76	0.0449219	-22.76	0.0566408	-22.76	0.0449221	-22.76	-0.0234375
-22.66	-0.0117188	-22.66	0.0390625	-22.66	0.0585938	-22.66	0.0507813	-22.66	-0.0117188
-22.56	-0.0117188	-22.56	0.0390625	-22.56	0.0527344	-22.56	0.0507813	-22.56	-0.0117188
-22.46	-0.0117188	-22.46	0.0390625	-22.46	0.0527344	-22.46	0.046875	-22.46	-0.0117188
-22.36	-0.0078125	-22.36	0.046875	-22.36	0.0683594	-22.36	0.0449219	-22.36	-0.0078125
-22.26	-0.00585938	-22.26	0.0546875	-22.26	0.0703124	-22.26	0.0468749	-22.26	-0.00585938
-22.16	-0.0195313	-22.16	0.0410156	-22.16	0.0566406	-22.16	0.0371094	-22.16	-0.0195313
-22.06	-0.0234375	-22.06	0.0410156	-22.06	0.0449219	-22.06	0.03125	-22.06	-0.0234375
-21.96	-0.0175781	-21.96	0.0527344	-21.96	0.0566402	-21.96	0.0429683	-21.96	-0.0175781
-21.86	-0.0117188	-21.86	0.0546875	-21.86	0.0625	-21.86	0.0449219	-21.86	-0.0117188
-21.76	-0.0195313	-21.76	0.0488281	-21.76	0.0507815	-21.76	0.0312503	-21.76	-0.03125
-21.66	-0.0195313	-21.66	0.0488281	-21.66	0.0449219	-21.66	0.03125	-21.66	-0.0195313
-21.56	-0.015625	-21.56	0.0449219	-21.56	0.048828	-21.56	0.0351561	-21.56	-0.0273438
-21.46	-0.0136719	-21.46	0.0507813	-21.46	0.0468748	-21.46	0.0410154	-21.46	-0.0214844
-21.36	-0.0292969	-21.36	0.0507813	-21.36	0.046875	-21.36	0.0332031	-21.36	-0.0214844
-21.26	-0.0332031	-21.26	0.0390625	-21.26	0.0312504	-21.26	0.0175786	-21.26	-0.0332031
-21.16	-0.0371094	-21.16	0.0390625	-21.16	0.0117188	-21.16	0.015625	-21.16	-0.0332031
-21.06	-0.0449219	-21.06	0.0390625	-21.06	0.0117188	-21.06	0.0175781	-21.06	-0.0292969
-20.96	-0.0410156	-20.96	0.03125	-20.96	0.00390655	-20.96	0.00390655	-20.96	-0.03125
-20.86	-0.0527344	-20.86	0.03125	-20.86	0.00390625	-20.86	-0.0078125	-20.86	-0.0351563
-20.76	-0.0527344	-20.76	0.03125	-20.76	0.00390625	-20.76	-0.0078125	-20.76	-0.0371094
-20.66	-0.0527344	-20.66	0.03125	-20.66	0.00390625	-20.66	-0.0078125	-20.66	-0.03125
-20.56	-0.0488281	-20.56	0.0351563	-20.56	0.00781235	-20.56	-0.0039064	-20.56	-0.0273438
-20.46	-0.0429688	-20.46	0.0410156	-20.46	0.00585915	-20.46	0.0019529	-20.46	-0.0214844
-20.36	-0.0429688	-20.36	0.0410156	-20.36	0.00585938	-20.36	0.00195313	-20.36	-0.0214844
-20.26	-0.0429688	-20.26	0.0410156	-20.26	0.00585938	-20.26	0.00195313	-20.26	-0.0214844
-20.16	-0.0546875	-20.16	0.0292969	-20.16	-0.00976563	-20.16	-0.0136719	-20.16	-0.0332031
-20.06	-0.0546875	-20.06	0.0292969	-20.06	-0.015625	-20.06	-0.0214844	-20.06	-0.0332031
-19.96	-0.0546875	-19.96	0.0292969	-19.96	-0.0078125	-19.96	-0.0214844	-19.96	-0.0332031
-19.86	-0.0546875	-19.86	0.0371094	-19.86	-0.015625	-19.86	-0.0214844	-19.86	-0.0332031
-19.76	-0.0546875	-19.76	0.0371094	-19.76	-0.015625	-19.76	-0.0214844	-19.76	-0.0332031
-19.66	-0.0546875	-19.66	0.0371094	-19.66	-0.015625	-19.66	-0.0214844	-19.66	-0.0332031
-19.56	-0.0546875	-19.56	0.0371094	-19.56	-0.0273438	-19.56	-0.0214844	-19.56	-0.0332031
-19.46	-0.0546875	-19.46	0.0332031	-19.46	-0.0195313	-19.46	-0.0214844	-19.46	-0.0332031
-19.36	-0.0507813	-19.36	0.0253906	-19.36	-0.0332031	-19.36	-0.0214844	-19.36	-0.0332031
-19.26	-0.0507813	-19.26	0.0175781	-19.26	-0.0390622	-19.26	-0.0292966	-19.26	-0.0449219
-19.16	-0.0585938	-19.16	0.0175781	-19.16	-0.0449219	-19.16	-0.0292969	-19.16	-0.0507813
-19.06	-0.0507813	-19.06	0.0253906	-19.06	-0.0371097	-19.06	-0.0253909	-19.06	-0.03125
-18.96	-0.0585938	-18.96	0.0175781	-18.96	-0.0410153	-18.96	-0.0390622	-18.96	-0.0507813
-18.86	-0.0585938	-18.86	0.0136719	-18.86	-0.0351563	-18.86	-0.0234375	-18.86	-0.046875
-18.76	-0.0605469	-18.76	0.0195313	-18.76	-0.0351565	-18.76	-0.0175783	-18.76	-0.0410156
-18.66	-0.0722656	-18.66	0.0078125	-18.66	-0.046875	-18.66	-0.0292969	-18.66	-0.0410156
-18.56	-0.0722656	-18.56	0.0078125	-18.56	-0.046875	-18.56	-0.0410156	-18.56	-0.0410156
-18.46	-0.0683594	-18.46	0.0117188	-18.46	-0.0429689	-18.46	-0.0253908	-18.46	-0.0371094
-18.36	-0.0625	-18.36	0.0175781	-18.36	-0.0253906	-18.36	-0.03125	-18.36	-0.03125
-18.26	-0.0625	-18.26	0.0175781	-18.26	-0.0253906	-18.26	-0.03125	-18.26	-0.03125
-18.16	-0.0625	-18.16	0.0175781	-18.16	-0.0253906	-18.16	-0.0195313	-18.16	-0.03125
-18.06	-0.0625	-18.06	0.0175781	-18.06	-0.0371094	-18.06	-0.0195313	-18.06	-0.0234375
-17.96	-0.0507813	-17.96	0.0292969	-17.96	-0.0175786	-17.96	-0.0117192	-17.96	-0.0117188
-17.86	-0.0625	-17.86	0.0175781	-17.86	-0.0351563	-17.86	-0.0292969	-17.86	-0.0234375
-17.76	-0.0585938	-17.76	0.0175781	-17.76	-0.0351563	-17.76	-0.0292969	-17.76	-0.0117188
-17.66	-0.0429688	-17.66	0.0253906	-17.66	-0.0273438	-17.66	-0.0214844	-17.66	-0.00390625
-17.56	-0.0488281	-17.56	0.0195313	-17.56	-0.0449217	-17.56	-0.0273435	-17.56	-0.00585938
-17.46	-0.0488281	-17.46	0.0195313	-17.46	-0.0449219	-17.46	-0.03125	-17.46	-0.0117188
-17.36	-0.0605469	-17.36	0.0117188	-17.36	-0.0527344	-17.36	-0.0449219	-17.36	-0.0195313
-17.26	-0.0546875	-17.26	0.0175781	-17.26	-0.0468752	-17.26	-0.0390627	-17.26	-0.0136719
-17.16	-0.0546875	-17.16	0.0175781	-17.16	-0.046875	-17.16	-0.0390625	-17.16	-0.0136719
-17.06	-0.0546875	-17.06	0.0175781	-17.06	-0.046875	-17.06	-0.0390625	-17.06	-0.0136719
-16.96	-0.0546875	-16.96	0.0175781	-16.96	-0.0585938	-16.96	-0.0390625	-16.96	-0.00195313
-16.86	-0.0507813	-16.86	0.0214844	-16.86	-0.0546875	-16.86	-0.0351563	-16.86	-0.00976563
-16.76	-0.0449219	-16.76	0.0273438	-16.76	-0.0566408	-16.76	-0.0292971	-16.76	-0.00390625
-16.66	-0.0332031	-16.66	0.0390625	-16.66	-0.0449219	-16.66	-0.0214844	-16.66	0.0078125
-16.56	-0.0449219	-16.56	0.0273438	-16.56	-0.0566402	-16.56	-0.0507808	-16.56	-0.00390625
-16.46	-0.0332031	-16.46	0.0390625	-16.46	-0.0449223	-16.46	-0.0390629	-16.46	0.0078125
-16.36	-0.0332031	-16.36	0.0390625	-16.36	-0.0449219	-16.36	-0.0390625	-16.36	0.0078125
-16.26	-0.0332031	-16.26	0.0351563	-16.26	-0.0449219	-16.26	-0.0390625	-16.26	0.00390625
-16.16	-0.0332031	-16.16	0.0292969	-16.16	-0.0449219	-16.16	-0.0390625	-16.16	0.00976563
-16.06	-0.0332031	-16.06	0.0292969	-16.06	-0.0449219	-16.06	-0.03125	-16.06	0.00195313
-15.96	-0.0332031	-15.96	0.0175781	-15.96	-0.0488281	-15.96	-0.0371094	-15.96	0.0195313
-15.86	-0.0449219	-15.86	0.00585938	-15.86	-0.0664063	-15.86	-0.0488281	-15.86	0.0078125
-15.76	-0.0449219	-15.76	0.00585938	-15.76	-0.0664063	-15.76	-0.0449219	-15.76	0.0078125
-15.66	-0.0449219	-15.66	0.00585938	-15.66	-0.0664063	-15.66	-0.0429688	-15.66	0.0078125
-15.56	-0.0332031	-15.56	0.0136719	-15.56	-0.0546879	-15.56	-0.0371098	-15.56	0.00390625
-15.46	-0.0214844	-15.46	0.0117188	-15.46	-0.0429688	-15.46	-0.0371094	-15.46	0.00976563
-15.36	-0.0214844	-15.36	0.0253906	-15.36	-0.0371094	-15.36	-0.0292969	-15.36	0.00976563
-15.26	-0.0214844	-15.26	0.0234375	-15.26	-0.0371094	-15.26	-0.0371094	-15.26	0.00976563
-15.16	-0.0214844	-15.16	0.0253906	-15.16	-0.0371094	-15.16	-0.0292969	-15.16	0.00976563
-15.06	-0.0136719	-15.06	0.0273438	-15.06	-0.0292972	-15.06	-0.0214847	-15.06	0.0175781
-14.96	-0.0175781	-14.96	0.0351563	-14.96	-0.0292969	-14.96	-0.0214844	-14.96	0.00195313
-14.86	-0.0234375	-14.86	0.0351563	-14.86	-0.0292969	-14.86	-0.0214844	-14.86	-0.00390625
-14.76	-0.0234375	-14.76	0.03125	-14.76	-0.0371094	-14.76	-0.0214844	-14.76	-0.00390625
-14.66	-0.0117188	-14.66	0.0371094	-14.66	-0.0175781	-14.66	-0.00976563	-14.66	0.0078125
-14.56	-0.015625	-14.56	0.0214844	-14.56	-0.0292964	-14.56	-0.00976518	-14.56	-0.00390625
-14.46	-0.0195313	-14.46	0.0195313	-14.46	-0.033203	-14.46	-0.0136717	-14.46	-0.0078125
-14.36	-0.0175781	-14.36	0.0273438	-14.36	-0.03125	-14.36	-0.0078125	-14.36	-0.00976563
-14.26	-0.0195313	-14.26	0.03125	-14.26	-0.0214845	-14.26	-0.0039064	-14.26	-0.00585938
-14.16	-0.00976563	-14.16	0.0253906	-14.16	-0.0273438	-14.16	0.00195313	-14.16	-0.00390625
-14.06	0.00390625	-14.06	0.015625	-14.06	-0.0156249	-14.06	-0.00195298	-14.06	-0.015625
-13.96	0.00195313	-13.96	0.0136719	-13.96	-0.0117187	-13.96	0.00390632	-13.96	-0.00976563
-13.86	0	-13.86	0.015625	-13.86	-0.0136719	-13.86	0.00585938	-13.86	-0.0078125
-13.76	-0.0117188	-13.76	0.00976563	-13.76	-0.0253904	-13.76	2.23517e-07	-13.76	-0.0136719
-13.66	-0.0078125	-13.66	0.0136719	-13.66	-0.0214844	-13.66	0.00390625	-13.66	-0.00976563
-13.56	-0.00585938	-13.56	0.015625	-13.56	-0.0195313	-13.56	0.0058593	-13.56	0.00390625
-13.46	-0.0078125	-13.46	0.0136719	-13.46	-0.0175781	-13.46	0.00390632	-13.46	0.00195313
-13.36	-0.00195313	-13.36	0.0234375	-13.36	-0.00585938	-13.36	0.00976563	-13.36	0.0078125
-13.26	-0.0175781	-13.26	0.00585938	-13.26	-0.0214839	-13.26	0.00976607	-13.26	-0.00390625
-13.16	-0.00390625	-13.16	0.0136719	-13.16	-0.015625	-13.16	0.0175781	-13.16	0.00390625
-13.06	-0.00976563	-13.06	0	-13.06	-0.00390603	-13.06	0.011719	-13.06	-0.00585938
-12.96	-0.00976563	-12.96	0	-12.96	-0.00390625	-12.96	0.0117188	-12.96	-0.0117188
-12.86	-0.00195313	-12.86	0	-12.86	-0.00390625	-12.86	0.0117188	-12.86	-0.0117188
-12.76	-0.00195313	-12.76	-0.00390625	-12.76	-0.00390625	-12.76	0.0117188	-12.76	-0.0117188
-12.66	-0.00195313	-12.66	-0.00195313	-12.66	-0.00390625	-12.66	0.0117188	-12.66	-0.0117188
-12.56	-0.00195313	-12.56	-0.00195313	-12.56	0.00390625	-12.56	0.0078125	-12.56	-0.00390625
-12.46	-0.00195313	-12.46	-0.00195313	-12.46	0.00390625	-12.46	0.0136719	-12.46	-0.00390625
-12.36	-0.00195313	-12.36	-0.00585938	-12.36	0.00390625	-12.36	0.0136719	-12.36	-0.00390625
-12.26	-0.00195313	-12.26	0	-12.26	0.00390625	-12.26	0.0136719	-12.26	-0.00390625
-12.16	0.00976563	-12.16	0	-12.16	0.00390625	-12.16	0.00976563	-12.16	-0.0117188
-12.06	0.00585938	-12.06	0	-12.06	0.00390625	-12.06	0.00390625	-12.06	-0.0078125
-11.96	-0.0078125	-11.96	-0.00390625	-11.96	0	-11.96	0.00390625	-11.96	-0.0136719
-11.86	-0.00585938	-11.86	-0.0117188	-11.86	-0.00585938	-11.86	0.00390625	-11.86	-0.0136719
-11.76	-0.0117188	-11.76	-0.0117188	-11.76	-0.00585938	-11.76	0.00390625	-11.76	-0.00195313
-11.66	0	-11.66	-0.0117188	-11.66	-0.00585938	-11.66	0.00390625	-11.66	-0.0136719
-11.56	0	-11.56	0	-11.56	-0.00585938	-11.56	0.00390625	-11.56	-0.0136719
-11.46	0	-11.46	-0.00390625	-11.46	-0.00585938	-11.46	0.00390625	-11.46	-0.00195313
-11.36	0	-11.36	-0.00585938	-11.36	0.00585938	-11.36	0.0117188	-11.36	-0.00195313
-11.26	0	-11.26	-0.00390625	-11.26	0.00585938	-11.26	0.0117188	-11.26	-0.00195313
-11.16	0	-11.16	-0.00976563	-11.16	0.00585938	-11.16	0.0117188	-11.16	-0.00585938
-11.06	0	-11.06	-0.00976563	-11.06	0.00585938	-11.06	0.0117188	-11.06	-0.0117188
-10.96	0.00390625	-10.96	-0.00976563	-10.96	0.0136719	-10.96	0.0117188	-10.96	-0.0078125
-10.86	0.00976563	-10.86	-0.00976563	-10.86	0.0136719	-10.86	0.0117188	-10.86	-0.00195313
-10.76	0.00976563	-10.76	-0.00976563	-10.76	0.0136719	-10.76	0.0234375	-10.76	-0.0136719
-10.66	-0.00195313	-10.66	-0.00976563	-10.66	0.0214844	-10.66	0.0234375	-10.66	-0.0175781
-10.56	-0.00195313	-10.56	-0.0136719	-10.56	0.015625	-10.56	0.0234375	-10.56	-0.0117188
-10.46	0.00976563	-10.46	-0.015625	-10.46	0.015625	-10.46	0.0234375	-10.46	-0.0117188
-10.36	-0.00195313	-10.36	-0.00976563	-10.36	0.015625	-10.36	0.0234375	-10.36	-0.0117188
-10.26	-0.00195313	-10.26	-0.00976563	-10.26	0.015625	-10.26	0.0234375	-10.26	-0.0117188
-10.16	-0.00195313	-10.16	-0.00976563	-10.16	0.015625	-10.16	0.0234375	-10.16	-0.0117188
-10.06	-0.00195313	-10.06	-0.00976563	-10.06	0.015625	-10.06	0.0234375	-10.06	-0.0117188
-9.96	0.00585938	-9.96	-0.00195313	-9.96	0.019531	-9.96	0.0312497	-9.96	-0.00390625
-9.86	0.00585938	-9.86	-0.00195313	-9.86	0.0214844	-9.86	0.0273438	-9.86	0
-9.76	0.00976563	-9.76	-0.00195313	-9.76	0.0214844	-9.76	0.0292969	-9.76	-0.00585938
-9.66	0.0117188	-9.66	-0.00585938	-9.66	0.0175781	-9.66	0.0253906	-9.66	0.00195313
-9.56	0.00585938	-9.56	-0.0117188	-9.56	0.0234377	-9.56	0.0195315	-9.56	-0.0078125
-9.46	0.00976563	-9.46	-0.00390625	-9.46	0.0273436	-9.46	0.0234374	-9.46	-0.00976563
-9.36	0.0273438	-9.36	0.0234375	-9.36	0.0410156	-9.36	0.0410156	-9.36	0.0234375
-9.26	0.015625	-9.26	0.00585938	-9.26	0.0234379	-9.26	0.0292973	-9.26	0.0214844
-9.16	0.015625	-9.16	0.00585938	-9.16	0.0234375	-9.16	0.0292969	-9.16	0.015625
-9.06	0.0351563	-9.06	0.0136719	-9.06	0.0312497	-9.06	0.0371091	-9.06	0.0351563
-8.96	0.00585938	-8.96	-0.00390625	-8.96	0.0136725	-8.96	0.0195319	-8.96	0.0175781
-8.86	0.00585938	-8.86	-0.00390625	-8.86	0.0136719	-8.86	0.0195313	-8.86	0.0253906
-8.76	0.00976563	-8.76	-0.00390625	-8.76	0.0136719	-8.76	0.0195313	-8.76	0.0253906
-8.66	0.0234375	-8.66	0.0078125	-8.66	0.0253906	-8.66	0.0273438	-8.66	0.0371094
-8.56	0.00585938	-8.56	0.00390625	-8.56	0.0136723	-8.56	0.00781295	-8.56	0.0214844
-8.46	0.00585938	-8.46	-0.00195313	-8.46	0.0136719	-8.46	0.0078125	-8.46	0.015625
-8.36	0.00585938	-8.36	-0.00195313	-8.36	0.0136719	-8.36	0.0078125	-8.36	0.015625
-8.26	0.00976563	-8.26	-0.00195313	-8.26	0.0136719	-8.26	0.0078125	-8.26	0.015625
-8.16	0.0117188	-8.16	-0.00195313	-8.16	0.0136719	-8.16	0.0078125	-8.16	0.015625
-8.06	0.00585938	-8.06	-0.00195313	-8.06	0.0136719	-8.06	0.00390625	-8.06	0.0195313
-7.96	0.00585938	-7.96	0.00585938	-7.96	0.0136719	-7.96	-0.00195313	-7.96	0.0214844
-7.86	-0.00195313	-7.86	-0.00195313	-7.86	0.00585938	-7.86	-0.00976563	-7.86	0.0117188
-7.76	-0.00195313	-7.76	-0.00585938	-7.76	0.00585938	-7.76	-0.00976563	-7.76	0.0292969
-7.66	-0.00195313	-7.66	-0.0117188	-7.66	0.00585938	-7.66	-0.00976563	-7.66	0.0175781
-7.56	-0.00195313	-7.56	-0.0117188	-7.56	0.00585938	-7.56	-0.0136719	-7.56	0.0175781
-7.46	0.00976563	-7.46	-0.0117188	-7.46	-0.00195313	-7.46	-0.0195313	-7.46	0.0136719
-7.36	0.00976563	-7.36	0	-7.36	0.0117188	-7.36	-0.0195313	-7.36	0.0078125
-7.26	0.00976563	-7.26	0	-7.26	0.00585938	-7.26	-0.0234375	-7.26	0.0195313
-7.16	0.00976563	-7.16	-0.00390625	-7.16	0.00585938	-7.16	-0.0253906	-7.16	0.0195313
-7.06	0.00976563	-7.06	-0.00976563	-7.06	0.00585938	-7.06	-0.0195313	-7.06	0.0195313
-6.96	-0.00195313	-6.96	-0.00976563	-6.96	0.00585938	-6.96	-0.0195313	-6.96	0.0195313
-6.86	-0.00195313	-6.86	-0.00976563	-6.86	0.00585938	-6.86	-0.0195313	-6.86	0.0078125
-6.76	0.0136719	-6.76	-0.00585938	-6.76	0.00585923	-6.76	-0.0156251	-6.76	0.0117188
-6.66	0.015625	-6.66	0.00390625	-6.66	0.00195313	-6.66	-0.0136719	-6.66	0.00976563
-6.56	-0.00195313	-6.56	-0.00195313	-6.56	2.23517e-07	-6.56	-0.019531	-6.56	0.00976563
-6.46	-0.00195313	-6.46	-0.00195313	-6.46	0.00585938	-6.46	-0.0195313	-6.46	0.00585938
-6.36	0.00976563	-6.36	-0.00195313	-6.36	0.00585938	-6.36	-0.0195313	-6.36	-0.0078125
-6.26	-0.00585938	-6.26	-0.00585938	-6.26	-0.00195298	-6.26	-0.0234374	-6.26	-0.00976563
-6.16	-0.0117188	-6.16	-0.0117188	-6.16	-0.0136719	-6.16	-0.0292969	-6.16	-0.0175781
-6.06	-0.0078125	-6.06	-0.0078125	-6.06	-0.00585952	-6.06	-0.0253908	-6.06	-0.0078125
-5.96	-0.00585938	-5.96	-0.00585938	-5.96	0.00195305	-5.96	-0.0234376	-5.96	-0.00585938
-5.86	-0.0117188	-5.86	-0.0117188	-5.86	-0.0078125	-5.86	-0.0292969	-5.86	-0.015625
-5.76	0	-5.76	-0.0117188	-5.76	-0.0136719	-5.76	-0.0292969	-5.76	-0.0214844
-5.66	0	-5.66	-0.015625	-5.66	-0.0214844	-5.66	-0.0292969	-5.66	-0.0214844
-5.56	0.00390625	-5.56	-0.0175781	-5.56	-0.0156251	-5.56	-0.0332033	-5.56	-0.0214844
-5.46	-0.00195313	-5.46	-0.0117188	-5.46	-0.00390647	-5.46	-0.027344	-5.46	-0.0234375
-5.36	-0.00585938	-5.36	-0.0234375	-5.36	-0.0195313	-5.36	-0.03125	-5.36	-0.0273438
-5.26	-0.00390625	-5.26	-0.0136719	-5.26	-0.0175782	-5.26	-0.0292969	-5.26	-0.0253906
-5.16	-0.0117188	-5.16	-0.0214844	-5.16	-0.0175781	-5.16	-0.0410156	-5.16	-0.0136719
-5.06	-0.0117188	-5.06	-0.0136719	-5.06	-0.0253906	-5.06	-0.0410156	-5.06	-0.0253906
-4.96	-0.0117188	-4.96	-0.0136719	-4.96	-0.0253906	-4.96	-0.0410156	-4.96	-0.0253906
-4.86	-0.015625	-4.86	-0.0253906	-4.86	-0.0292969	-4.86	-0.0527344	-4.86	-0.0292969
-4.76	-0.00195313	-4.76	-0.0195313	-4.76	-0.0234377	-4.76	-0.058594	-4.76	-0.0234375
-4.66	-0.00585938	-4.66	-0.0234375	-4.66	-0.0273438	-4.66	-0.0625	-4.66	-0.0273438
-4.56	-0.0117188	-4.56	-0.0292969	-4.56	-0.0449217	-4.56	-0.0683592	-4.56	-0.0292969
-4.46	-0.0078125	-4.46	-0.0292969	-4.46	-0.0410156	-4.46	-0.0644531	-4.46	-0.0214844
-4.36	-0.0136719	-4.36	-0.0214844	-4.36	-0.0351563	-4.36	-0.0585938	-4.36	-0.0214844
-4.26	-0.0195313	-4.26	-0.0214844	-4.26	-0.0351563	-4.26	-0.0585938	-4.26	-0.0214844
-4.16	-0.0117188	-4.16	-0.0175781	-4.16	-0.0273438	-4.16	-0.0507813	-4.16	-0.0214844
-4.06	-0.0234375	-4.06	-0.0351563	-4.06	-0.0468746	-4.06	-0.0624996	-4.06	-0.0332031
-3.96	-0.0253906	-3.96	-0.0371094	-3.96	-0.0449219	-3.96	-0.0605469	-3.96	-0.0429688
-3.86	-0.046875	-3.86	-0.0507813	-3.86	-0.0527344	-3.86	-0.0722656	-3.86	-0.0507813
-3.76	-0.0332031	-3.76	-0.0507813	-3.76	-0.0566409	-3.76	-0.0703128	-3.76	-0.0429688
-3.66	-0.0488281	-3.66	-0.0507813	-3.66	-0.0566406	-3.66	-0.0820313	-3.66	-0.0429688
-3.56	-0.046875	-3.56	-0.0546875	-3.56	-0.0566409	-3.56	-0.0703128	-3.56	-0.0546875
-3.46	-0.0507813	-3.46	-0.0585938	-3.46	-0.0644533	-3.46	-0.0683595	-3.46	-0.0507813
-3.36	-0.0546875	-3.36	-0.0585938	-3.36	-0.0566406	-3.36	-0.0722656	-3.36	-0.0546875
-3.26	-0.0390625	-3.26	-0.0371094	-3.26	-0.0449228	-3.26	-0.0566415	-3.26	-0.0429688
-3.16	-0.03125	-3.16	-0.0292969	-3.16	-0.0410156	-3.16	-0.0605469	-3.16	-0.0429688
-3.06	-0.03125	-3.06	-0.0410156	-3.06	-0.0390624	-3.06	-0.0605467	-3.06	-0.046875
-2.96	-0.0292969	-2.96	-0.0273438	-2.96	-0.0351565	-2.96	-0.0546878	-2.96	-0.0507813
-2.86	-0.0253906	-2.86	-0.0273438	-2.86	-0.0332031	-2.86	-0.0429688	-2.86	-0.0390625
-2.76	-0.0195313	-2.76	-0.0332031	-2.76	-0.0332031	-2.76	-0.046875	-2.76	-0.0390625
-2.66	-0.0449219	-2.66	-0.0644531	-2.66	-0.0625	-2.66	-0.0683594	-2.66	-0.0605469
-2.56	-0.0449219	-2.56	-0.0605469	-2.56	-0.0605471	-2.56	-0.0664065	-2.56	-0.0585938
-2.46	-0.0449219	-2.46	-0.0527344	-2.46	-0.0468753	-2.46	-0.0625003	-2.46	-0.0390625
-2.36	-0.0449219	-2.36	-0.0292969	-2.36	-0.0390625	-2.36	-0.0585938	-2.36	-0.0253906
-2.26	-0.0585938	-2.26	-0.0488281	-2.26	-0.0449218	-2.26	-0.0683593	-2.26	-0.0351563
-2.16	-0.0761719	-2.16	-0.0644531	-2.16	-0.0644531	-2.16	-0.0722656	-2.16	-0.0332031
-2.06	-0.0917969	-2.06	-0.078125	-2.06	-0.078125	-2.06	-0.0859375	-2.06	-0.0273438
-1.96	-0.121094	-1.96	-0.0917969	-1.96	-0.0937498	-1.96	-0.103515	-1.96	-0.0234375
-1.86	-0.121094	-1.86	-0.0996094	-1.86	-0.109375	-1.86	-0.101563	-1.86	-0.0273438
-1.76	-0.105469	-1.76	-0.130859	-1.76	-0.0957035	-1.76	-0.0937504	-1.76	-0.0214844
-1.66	-0.0820313	-1.66	-0.0507813	-1.66	-0.0175781	-1.66	-0.0429688	-1.66	0.0195313
-1.56	0.0136719	-1.56	0.0585938	-1.56	0.0956996	-1.56	0.0800746	-1.56	0.119141
-1.46	-0.0917969	-1.46	-0.150391	-1.46	0.0820388	-1.46	0.160164	-1.46	-0.101563
-1.36	-0.216797	-1.36	-0.4375	-1.36	0.0214844	-1.36	0.107422	-1.36	-0.378906
-1.26	-0.185547	-1.26	-0.234375	-1.26	-0.0527012	-1.26	-0.0839512	-1.26	-0.242188
-1.16	-0.240234	-1.16	-0.03125	-1.16	-0.0703125	-1.16	-0.103516	-1.16	-0.164063
-1.06	-0.261719	-1.06	-0.0957031	-1.06	-0.0156245	-1.06	4.76837e-07	-1.06	-0.136719
-0.959999	-0.216797	-0.959999	-0.132813	-0.960003	0.00585973	-0.960003	0.00390661	-0.959999	-0.0761719
-0.860001	-0.177734	-0.860001	-0.0996094	-0.860001	-0.0898438	-0.860001	0.0078125	-0.860001	-0.111328
-0.759998	-0.0625	-0.759998	-0.115234	-0.760002	-0.16406	-0.760002	-0.074216	-0.759998	-0.183594
-0.66	0.0546875	-0.66	-0.015625	-0.66	-0.0507813	-0.66	-0.0214844	-0.66	-0.115234
-0.559998	-0.158203	-0.559998	0.0175781	-0.560001	0.00195694	-0.560001	0.0878944	-0.559998	-0.214844
-0.459999	-0.154297	-0.459999	0.123047	-0.460003	-0.12502	-0.460003	-0.503927	-0.459999	-0.535156
-0.360001	-0.177734	-0.360001	0.146484	-0.360001	0	-0.360001	-0.470703	-0.360001	-0.310547
-0.259998	-0.384766	-0.259998	0.158203	-0.260002	-0.365291	-0.260002	-2.51959	-0.259998	-0.753906
-0.16	-3.93164	-0.16	-1.83789	-0.16	-2.58789	-0.16	-3.08398	-0.16	-5.67383
-0.0599976	-2.64063	-0.0599976	-0.138672	-0.0600014	-2.21522	-0.0600014	-4.91444	-0.0599976	-6.08398
0.0400009	-13.0117	0.0400009	-11.4746	0.0399971	-9.86117	0.0399971	-3.52523	0.0400009	-10.9609
0.139999	-11.2754	0.139999	-9.85938	0.139999	-7.97266	0.139999	-0.947266	0.139999	-8.22266
0.240002	-8.55273	0.240002	-7.50781	0.239998	-5.50546	0.239998	0.0687618	0.240002	-5.90625
0.34	-6.27344	0.34	-5.22656	0.34	-3.30273	0.34	0.78125	0.34	-4.18359
0.440002	-4.37891	0.440002	-3.5	0.439999	-1.90796	0.439999	1.40649	0.440002	-2.66797
0.540001	-2.81836	0.540001	-2.16211	0.539997	-0.634583	0.539997	2.05487	0.540001	-1.36133
0.639999	-1	0.639999	-0.681641	0.639999	0.708984	0.639999	2.5293	0.639999	0.0703125
0.740002	-0.150391	0.740002	0.195313	0.739998	1.67392	0.739998	2.99033	0.740002	1.20313
0.84	0.603516	0.84	0.779297	0.84	2.51367	0.84	3.52344	0.84	2.0918
0.940002	1.23438	0.940002	1.66016	0.939999	2.99223	0.939999	3.97075	0.940002	2.90234
1.04	1.9375	1.04	2.3125	1.04	3.87894	1.04	4.27933	1.04	3.52344
1.14	2.58008	1.14	2.69141	1.14	4.46484	1.14	4.65234	1.14	4.15234
1.24	3.05078	1.24	3.05469	1.24	4.72463	1.24	4.9258	1.24	4.59766
1.34	3.17969	1.34	3.18555	1.34	5.0957	1.34	5.07813	1.34	4.82813
1.44	3.5	1.44	3.72461	1.44	5.23242	1.44	5.50977	1.44	5.44922
1.54	4.17383	1.54	3.96289	1.54	5.84375	1.54	5.73047	1.54	5.97266
1.64	4.26563	1.64	4.19531	1.64	5.83984	1.64	5.79688	1.64	6.25781
1.74	4.33789	1.74	4.53516	1.74	6.08398	1.74	5.98242	1.74	6.4707
1.84	4.41211	1.84	4.56641	1.84	6.27734	1.84	6.17188	1.84	6.64648
1.94	4.52734	1.94	4.73047	1.94	6.52148	1.94	6.3496	1.94	6.88281
2.04	4.70898	2.04	4.82617	2.04	6.60155	2.04	6.44921	2.04	7.13281
2.14	4.81641	2.14	4.93555	2.14	6.70898	2.14	6.53516	2.14	7.35742
2.24	4.89453	2.24	5.0625	2.24	6.76757	2.24	6.59765	2.24	7.50977
2.34	4.92578	2.34	5.12695	2.34	6.80859	2.34	6.62695	2.34	7.61914
2.44	4.98047	2.44	5.13281	2.44	6.86132	2.44	6.67968	2.44	7.70508
2.54	5.05469	2.54	5.16016	2.54	6.92968	2.54	6.74218	2.54	7.81641
2.64	5.10547	2.64	5.20703	2.64	6.98633	2.64	6.80859	2.64	7.90625
2.74	5.15039	2.74	5.24023	2.74	7.06054	2.74	6.8828	2.74	8.03125
2.84	5.17969	2.84	5.30469	2.84	7.12109	2.84	6.96484	2.84	8.16992
2.94	5.22852	2.94	5.33398	2.94	7.16405	2.94	7.0078	2.94	8.25195
3.04	5.25	3.04	5.35156	3.04	7.1914	3.04	7.06054	3.04	8.30664
3.14	5.25977	3.14	5.36719	3.14	7.24414	3.14	7.10938	3.14	8.36914
3.24	5.26758	3.24	5.39648	3.24	7.29101	3.24	7.16601	3.24	8.45508
3.34	5.2793	3.34	5.43945	3.34	7.31641	3.34	7.23438	3.34	8.50195
3.44	5.32227	3.44	5.49219	3.44	7.38476	3.44	7.31835	3.44	8.60352
3.54	5.33398	3.54	5.48633	3.54	7.39062	3.54	7.33788	3.54	8.67383
3.64	5.36719	3.64	5.5293	3.64	7.44141	3.64	7.41016	3.64	8.76367
3.74	5.38281	3.74	5.56055	3.74	7.48046	3.74	7.4707	3.74	8.83008
3.84	5.38281	3.84	5.60938	3.84	7.49219	3.84	7.52148	3.84	8.88672
3.94	5.39063	3.94	5.60938	3.94	7.51171	3.94	7.5703	3.94	8.9375
4.04	5.4043	4.04	5.66211	4.04	7.54687	4.04	7.63085	4.04	9.01367
4.14	5.42383	4.14	5.69141	4.14	7.57617	4.14	7.68359	4.14	9.11133
4.24	5.43555	4.24	5.71484	4.24	7.58593	4.24	7.72851	4.24	9.19922
4.34	5.45508	4.34	5.73633	4.34	7.60742	4.34	7.78516	4.34	9.26367
4.44	5.44141	4.44	5.7168	4.44	7.62109	4.44	7.81445	4.44	9.32227
4.54	5.38477	4.54	5.71094	4.54	7.60351	4.54	7.80078	4.54	9.33594
4.64	5.41211	4.64	5.76172	4.64	7.64258	4.64	7.86719	4.64	9.4043
4.74	5.38867	4.74	5.76953	4.74	7.66992	4.74	7.89648	4.74	9.44922
4.84	5.41797	4.84	5.78906	4.84	7.7168	4.84	7.93945	4.84	9.50977
4.94	5.39844	4.94	5.79688	4.94	7.74414	4.94	7.94531	4.94	9.53711
5.04	5.39844	5.04	5.8418	5.04	7.7832	5.04	7.98632	5.04	9.59961
5.14	5.41797	5.14	5.86523	5.14	7.83203	5.14	8.03711	5.14	9.65625
5.24	5.42578	5.24	5.875	5.24	7.85937	5.24	8.07031	5.24	9.70703
5.34	5.45313	5.34	5.88086	5.34	7.87305	5.34	8.0918	5.34	9.74219
5.44	5.44531	5.44	5.91797	5.44	7.88671	5.44	8.15039	5.44	9.80664
5.54	5.45313	5.54	5.95703	5.54	7.92578	5.54	8.17773	5.54	9.86328
5.64	5.5	5.64	6	5.64	7.99219	5.64	8.25	5.64	9.94141
5.74	5.49023	5.74	5.99219	5.74	8.02343	5.74	8.27929	5.74	9.99805
5.84	5.48438	5.84	5.98242	5.84	8.01367	5.84	8.29297	5.84	10.0195
5.94	5.45313	5.94	5.98828	5.94	8.00781	5.94	8.30859	5.94	10.0586
6.04	5.48828	6.04	5.99609	6.04	8.04492	6.04	8.34961	6.04	10.123
6.14	5.49219	6.14	5.99609	6.14	8.07422	6.14	8.37695	6.14	10.166
6.24	5.49219	6.24	6.01172	6.24	8.11132	6.24	8.40429	6.24	10.207
6.34	5.48438	6.34	6	6.34	8.12109	6.34	8.41602	6.34	10.2383
6.44	5.45117	6.44	5.99805	6.44	8.12304	6.44	8.4375	6.44	10.2617
6.54	5.42383	6.54	5.99219	6.54	8.14648	6.54	8.44921	6.54	10.2988
6.64	5.38867	6.64	5.9668	6.64	8.13281	6.64	8.4414	6.64	10.3301
6.74	5.38281	6.74	5.95508	6.74	8.14844	6.74	8.4668	6.74	10.3594
6.84	5.39063	6.84	5.95898	6.84	8.1582	6.84	8.48437	6.84	10.3887
6.94	5.39844	6.94	5.98828	6.94	8.16992	6.94	8.50586	6.94	10.4336
7.04	5.42383	7.04	6.02539	7.04	8.17187	7.04	8.52539	7.04	10.4766
7.14	5.43164	7.14	6.02539	7.14	8.19921	7.14	8.5332	7.14	10.498
7.24	5.43164	7.24	6.03516	7.24	8.21094	7.24	8.54883	7.24	10.5137
7.34	5.42578	7.34	6.0332	7.34	8.23046	7.34	8.58593	7.34	10.5469
7.44	5.4375	7.44	6.02148	7.44	8.21484	7.44	8.59179	7.44	10.5664
7.54	5.44141	7.54	6.01953	7.54	8.21875	7.54	8.61328	7.54	10.5938
7.64	5.4375	7.64	6.02148	7.64	8.24414	7.64	8.63476	7.64	10.6133
7.74	5.46094	7.74	6.0293	7.74	8.27149	7.74	8.66993	7.74	10.6309
7.84	5.45898	7.84	6.01953	7.84	8.26953	7.84	8.66992	7.84	10.6348
7.94	5.46289	7.94	6.02734	7.94	8.2832	7.94	8.6914	7.94	10.666
8.04	5.47461	8.04	6.03516	8.04	8.30859	8.04	8.72851	8.04	10.7109
8.14	5.46484	8.14	6.05664	8.14	8.31054	8.14	8.75195	8.14	10.7383
8.24	5.46094	8.24	6.04492	8.24	8.31641	8.24	8.78125	8.24	10.75
8.34	5.45508	8.34	6.03906	8.34	8.31445	8.34	8.80273	8.34	10.7773
8.44	5.46094	8.44	6.03711	8.44	8.32226	8.44	8.82421	8.44	10.8027
8.54	5.4668	8.54	6.03711	8.54	8.34179	8.54	8.8457	8.54	10.8418
8.64	5.48047	8.64	6.05273	8.64	8.35156	8.64	8.87109	8.64	10.8789
8.74	5.48047	8.74	6.04492	8.74	8.36329	8.74	8.88672	8.74	10.9141
8.84	5.48828	8.84	6.06445	8.84	8.38671	8.84	8.91406	8.84	10.9648
8.94	5.50781	8.94	6.07617	8.94	8.41601	8.94	8.9414	8.94	11.002
9.04	5.50977	9.04	6.08789	9.04	8.43945	9.04	8.96875	9.04	11.0234
9.14	5.52148	9.14	6.11328	9.14	8.46484	9.14	8.98828	9.14	11.0625
9.24	5.52344	9.24	6.11719	9.24	8.48438	9.24	9.00391	9.24	11.0996
9.34	5.55273	9.34	6.15039	9.34	8.51953	9.34	9.0332	9.34	11.1445
9.44	5.54297	9.44	6.16797	9.44	8.52929	9.44	9.04101	9.44	11.1738
9.54	5.54688	9.54	6.17383	9.54	8.53515	9.54	9.05078	9.54	11.2031
9.64	5.55859	9.64	6.18359	9.64	8.53906	9.64	9.07226	9.64	11.2227
9.74	5.57813	9.74	6.19336	9.74	8.56836	9.74	9.09766	9.74	11.2754
9.84	5.58203	9.84	6.19922	9.84	8.57226	9.84	9.11328	9.84	11.2949
9.94	5.55469	9.94	6.19336	9.94	8.57812	9.94	9.10937	9.94	11.3027
10.04	5.55664	10.04	6.19727	10.04	8.58594	10.04	9.11914	10.04	11.3262
10.14	5.56836	10.14	6.19922	10.14	8.60351	10.14	9.13867	10.14	11.3613
10.24	5.58008	10.24	6.21094	10.24	8.62891	10.24	9.16602	10.24	11.4043
10.34	5.58789	10.34	6.22461	10.34	8.63867	10.34	9.17383	10.34	11.4492
10.44	5.59375	10.44	6.23242	10.44	8.6582	10.44	9.19336	10.44	11.4824
10.54	5.57617	10.54	6.22266	10.54	8.6582	10.54	9.20898	10.54	11.4941
10.64	5.57031	10.64	6.23438	10.64	8.66601	10.64	9.23047	10.64	11.5117
10.74	5.56445	10.74	6.23633	10.74	8.67578	10.74	9.22852	10.74	11.5352
10.84	5.55078	10.84	6.24023	10.84	8.68164	10.84	9.24023	10.84	11.5469
10.94	5.54492	10.94	6.25	10.94	8.68359	10.94	9.24219	10.94	11.5703
11.04	5.56055	11.04	6.26367	11.04	8.70703	11.04	9.27734	11.04	11.6152
11.14	5.55859	11.14	6.27148	11.14	8.71484	11.14	9.28711	11.14	11.6426
11.24	5.55859	11.24	6.27344	11.24	8.7168	11.24	9.31836	11.24	11.6719
11.34	5.5625	11.34	6.27734	11.34	8.73047	11.34	9.33789	11.34	11.7051
11.44	5.55859	11.44	6.28125	11.44	8.73437	11.44	9.35742	11.44	11.7285
11.54	5.56055	11.54	6.29102	11.54	8.75195	11.54	9.39062	11.54	11.7695
11.64	5.55664	11.64	6.30273	11.64	8.76953	11.64	9.41601	11.64	11.7988
11.74	5.55469	11.74	6.30273	11.74	8.77149	11.74	9.43164	11.74	11.8223
11.84	5.56445	11.84	6.30664	11.84	8.80078	11.84	9.45898	11.84	11.8965
11.94	5.54492	11.94	6.30664	11.94	8.80273	11.94	9.46875	11.94	11.918
12.04	5.54102	12.04	6.30078	12.04	8.80078	12.04	9.47851	12.04	11.9375
12.14	5.53516	12.14	6.28906	12.14	8.79687	12.14	9.48633	12.14	11.957
12.24	5.53711	12.24	6.31055	12.24	8.8125	12.24	9.51367	12.24	11.9863
12.34	5.5332	12.34	6.31445	12.34	8.81445	12.34	9.53711	12.34	12.0078
12.44	5.50391	12.44	6.30078	12.44	8.81445	12.44	9.54492	12.44	12.0234
12.54	5.50781	12.54	6.32617	12.54	8.84179	12.54	9.57422	12.54	12.082
12.64	5.52148	12.64	6.32031	12.64	8.85547	12.64	9.60351	12.64	12.1035
12.74	5.5332	12.74	6.3418	12.74	8.86719	12.74	9.61914	12.74	12.1289
12.84	5.52344	12.84	6.35156	12.84	8.87109	12.84	9.64648	12.84	12.1582
12.94	5.5293	12.94	6.35352	12.94	8.87695	12.94	9.66992	12.94	12.1934
13.04	5.54492	13.04	6.37891	13.04	8.90429	13.04	9.70117	13.04	12.2305
13.14	5.54102	13.14	6.38086	13.14	8.90625	13.14	9.71875	13.14	12.2559
13.24	5.52734	13.24	6.38477	13.24	8.90235	13.24	9.72461	13.24	12.2852
13.34	5.53516	13.34	6.39258	13.34	8.93164	13.34	9.75	13.34	12.3242
13.44	5.52344	13.44	6.40039	13.44	8.94531	13.44	9.77344	13.44	12.3496
13.54	5.53516	13.54	6.41602	13.54	8.96094	13.54	9.80469	13.54	12.3789
13.64	5.5293	13.64	6.41797	13.64	8.97656	13.64	9.82422	13.64	12.4102
13.74	5.52148	13.74	6.41797	13.74	8.99414	13.74	9.82227	13.74	12.4355
13.84	5.5	13.84	6.40625	13.84	8.99609	13.84	9.83008	13.84	12.4688
13.94	5.50977	13.94	6.42578	13.94	9.01953	13.94	9.84961	13.94	12.5137
14.04	5.51758	14.04	6.44531	14.04	9.02929	14.04	9.85742	14.04	12.543
14.14	5.51367	14.14	6.45703	14.14	9.03515	14.14	9.87304	14.14	12.5781
14.24	5.51172	14.24	6.46484	14.24	9.04492	14.24	9.89258	14.24	12.6152
14.34	5.50195	14.34	6.46289	14.34	9.0664	14.34	9.89844	14.34	12.627
14.44	5.50781	14.44	6.46484	14.44	9.08789	14.44	9.91797	14.44	12.6621
14.54	5.50195	14.54	6.46094	14.54	9.08398	14.54	9.93164	14.54	12.6797
14.64	5.5	14.64	6.47852	14.64	9.09375	14.64	9.94336	14.64	12.7188
14.74	5.48438	14.74	6.47656	14.74	9.10352	14.74	9.95508	14.74	12.7344
14.84	5.49414	14.84	6.49805	14.84	9.12109	14.84	9.98437	14.84	12.7695
14.94	5.49023	14.94	6.49609	14.94	9.125	14.94	10.002	14.94	12.7969
15.04	5.49805	15.04	6.50781	15.04	9.13672	15.04	10.0273	15.04	12.8184
15.14	5.50586	15.14	6.5332	15.14	9.1582	15.14	10.0488	15.14	12.8613
15.24	5.49609	15.24	6.53516	15.24	9.16992	15.24	10.0508	15.24	12.8809
15.34	5.5	15.34	6.53516	15.34	9.17383	15.34	10.0703	15.34	12.8984
15.44	5.50586	15.44	6.54297	15.44	9.17969	15.44	10.084	15.44	12.9297
15.54	5.49219	15.54	6.54492	15.54	9.18359	15.54	10.0918	15.54	12.9453
15.64	5.48828	15.64	6.54688	15.64	9.19531	15.64	10.0977	15.64	12.9746
15.74	5.49219	15.74	6.55273	15.74	9.20117	15.74	10.1035	15.74	13.002
15.84	5.50586	15.84	6.58008	15.84	9.22265	15.84	10.1348	15.84	13.0371
15.94	5.50977	15.94	6.57422	15.94	9.22851	15.94	10.1523	15.94	13.0645
16.04	5.50781	16.04	6.58398	16.04	9.23633	16.04	10.1699	16.04	13.0898
16.14	5.53906	16.14	6.61328	16.14	9.26367	16.14	10.209	16.14	13.125
16.24	5.52539	16.24	6.61133	16.24	9.25977	16.24	10.2168	16.24	13.1426
16.34	5.51758	16.34	6.62305	16.34	9.26367	16.34	10.2187	16.34	13.1621
16.44	5.5332	16.44	6.63867	16.44	9.27539	16.44	10.2363	16.44	13.1836
16.54	5.53125	16.54	6.64453	16.54	9.2832	16.54	10.2441	16.54	13.1992
16.64	5.54688	16.64	6.64844	16.64	9.30664	16.64	10.2734	16.64	13.2285
16.74	5.54297	16.74	6.65625	16.74	9.31836	16.74	10.2891	16.74	13.2539
16.84	5.54492	16.84	6.66797	16.84	9.33594	16.84	10.3301	16.84	13.2891
16.94	5.5293	16.94	6.67188	16.94	9.34179	16.94	10.3379	16.94	13.2969
17.04	5.52734	17.04	6.66211	17.04	9.34375	17.04	10.3359	17.04	13.3066
17.14	5.52734	17.14	6.66602	17.14	9.34179	17.14	10.3516	17.14	13.3184
17.24	5.52734	17.24	6.66992	17.24	9.35352	17.24	10.3672	17.24	13.3438
17.34	5.53125	17.34	6.67969	17.34	9.36328	17.34	10.3809	17.34	13.3691
17.44	5.52344	17.44	6.67383	17.44	9.35547	17.44	10.3691	17.44	13.3613
17.54	5.52539	17.54	6.68164	17.54	9.35937	17.54	10.3887	17.54	13.375
17.64	5.53125	17.64	6.70117	17.64	9.37304	17.64	10.3965	17.64	13.4004
17.74	5.52539	17.74	6.69922	17.74	9.37891	17.74	10.4082	17.74	13.4219
17.84	5.53906	17.84	6.70117	17.84	9.38672	17.84	10.4297	17.84	13.4336
17.94	5.55273	17.94	6.71289	17.94	9.40429	17.94	10.4512	17.94	13.4785
18.04	5.5625	18.04	6.71875	18.04	9.4082	18.04	10.4648	18.04	13.4785
18.14	5.55859	18.14	6.7207	18.14	9.41211	18.14	10.4746	18.14	13.4766
18.24	5.56836	18.24	6.72461	18.24	9.42383	18.24	10.4824	18.24	13.5
18.34	5.57813	18.34	6.73242	18.34	9.43359	18.34	10.5	18.34	13.5176
18.44	5.56445	18.44	6.72266	18.44	9.42969	18.44	10.4961	18.44	13.5254
18.54	5.56445	18.54	6.72852	18.54	9.4375	18.54	10.502	18.54	13.5391
18.64	5.56055	18.64	6.72656	18.64	9.4375	18.64	10.5059	18.64	13.5566
18.74	5.56641	18.74	6.74805	18.74	9.4375	18.74	10.5293	18.74	13.584
18.84	5.55859	18.84	6.75195	18.84	9.44336	18.84	10.5391	18.84	13.5996
18.94	5.55469	18.94	6.75195	18.94	9.45117	18.94	10.5566	18.94	13.6074
19.04	5.56055	19.04	6.76172	19.04	9.45312	19.04	10.5664	19.04	13.6289
19.14	5.57031	19.14	6.75781	19.14	9.45898	19.14	10.5781	19.14	13.6426
19.24	5.5625	19.24	6.75781	19.24	9.4668	19.24	10.5684	19.24	13.6445
19.34	5.57227	19.34	6.75	19.34	9.46289	19.34	10.5859	19.34	13.6523
19.44	5.5625	19.44	6.75391	19.44	9.47461	19.44	10.6016	19.44	13.666
19.54	5.56641	19.54	6.76563	19.54	9.48437	19.54	10.6152	19.54	13.6816
19.64	5.56445	19.64	6.75781	19.64	9.49219	19.64	10.625	19.64	13.6953
19.74	5.55078	19.74	6.75781	19.74	9.49609	19.74	10.6289	19.74	13.7051
19.84	5.54883	19.84	6.76367	19.84	9.49414	19.84	10.6406	19.84	13.7168
19.94	5.54688	19.94	6.75586	19.94	9.49219	19.94	10.6406	19.94	13.7285
20.04	5.56055	20.04	6.76367	20.04	9.50976	20.04	10.6543	20.04	13.7539
20.14	5.56055	20.14	6.77539	20.14	9.51758	20.14	10.666	20.14	13.7617
20.24	5.55273	20.24	6.7793	20.24	9.51758	20.24	10.6797	20.24	13.791
20.34	5.56641	20.34	6.79492	20.34	9.52929	20.34	10.6895	20.34	13.8066
20.44	5.56445	20.44	6.78125	20.44	9.5332	20.44	10.6914	20.44	13.8184
20.54	5.55859	20.54	6.80273	20.54	9.55469	20.54	10.7148	20.54	13.8438
20.64	5.55469	20.64	6.81445	20.64	9.55078	20.64	10.7207	20.64	13.8477
20.74	5.55469	20.74	6.80859	20.74	9.55078	20.74	10.7266	20.74	13.8711
20.84	5.55859	20.84	6.80664	20.84	9.56836	20.84	10.7363	20.84	13.8906
20.94	5.54688	20.94	6.80664	20.94	9.56055	20.94	10.75	20.94	13.8887
21.04	5.54102	21.04	6.8125	21.04	9.56641	21.04	10.7441	21.04	13.9102
21.14	5.54492	21.14	6.82227	21.14	9.57812	21.14	10.7676	21.14	13.9277
21.24	5.54883	21.24	6.83398	21.24	9.58008	21.24	10.7793	21.24	13.9297
21.34	5.53711	21.34	6.82422	21.34	9.58398	21.34	10.793	21.34	13.9395
21.44	5.55078	21.44	6.82031	21.44	9.60742	21.44	10.8047	21.44	13.9688
21.54	5.54297	21.54	6.82227	21.54	9.61914	21.54	10.8125	21.54	13.9785
21.64	5.54492	21.64	6.82422	21.64	9.62305	21.64	10.8262	21.64	13.9863
21.74	5.54688	21.74	6.82813	21.74	9.625	21.74	10.8184	21.74	14.002
21.84	5.54688	21.84	6.82227	21.84	9.63867	21.84	10.8379	21.84	14.0137
21.94	5.53516	21.94	6.81641	21.94	9.625	21.94	10.832	21.94	14.0039
22.04	5.52539	22.04	6.83008	22.04	9.63477	22.04	10.8418	22.04	14.0215
22.14	5.54102	22.14	6.83398	22.14	9.64062	22.14	10.8555	22.14	14.0469
22.24	5.53125	22.24	6.83203	22.24	9.64453	22.24	10.8613	22.24	14.0625
22.34	5.54688	22.34	6.84375	22.34	9.66016	22.34	10.8789	22.34	14.0684
22.44	5.52734	22.44	6.81641	22.44	9.6582	22.44	10.875	22.44	14.084
22.54	5.52344	22.54	6.82617	22.54	9.6543	22.54	10.8926	22.54	14.1035
22.64	5.53516	22.64	6.8457	22.64	9.67187	22.64	10.9102	22.64	14.1191
22.74	5.52344	22.74	6.84961	22.74	9.66797	22.74	10.9082	22.74	14.1309
22.84	5.52734	22.84	6.84961	22.84	9.67383	22.84	10.9141	22.84	14.1406
22.94	5.52344	22.94	6.85547	22.94	9.67969	22.94	10.9199	22.94	14.1563
23.04	5.50781	23.04	6.84961	23.04	9.67188	23.04	10.9199	23.04	14.1602
23.14	5.50586	23.14	6.85352	23.14	9.66992	23.14	10.9238	23.14	14.1836
23.24	5.50391	23.24	6.86328	23.24	9.67773	23.24	10.9434	23.24	14.1934
23.34	5.49609	23.34	6.85938	23.34	9.67188	23.34	10.9512	23.34	14.207
23.44	5.50977	23.44	6.87695	23.44	9.6875	23.44	10.9629	23.44	14.2188
23.54	5.49609	23.54	6.875	23.54	9.69531	23.54	10.9648	23.54	14.2363
23.64	5.49805	23.64	6.88281	23.64	9.69531	23.64	10.9648	23.64	14.2383
23.74	5.50586	23.74	6.90234	23.74	9.7168	23.74	10.9902	23.74	14.2695
23.84	5.48438	23.84	6.89063	23.84	9.69727	23.84	10.9766	23.84	14.2559
23.94	5.48438	23.94	6.89453	23.94	9.69727	23.94	10.9668	23.94	14.2676
24.04	5.4668	24.04	6.89844	24.04	9.70117	24.04	10.9824	24.04	14.2715
24.14	5.47852	24.14	6.89453	24.14	9.71484	24.14	10.9922	24.14	14.2871
24.24	5.4707	24.24	6.91016	24.24	9.7207	24.24	11.0078	24.24	14.2969
24.34	5.47266	24.34	6.91406	24.34	9.72656	24.34	11.0137	24.34	14.3125
24.44	5.45703	24.44	6.89453	24.44	9.7168	24.44	11.002	24.44	14.3223
24.54	5.45117	24.54	6.89258	24.54	9.72461	24.54	11.0098	24.54	14.3262
24.64	5.45117	24.64	6.91016	24.64	9.73437	24.64	11.0254	24.64	14.3379
24.74	5.43945	24.74	6.9082	24.74	9.7168	24.74	11.0234	24.74	14.3379
24.84	5.43555	24.84	6.90625	24.84	9.71484	24.84	11.0508	24.84	14.3574
24.94	5.43945	24.94	6.91602	24.94	9.72656	24.94	11.0645	24.94	14.373
25.04	5.44141	25.04	6.92383	25.04	9.72852	25.04	11.0781	25.04	14.3984
25.14	5.42578	25.14	6.9043	25.14	9.70117	25.14	11.0684	25.14	14.3945
25.24	5.44141	25.24	6.91797	25.24	9.71875	25.24	11.0859	25.24	14.416
25.34	5.4375	25.34	6.92773	25.34	9.70898	25.34	11.0957	25.34	14.4375
25.44	5.43164	25.44	6.91602	25.44	9.69922	25.44	11.0918	25.44	14.4375
25.54	5.42383	25.54	6.91602	25.54	9.70313	25.54	11.084	25.54	14.4355
25.64	5.41992	25.64	6.90625	25.64	9.70898	25.64	11.0762	25.64	14.4512
25.74	5.41602	25.74	6.92188	25.74	9.7168	25.74	11.0918	25.74	14.4609
25.84	5.41797	25.84	6.91797	25.84	9.7168	25.84	11.0957	25.84	14.4766
25.94	5.40234	25.94	6.91016	25.94	9.71289	25.94	11.0898	25.94	14.4668
26.04	5.38672	26.04	6.91211	26.04	9.70703	26.04	11.0977	26.04	14.4902
26.14	5.37891	26.14	6.91406	26.14	9.70703	26.14	11.0781	26.14	14.4922
26.24	5.38086	26.24	6.91406	26.24	9.70117	26.24	11.084	26.24	14.5117
26.34	5.37891	26.34	6.91211	26.34	9.69922	26.34	11.1035	26.34	14.5293
26.44	5.38281	26.44	6.91797	26.44	9.70898	26.44	11.1152	26.44	14.5352
26.54	5.37695	26.54	6.91602	26.54	9.7207	26.54	11.123	26.54	14.5566
26.64	5.37305	26.64	6.92773	26.64	9.71484	26.64	11.1152	26.64	14.5547
26.74	5.36523	26.74	6.93164	26.74	9.70703	26.74	11.1172	26.74	14.5664
26.84	5.36328	26.84	6.92773	26.84	9.7168	26.84	11.1387	26.84	14.5703
26.94	5.36914	26.94	6.9375	26.94	9.73047	26.94	11.1445	26.94	14.5879
27.04	5.36328	27.04	6.93555	27.04	9.73633	27.04	11.1484	27.04	14.5879
27.14	5.34961	27.14	6.91406	27.14	9.73633	27.14	11.1426	27.14	14.5938
27.24	5.34766	27.24	6.91992	27.24	9.74805	27.24	11.1523	27.24	14.6094
27.34	5.33984	27.34	6.91797	27.34	9.75781	27.34	11.166	27.34	14.625
27.44	5.34961	27.44	6.92773	27.44	9.76953	27.44	11.1953	27.44	14.6465
27.54	5.33984	27.54	6.92578	27.54	9.75977	27.54	11.2051	27.54	14.6563
27.64	5.35547	27.64	6.92578	27.64	9.77539	27.64	11.2266	27.64	14.6816
27.74	5.34961	27.74	6.93164	27.74	9.76563	27.74	11.2363	27.74	14.6914
27.84	5.36523	27.84	6.92969	27.84	9.77344	27.84	11.2598	27.84	14.7148
27.94	5.375	27.94	6.94531	27.94	9.79101	27.94	11.2871	27.94	14.7363
28.04	5.36328	28.04	6.93555	28.04	9.77148	28.04	11.2773	28.04	14.7383
28.14	5.38281	28.14	6.95508	28.14	9.79101	28.14	11.293	28.14	14.7754
28.24	5.375	28.24	6.96094	28.24	9.79688	28.24	11.2969	28.24	14.8066
28.34	5.37305	28.34	6.96094	28.34	9.79687	28.34	11.2949	28.34	14.8223
28.44	5.35742	28.44	6.9668	28.44	9.80859	28.44	11.2891	28.44	14.8398
28.54	5.35742	28.54	6.96094	28.54	9.80664	28.54	11.2715	28.54	14.8711
28.64	5.35742	28.64	6.96875	28.64	9.80664	28.64	11.2676	28.64	14.9082
28.74	5.36719	28.74	6.9707	28.74	9.8086	28.74	11.252	28.74	14.9316
28.84	5.39453	28.84	6.99219	28.84	9.84375	28.84	11.2461	28.84	14.9785
28.94	5.38477	28.94	6.99805	28.94	9.83594	28.94	11.2363	28.94	15.0039
29.04	5.39063	29.04	6.99414	29.04	9.83398	29.04	11.207	29.04	15.0195
29.14	5.41992	29.14	7.02734	29.14	9.86914	29.14	11.2207	29.14	15.084
29.24	5.43164	29.24	7.02734	29.24	9.86914	29.24	11.2227	29.24	15.1035
29.34	5.44531	29.34	7.04883	29.34	9.88086	29.34	11.2344	29.34	15.1445
29.44	5.45898	29.44	7.06445	29.44	9.90234	29.44	11.2363	29.44	15.1934
29.54	5.43945	29.54	7.05469	29.54	9.90039	29.54	11.2266	29.54	15.1992
29.64	5.45703	29.64	7.07422	29.64	9.92383	29.64	11.2305	29.64	15.2363
29.74	5.48438	29.74	7.09961	29.74	9.94727	29.74	11.2383	29.74	15.2754
29.84	5.48047	29.84	7.09961	29.84	9.93164	29.84	11.2227	29.84	15.2832
29.94	5.49609	29.94	7.11523	29.94	9.95703	29.94	11.2285	29.94	15.3125
30.04	5.50391	30.04	7.11914	30.04	9.95703	30.04	11.209	30.04	15.3281
30.14	5.48828	30.14	7.10938	30.14	9.96289	30.14	11.1992	30.14	15.334
30.24	5.5	30.24	7.09766	30.24	9.96875	30.24	11.1875	30.24	15.3379
30.34	5.48633	30.34	7.0918	30.34	9.9668	30.34	11.1699	30.34	15.3477
30.44	5.50195	30.44	7.10156	30.44	9.99414	30.44	11.1836	30.44	15.377
30.54	5.50781	30.54	7.10547	30.54	10.0039	30.54	11.1934	30.54	15.4043
30.64	5.52734	30.64	7.09961	30.64	10.0098	30.64	11.1621	30.64	15.4141
30.74	5.53516	30.74	7.10547	30.74	10.0273	30.74	11.168	30.74	15.4336
30.84	5.54688	30.84	7.12305	30.84	10.0352	30.84	11.1562	30.84	15.4531
30.94	5.55273	30.94	7.11133	30.94	10.043	30.94	11.1465	30.94	15.457
31.04	5.55664	31.04	7.10938	31.04	10.0488	31.04	11.1387	31.04	15.4766
31.14	5.5625	31.14	7.0918	31.14	10.0547	31.14	11.1426	31.14	15.4785
31.24	5.55469	31.24	7.08008	31.24	10.0586	31.24	11.1074	31.24	15.4707
31.34	5.53711	31.34	7.05469	31.34	10.0547	31.34	11.0957	31.34	15.4707
31.44	5.53906	31.44	7.03125	31.44	10.0586	31.44	11.0957	31.44	15.4531
31.54	5.53711	31.54	7.06055	31.54	10.0703	31.54	11.1094	31.54	15.4824
31.64	5.54102	31.64	7.04688	31.64	10.0957	31.64	11.127	31.64	15.4824
31.74	5.55078	31.74	7.03516	31.74	10.1016	31.74	11.1172	31.74	15.5039
31.84	5.55273	31.84	7.04102	31.84	10.1055	31.84	11.127	31.84	15.5098
31.94	5.56055	31.94	7.03906	31.94	10.1191	31.94	11.1523	31.94	15.5352
32.04	5.57227	32.04	7.04492	32.04	10.1367	32.04	11.1582	32.04	15.543
32.14	5.57422	32.14	7.04688	32.14	10.1523	32.14	11.1602	32.14	15.5469
32.24	5.57422	32.24	7.03516	32.24	10.1484	32.24	11.1504	32.24	15.541
32.34	5.57617	32.34	7.02734	32.34	10.1621	32.34	11.168	32.34	15.5547
32.44	5.58789	32.44	7.03125	32.44	10.1738	32.44	11.1621	32.44	15.5664
32.54	5.57031	32.54	7.03125	32.54	10.1797	32.54	11.1563	32.54	15.5723
32.64	5.57617	32.64	7.02734	32.64	10.1816	32.64	11.1406	32.64	15.5625
32.74	5.56836	32.74	7.01563	32.74	10.1816	32.74	11.1328	32.74	15.5742
32.84	5.57617	32.84	7.02148	32.84	10.1973	32.84	11.1543	32.84	15.5898
32.94	5.58789	32.94	7.00977	32.94	10.1934	32.94	11.1465	32.94	15.6055
33.04	5.5957	33.04	7.00586	33.04	10.1992	33.04	11.1465	33.04	15.5977
33.14	5.58203	33.14	7.00977	33.14	10.1973	33.14	11.1445	33.14	15.6035
33.24	5.59375	33.24	7.00195	33.24	10.2012	33.24	11.1641	33.24	15.6191
33.34	5.59961	33.34	7.01367	33.34	10.209	33.34	11.1699	33.34	15.6387
33.44	5.59766	33.44	7.02344	33.44	10.2012	33.44	11.1797	33.44	15.6504
33.54	5.58203	33.54	7.01563	33.54	10.1953	33.54	11.1719	33.54	15.666
33.64	5.58008	33.64	7.01367	33.64	10.1973	33.64	11.1562	33.64	15.6699
33.74	5.58594	33.74	7.00195	33.74	10.1719	33.74	11.1484	33.74	15.6777
33.84	5.58203	33.84	7.01953	33.84	10.1699	33.84	11.1602	33.84	15.6895
33.94	5.57617	33.94	7.02148	33.94	10.1602	33.94	11.1543	33.94	15.6992
34.04	5.58008	34.04	7.01953	34.04	10.1543	34.04	11.1445	34.04	15.6934
34.14	5.56836	34.14	7.02734	34.14	10.1445	34.14	11.1348	34.14	15.6953
34.24	5.5957	34.24	7.03125	34.24	10.1602	34.24	11.1367	34.24	15.7188
34.34	5.60742	34.34	7.03711	34.34	10.1582	34.34	11.1484	34.34	15.7266
34.44	5.61523	34.44	7.03711	34.44	10.1621	34.44	11.1523	34.44	15.7383
34.54	5.61328	34.54	7.02539	34.54	10.1484	34.54	11.1465	34.54	15.7344
34.64	5.60742	34.64	7.0332	34.64	10.1445	34.64	11.1367	34.64	15.7324
34.74	5.58789	34.74	7.00586	34.74	10.1133	34.74	11.1172	34.74	15.6953
34.84	5.57617	34.84	6.99609	34.84	10.1172	34.84	11.1191	34.84	15.6973
34.94	5.57031	34.94	6.98633	34.94	10.1035	34.94	11.1094	34.94	15.668
35.04	5.56445	35.04	6.98242	35.04	10.0742	35.04	11.1055	35.04	15.6719
35.14	5.56641	35.14	6.97461	35.14	10.0781	35.14	11.1016	35.14	15.6816
35.24	5.54102	35.24	6.94727	35.24	10.0605	35.24	11.0918	35.24	15.6563
35.34	5.56445	35.34	6.96289	35.34	10.0781	35.34	11.1074	35.34	15.666
35.44	5.56055	35.44	6.96094	35.44	10.0586	35.44	11.0918	35.44	15.6621
35.54	5.56055	35.54	6.96484	35.54	10.0527	35.54	11.0918	35.54	15.6621
35.64	5.54102	35.64	6.94336	35.64	10.041	35.64	11.084	35.64	15.6426
35.74	5.54297	35.74	6.95313	35.74	10.0371	35.74	11.0859	35.74	15.6445
35.84	5.5332	35.84	6.94336	35.84	10.0371	35.84	11.0723	35.84	15.623
35.94	5.53711	35.94	6.94727	35.94	10.0371	35.94	11.0762	35.94	15.6094
36.04	5.54492	36.04	6.95508	36.04	10.0391	36.04	11.084	36.04	15.6172
36.14	5.55664	36.14	6.9668	36.14	10.043	36.14	11.0879	36.14	15.6094
36.24	5.54688	36.24	6.94922	36.24	10.0371	36.24	11.0781	36.24	15.5996
36.34	5.5293	36.34	6.94336	36.34	10.0273	36.34	11.0605	36.34	15.582
36.44	5.53906	36.44	6.94922	36.44	10.041	36.44	11.082	36.44	15.5918
36.54	5.52734	36.54	6.9375	36.54	10.0234	36.54	11.0703	36.54	15.5605
36.64	5.5293	36.64	6.95117	36.64	10.0371	36.64	11.0645	36.64	15.5625
36.74	5.53125	36.74	6.96094	36.74	10.0273	36.74	11.0527	36.74	15.5449
36.84	5.5293	36.84	6.95898	36.84	10.0293	36.84	11.0586	36.84	15.5332
36.94	5.52148	36.94	6.94922	36.94	10.0137	36.94	11.0488	36.94	15.5078
37.04	5.51367	37.04	6.94531	37.04	10.0098	37.04	11.0449	37.04	15.4883
37.14	5.50391	37.14	6.92383	37.14	10.0078	37.14	11.043	37.14	15.4668
37.24	5.49219	37.24	6.92383	37.24	9.99219	37.24	11.0449	37.24	15.4551
37.34	5.50586	37.34	6.9375	37.34	10.002	37.34	11.0547	37.34	15.4688
37.44	5.50781	37.44	6.94727	37.44	10.0059	37.44	11.0625	37.44	15.4707
37.54	5.51953	37.54	6.9707	37.54	10.0176	37.54	11.082	37.54	15.4707
37.64	5.52734	37.64	6.98633	37.64	10.0254	37.64	11.0898	37.64	15.4707
37.74	5.52148	37.74	6.98438	37.74	10.0273	37.74	11.0957	37.74	15.457
37.84	5.52539	37.84	6.98633	37.84	10.0332	37.84	11.0977	37.84	15.4473
37.94	5.53125	37.94	7	37.94	10.0469	37.94	11.1152	37.94	15.4453
38.04	5.5293	38.04	6.99805	38.04	10.0449	38.04	11.1211	38.04	15.4316
38.14	5.51953	38.14	6.99805	38.14	10.0352	38.14	11.1074	38.14	15.4102
38.24	5.51367	38.24	7.00391	38.24	10.041	38.24	11.0957	38.24	15.3965
38.34	5.51953	38.34	7.00781	38.34	10.0488	38.34	11.1016	38.34	15.3828
38.44	5.50977	38.44	6.99805	38.44	10.0352	38.44	11.1035	38.44	15.3613
38.54	5.51563	38.54	7.00391	38.54	10.0352	38.54	11.1191	38.54	15.3594
38.64	5.5332	38.64	7.0293	38.64	10.0605	38.64	11.1445	38.64	15.3633
38.74	5.51563	38.74	7.01172	38.74	10.0508	38.74	11.1289	38.74	15.3301
38.84	5.50977	38.84	7.00391	38.84	10.0371	38.84	11.1211	38.84	15.3262
38.94	5.50195	38.94	7	38.94	10.041	38.94	11.1484	38.94	15.3262
39.04	5.49609	39.04	6.99219	39.04	10.0352	39.04	11.1484	39.04	15.3066
39.14	5.47852	39.14	6.98242	39.14	10.0332	39.14	11.1465	39.14	15.2891
39.24	5.49219	39.24	7	39.24	10.0332	39.24	11.1543	39.24	15.293
39.34	5.49805	39.34	7.01563	39.34	10.0469	39.34	11.1719	39.34	15.2871
39.44	5.49609	39.44	7	39.44	10.0215	39.44	11.1699	39.44	15.2656
39.54	5.5	39.54	7.00391	39.54	10.0313	39.54	11.1758	39.54	15.2695
39.64	5.49023	39.64	6.98438	39.64	10.0293	39.64	11.1738	39.64	15.2598
39.74	5.48047	39.74	6.9668	39.74	10.0195	39.74	11.1777	39.74	15.2617
39.84	5.46875	39.84	6.97266	39.84	10.0137	39.84	11.1875	39.84	15.252
39.94	5.46289	39.94	6.9707	39.94	10.0098	39.94	11.1836	39.94	15.2441
40.04	5.44141	40.04	6.95117	40.04	10.0039	40.04	11.1875	40.04	15.2227
40.14	5.42383	40.14	6.94141	40.14	10.0117	40.14	11.1934	40.14	15.2051
40.24	5.43359	40.24	6.9375	40.24	10.0293	40.24	11.2168	40.24	15.2207
40.34	5.43359	40.34	6.94922	40.34	10.0195	40.34	11.2363	40.34	15.2285
40.44	5.43164	40.44	6.95898	40.44	10.0234	40.44	11.2324	40.44	15.2109
40.54	5.44336	40.54	6.9707	40.54	10.0469	40.54	11.2617	40.54	15.2266
40.64	5.42773	40.64	6.96094	40.64	10.0449	40.64	11.2637	40.64	15.2344
40.74	5.42969	40.74	6.9668	40.74	10.041	40.74	11.2988	40.74	15.2363
40.84	5.44141	40.84	6.9668	40.84	10.0645	40.84	11.3066	40.84	15.2402
40.94	5.44531	40.94	6.98242	40.94	10.0703	40.94	11.3145	40.94	15.2324
41.04	5.45313	41.04	6.99805	41.04	10.082	41.04	11.3262	41.04	15.2402
41.14	5.44922	41.14	7.00586	41.14	10.082	41.14	11.334	41.14	15.2285
41.24	5.46289	41.24	7.00781	41.24	10.0742	41.24	11.3438	41.24	15.2148
41.34	5.47852	41.34	7.02344	41.34	10.0937	41.34	11.3457	41.34	15.2129
41.44	5.45898	41.44	7.01172	41.44	10.0977	41.44	11.3418	41.44	15.1934
41.54	5.46289	41.54	7.02734	41.54	10.1055	41.54	11.3594	41.54	15.1992
41.64	5.45898	41.64	7.03516	41.64	10.1016	41.64	11.3633	41.64	15.1797
41.74	5.44531	41.74	7.04102	41.74	10.1094	41.74	11.3516	41.74	15.1719
41.84	5.44531	41.84	7.05664	41.84	10.0898	41.84	11.3594	41.84	15.1641
41.94	5.44727	41.94	7.05273	41.94	10.0879	41.94	11.3516	41.94	15.1406
42.04	5.44336	42.04	7.04883	42.04	10.0684	42.04	11.3438	42.04	15.1133
42.14	5.43359	42.14	7.04688	42.14	10.0859	42.14	11.3496	42.14	15.1172
42.24	5.44336	42.24	7.06445	42.24	10.0801	42.24	11.3301	42.24	15.0918
42.34	5.43164	42.34	7.07422	42.34	10.0977	42.34	11.3281	42.34	15.0625
42.44	5.42578	42.44	7.07422	42.44	10.0977	42.44	11.3164	42.44	15.043
42.54	5.41602	42.54	7.06055	42.54	10.0762	42.54	11.3066	42.54	15.0156
42.64	5.4082	42.64	7.06445	42.64	10.0723	42.64	11.3105	42.64	14.9883
42.74	5.39453	42.74	7.04492	42.74	10.0605	42.74	11.2832	42.74	14.9395
42.84	5.38672	42.84	7.04102	42.84	10.0586	42.84	11.2852	42.84	14.916
42.94	5.38281	42.94	7.04297	42.94	10.0449	42.94	11.2813	42.94	14.8828
43.04	5.35938	43.04	7.04688	43.04	10.0332	43.04	11.2695	43.04	14.8535
43.14	5.34375	43.14	7.04297	43.14	10.0293	43.14	11.2715	43.14	14.8086
43.24	5.3418	43.24	7.0332	43.24	10.0195	43.24	11.2734	43.24	14.7832
43.34	5.32422	43.34	7.0332	43.34	10.0078	43.34	11.2578	43.34	14.7676
43.44	5.30859	43.44	7.03711	43.44	10.0039	43.44	11.2734	43.44	14.748
43.54	5.29102	43.54	7.03906	43.54	9.99414	43.54	11.2637	43.54	14.7363
43.64	5.30664	43.64	7.04883	43.64	10.0039	43.64	11.2754	43.64	14.7227
43.74	5.30469	43.74	7.03906	43.74	9.98633	43.74	11.2773	43.74	14.6758
43.84	5.30273	43.84	7.02148	43.84	9.99804	43.84	11.2871	43.84	14.6602
43.94	5.29883	43.94	7.01758	43.94	9.99414	43.94	11.2832	43.94	14.6621
44.04	5.29688	44.04	7.01563	44.04	10.002	44.04	11.2891	44.04	14.6328
44.14	5.28516	44.14	7	44.14	9.96289	44.14	11.3047	44.14	14.623
44.24	5.28906	44.24	7.01758	44.24	9.96485	44.24	11.3457	44.24	14.6387
44.34	5.26367	44.34	7.01953	44.34	9.95898	44.34	11.3594	44.34	14.625
44.44	5.2832	44.44	7.03125	44.44	9.96679	44.44	11.3867	44.44	14.6348
44.54	5.29102	44.54	7.01563	44.54	9.95117	44.54	11.4023	44.54	14.6367
44.64	5.29297	44.64	7.02344	44.64	9.93945	44.64	11.4297	44.64	14.6309
44.74	5.2793	44.74	7.02539	44.74	9.91406	44.74	11.4434	44.74	14.6094
44.84	5.27148	44.84	7.03125	44.84	9.9082	44.84	11.4375	44.84	14.582
44.94	5.25781	44.94	7.01367	44.94	9.91015	44.94	11.4395	44.94	14.5605
45.04	5.24219	45.04	6.99219	45.04	9.90039	45.04	11.4492	45.04	14.5273
45.14	5.23828	45.14	7	45.14	9.91601	45.14	11.4648	45.14	14.5352
45.24	5.25	45.24	7.03125	45.24	9.91016	45.24	11.4922	45.24	14.5078
45.34	5.22461	45.34	7.01563	45.34	9.91601	45.34	11.4902	45.34	14.4668
45.44	5.20898	45.44	7.01563	45.44	9.89258	45.44	11.4746	45.44	14.4375
45.54	5.21289	45.54	7.03711	45.54	9.91406	45.54	11.4844	45.54	14.4355
45.64	5.19531	45.64	7.01172	45.64	9.88476	45.64	11.4785	45.64	14.3867
45.74	5.17969	45.74	7.02148	45.74	9.88086	45.74	11.4785	45.74	14.3613
45.84	5.17578	45.84	7.01172	45.84	9.85742	45.84	11.4766	45.84	14.3633
45.94	5.17773	45.94	7	45.94	9.84765	45.94	11.4668	45.94	14.3496
46.04	5.17773	46.04	7.0332	46.04	9.85742	46.04	11.4805	46.04	14.3652
46.14	5.17188	46.14	7.01758	46.14	9.84765	46.14	11.4629	46.14	14.3691
46.24	5.16211	46.24	6.99023	46.24	9.82813	46.24	11.4512	46.24	14.3398
46.34	5.12695	46.34	6.96875	46.34	9.81836	46.34	11.4414	46.34	14.332
46.44	5.09961	46.44	6.94141	46.44	9.76758	46.44	11.418	46.44	14.3164
46.54	5.08789	46.54	6.94922	46.54	9.75	46.54	11.4199	46.54	14.3125
46.64	5.0957	46.64	6.92578	46.64	9.73242	46.64	11.416	46.64	14.3047
46.74	5.09766	46.74	6.92188	46.74	9.74414	46.74	11.4277	46.74	14.3184
46.84	5.07422	46.84	6.90039	46.84	9.71094	46.84	11.4141	46.84	14.2969
46.94	5.06055	46.94	6.89453	46.94	9.71289	46.94	11.4043	46.94	14.2891
47.04	5.06641	47.04	6.89844	47.04	9.70703	47.04	11.416	47.04	14.293
47.14	5.05078	47.14	6.89648	47.14	9.71679	47.14	11.4219	47.14	14.3047
47.24	5.03125	47.24	6.90625	47.24	9.71094	47.24	11.4219	47.24	14.2754
47.34	5.05273	47.34	6.91602	47.34	9.70703	47.34	11.418	47.34	14.2715
47.44	5.01953	47.44	6.88477	47.44	9.68359	47.44	11.3965	47.44	14.248
47.54	5.02539	47.54	6.875	47.54	9.6582	47.54	11.4082	47.54	14.248
47.64	5.03125	47.64	6.87891	47.64	9.66992	47.64	11.4082	47.64	14.2383
47.74	5.04492	47.74	6.88086	47.74	9.65625	47.74	11.418	47.74	14.2305
47.84	5.04688	47.84	6.89844	47.84	9.68164	47.84	11.4277	47.84	14.2305
47.94	5.04492	47.94	6.91016	47.94	9.67969	47.94	11.4316	47.94	14.2285
48.04	5.0332	48.04	6.90039	48.04	9.67773	48.04	11.4102	48.04	14.1914
48.14	5.01953	48.14	6.89453	48.14	9.66406	48.14	11.3926	48.14	14.1738
48.24	5.00391	48.24	6.86523	48.24	9.65039	48.24	11.3711	48.24	14.1543
48.34	4.99023	48.34	6.87305	48.34	9.64258	48.34	11.3535	48.34	14.1543
48.44	4.97852	48.44	6.8457	48.44	9.63086	48.44	11.3516	48.44	14.1406
48.54	4.99609	48.54	6.84375	48.54	9.63672	48.54	11.3633	48.54	14.1504
48.64	4.99609	48.64	6.8418	48.64	9.63476	48.64	11.3516	48.64	14.1367
48.74	4.97852	48.74	6.8125	48.74	9.60742	48.74	11.3418	48.74	14.1152
48.84	4.99414	48.84	6.82422	48.84	9.61328	48.84	11.3301	48.84	14.1133
48.94	4.98828	48.94	6.81641	48.94	9.60547	48.94	11.3379	48.94	14.0977
49.04	4.98828	49.04	6.8125	49.04	9.61719	49.04	11.3398	49.04	14.0781
49.14	4.99023	49.14	6.81641	49.14	9.61523	49.14	11.3477	49.14	14.0742
49.24	4.97461	49.24	6.7793	49.24	9.58398	49.24	11.3125	49.24	14.0176
49.34	4.95703	49.34	6.75586	49.34	9.55859	49.34	11.293	49.34	13.9922
49.44	4.96094	49.44	6.75195	49.44	9.54883	49.44	11.293	49.44	13.9746
49.54	4.95703	49.54	6.73633	49.54	9.5332	49.54	11.2969	49.54	13.9277
49.64	4.98047	49.64	6.74805	49.64	9.51758	49.64	11.2891	49.64	13.916
49.74	4.99414	49.74	6.76172	49.74	9.49024	49.74	11.2773	49.74	13.918
49.84	4.99219	49.84	6.77148	49.84	9.47656	49.84	11.2773	49.84	13.9023
49.94	5.00781	49.94	6.75586	49.94	9.45508	49.94	11.2598	49.94	13.8945
50.04	5.01172	50.04	6.76758	50.04	9.43555	50.04	11.2461	50.04	13.8691
50.14	5.01953	50.14	6.76953	50.14	9.40625	50.14	11.2266	50.14	13.8613
50.24	5.01953	50.24	6.76953	50.24	9.40625	50.24	11.2188	50.24	13.8516
50.34	4.99414	50.34	6.75391	50.34	9.36523	50.34	11.1484	50.34	13.8203
50.44	4.97656	50.44	6.73438	50.44	9.35742	50.44	11.125	50.44	13.8008
50.54	4.9668	50.54	6.71289	50.54	9.33398	50.54	11.0703	50.54	13.7715
50.64	4.98633	50.64	6.70703	50.64	9.31641	50.64	11.0508	50.64	13.752
50.74	4.95117	50.74	6.70508	50.74	9.31445	50.74	11	50.74	13.7129
50.84	4.93164	50.84	6.69922	50.84	9.29688	50.84	10.9648	50.84	13.6816
50.94	4.93555	50.94	6.68359	50.94	9.27344	50.94	10.9023	50.94	13.6621
51.04	4.93164	51.04	6.67969	51.04	9.28125	51.04	10.8906	51.04	13.623
51.14	4.92578	51.14	6.68555	51.14	9.26367	51.14	10.8711	51.14	13.5918
51.24	4.92188	51.24	6.66992	51.24	9.25977	51.24	10.8398	51.24	13.5488
51.34	4.91406	51.34	6.66406	51.34	9.25195	51.34	10.7988	51.34	13.5254
51.44	4.91406	51.44	6.66797	51.44	9.26172	51.44	10.7871	51.44	13.5078
51.54	4.93359	51.54	6.68555	51.54	9.26953	51.54	10.791	51.54	13.4961
51.64	4.93945	51.64	6.69922	51.64	9.26563	51.64	10.7695	51.64	13.4727
51.74	4.92188	51.74	6.69141	51.74	9.25	51.74	10.7266	51.74	13.4258
51.84	4.91602	51.84	6.68555	51.84	9.24414	51.84	10.709	51.84	13.3984
51.94	4.92383	51.94	6.68555	51.94	9.24414	51.94	10.6895	51.94	13.3711
52.04	4.91602	52.04	6.68555	52.04	9.23633	52.04	10.6621	52.04	13.3496
52.14	4.91992	52.14	6.68359	52.14	9.24023	52.14	10.666	52.14	13.3379
52.24	4.90625	52.24	6.67773	52.24	9.22656	52.24	10.6328	52.24	13.3105
52.34	4.91797	52.34	6.67773	52.34	9.23828	52.34	10.6328	52.34	13.2793
52.44	4.91406	52.44	6.68555	52.44	9.23438	52.44	10.6309	52.44	13.2559
52.54	4.9082	52.54	6.67969	52.54	9.22852	52.54	10.6211	52.54	13.2305
52.64	4.91602	52.64	6.69531	52.64	9.23633	52.64	10.6152	52.64	13.2109
52.74	4.91797	52.74	6.67969	52.74	9.22656	52.74	10.6055	52.74	13.1816
52.84	4.91406	52.84	6.67773	52.84	9.23047	52.84	10.6016	52.84	13.1582
52.94	4.9043	52.94	6.66797	52.94	9.2207	52.94	10.5957	52.94	13.1328
53.04	4.89258	53.04	6.66602	53.04	9.23242	53.04	10.584	53.04	13.1055
53.14	4.89648	53.14	6.67383	53.14	9.23633	53.14	10.5859	53.14	13.082
53.24	4.88867	53.24	6.66992	53.24	9.23047	53.24	10.5977	53.24	13.0625
53.34	4.88867	53.34	6.68359	53.34	9.22656	53.34	10.5977	53.34	13.0547
53.44	4.88477	53.44	6.66992	53.44	9.20508	53.44	10.582	53.44	13.0273
53.54	4.87891	53.54	6.67188	53.54	9.20703	53.54	10.5762	53.54	13.0215
53.64	4.86719	53.64	6.66406	53.64	9.20313	53.64	10.5684	53.64	13.0059
53.74	4.86133	53.74	6.66406	53.74	9.1875	53.74	10.5566	53.74	12.9824
53.84	4.86914	53.84	6.67188	53.84	9.19336	53.84	10.5566	53.84	12.9824
53.94	4.87109	53.94	6.68164	53.94	9.19141	53.94	10.5586	53.94	12.9844
54.04	4.87695	54.04	6.68359	54.04	9.17578	54.04	10.5527	54.04	12.9785
54.14	4.88477	54.14	6.68555	54.14	9.17578	54.14	10.5508	54.14	12.9648
54.24	4.875	54.24	6.68555	54.24	9.18359	54.24	10.5469	54.24	12.9707
54.34	4.86133	54.34	6.68555	54.34	9.17188	54.34	10.543	54.34	12.9512
54.44	4.87305	54.44	6.69531	54.44	9.17383	54.44	10.5371	54.44	12.9512
54.54	4.88086	54.54	6.69336	54.54	9.18359	54.54	10.5371	54.54	12.9512
54.64	4.87695	54.64	6.68359	54.64	9.16211	54.64	10.5371	54.64	12.9355
54.74	4.87109	54.74	6.69727	54.74	9.16602	54.74	10.5332	54.74	12.9219
54.84	4.87695	54.84	6.68555	54.84	9.1582	54.84	10.5195	54.84	12.9141
54.94	4.86914	54.94	6.67969	54.94	9.15234	54.94	10.5078	54.94	12.9102
55.04	4.875	55.04	6.68945	55.04	9.14258	55.04	10.5039	55.04	12.9238
55.14	4.875	55.14	6.68945	55.14	9.14063	55.14	10.4902	55.14	12.9121
55.24	4.88281	55.24	6.68945	55.24	9.14844	55.24	10.4922	55.24	12.9063
55.34	4.87305	55.34	6.67969	55.34	9.13477	55.34	10.4766	55.34	12.8906
55.44	4.87305	55.44	6.66797	55.44	9.12891	55.44	10.457	55.44	12.877
55.54	4.86523	55.54	6.66406	55.54	9.11914	55.54	10.4531	55.54	12.877
55.64	4.87305	55.64	6.67188	55.64	9.12695	55.64	10.457	55.64	12.873
55.74	4.86719	55.74	6.6582	55.74	9.10742	55.74	10.4355	55.74	12.8574
55.84	4.86328	55.84	6.66602	55.84	9.09766	55.84	10.4219	55.84	12.8457
55.94	4.87109	55.94	6.67383	55.94	9.10156	55.94	10.4355	55.94	12.8398
56.04	4.86133	56.04	6.66016	56.04	9.07813	56.04	10.4199	56.04	12.8262
56.14	4.85156	56.14	6.6582	56.14	9.07617	56.14	10.4063	56.14	12.8086
56.24	4.86719	56.24	6.66406	56.24	9.08203	56.24	10.4102	56.24	12.8027
56.34	4.85547	56.34	6.6543	56.34	9.06055	56.34	10.3945	56.34	12.7949
56.44	4.85156	56.44	6.66797	56.44	9.07227	56.44	10.3906	56.44	12.7871
56.54	4.85156	56.54	6.65625	56.54	9.05469	56.54	10.377	56.54	12.7813
56.64	4.84375	56.64	6.63867	56.64	9.0332	56.64	10.3613	56.64	12.7656
56.74	4.83398	56.74	6.63477	56.74	9.01563	56.74	10.3418	56.74	12.748
56.84	4.83008	56.84	6.625	56.84	9.02539	56.84	10.3223	56.84	12.7578
56.94	4.83008	56.94	6.62109	56.94	9.00781	56.94	10.3086	56.94	12.748
57.04	4.82422	57.04	6.62891	57.04	9.00977	57.04	10.3047	57.04	12.7539
57.14	4.81641	57.14	6.61523	57.14	9.00781	57.14	10.2969	57.14	12.7383
57.24	4.81641	57.24	6.61523	57.24	9	57.24	10.2852	57.24	12.7246
57.34	4.80469	57.34	6.59961	57.34	8.98633	57.34	10.2598	57.34	12.7188
57.44	4.78516	57.44	6.58984	57.44	8.97461	57.44	10.248	57.44	12.7012
57.54	4.78516	57.54	6.58594	57.54	8.97461	57.54	10.2363	57.54	12.6992
57.64	4.79492	57.64	6.57422	57.64	8.96289	57.64	10.2383	57.64	12.6973
57.74	4.78516	57.74	6.56836	57.74	8.95508	57.74	10.2207	57.74	12.6953
57.84	4.78125	57.84	6.56836	57.84	8.95117	57.84	10.2168	57.84	12.6855
57.94	4.79102	57.94	6.55859	57.94	8.94531	57.94	10.2129	57.94	12.6777
58.04	4.77344	58.04	6.55078	58.04	8.94141	58.04	10.1973	58.04	12.6641
58.14	4.78711	58.14	6.54102	58.14	8.93359	58.14	10.1797	58.14	12.6465
58.24	4.76953	58.24	6.51953	58.24	8.91016	58.24	10.1719	58.24	12.6133
58.34	4.75781	58.34	6.50391	58.34	8.89648	58.34	10.1484	58.34	12.5996
58.44	4.75391	58.44	6.50586	58.44	8.90234	58.44	10.1523	58.44	12.5957
58.54	4.73047	58.54	6.50586	58.54	8.88477	58.54	10.1445	58.54	12.5879
58.64	4.71289	58.64	6.48438	58.64	8.85742	58.64	10.1309	58.64	12.5645
58.74	4.69336	58.74	6.48047	58.74	8.86328	58.74	10.1074	58.74	12.5449
58.84	4.69922	58.84	6.47461	58.84	8.85938	58.84	10.0957	58.84	12.5469
58.94	4.68945	58.94	6.44141	58.94	8.84766	58.94	10.0859	58.94	12.5176
59.04	4.66992	59.04	6.48242	59.04	8.85742	59.04	10.0957	59.04	12.5137
59.14	4.66406	59.14	6.49023	59.14	8.86133	59.14	10.1035	59.14	12.5117
59.24	4.67578	59.24	6.50195	59.24	8.89258	59.24	10.127	59.24	12.5195
59.34	4.66211	59.34	6.5	59.34	8.83984	59.34	10.0996	59.34	12.4883
59.44	4.63477	59.44	6.49023	59.44	8.82617	59.44	10.0879	59.44	12.4375
59.54	4.51563	59.54	6.49219	59.54	8.7832	59.54	10.0781	59.54	12.3652
59.64	4.47852	59.64	6.55664	59.64	8.68945	59.64	9.86914	59.64	12.2637
59.74	4.77148	59.74	6.57813	59.74	8.73631	59.74	10.1465	59.74	12.6055
59.84	4.91797	59.84	6.64453	59.84	8.88478	59.84	10.2578	59.84	12.5723
59.94	4.20703	59.94	6.57227	59.94	8.44141	59.94	9.63086	59.94	9.53906
60.04	-5.0293	60.04	-3.33008	60.04	-0.398205	60.04	1.57445	60.04	0.789063
60.14	-17.6699	60.14	-11.416	60.14	-8.08998	60.14	-14.5822	60.14	-17.9512
60.24	-9.85938	60.24	-11.252	60.24	-6.92198	60.24	3.92177	60.24	5.25195
60.34	1.87109	60.34	3.36523	60.34	4.55675	60.34	4.1505	60.34	5.95898
60.44	1.5	60.44	4.38672	60.44	5.3025	60.44	2.19899	60.44	4.09375
60.54	0.421875	60.54	3.58203	60.54	4.55242	60.54	2.17937	60.54	4.4707
60.64	-0.0917969	60.64	2.9082	60.64	3.76926	60.64	2.91574	60.64	5.16211
60.74	-0.304688	60.74	1.96484	60.74	3.41811	60.74	3.17788	60.74	5.50977
60.84	-0.617188	60.84	1.38281	60.84	3.03892	60.84	3.18736	60.84	5.83008
60.94	-0.595703	60.94	1.5625	60.94	3.15417	60.94	3.7987	60.94	6.37109
61.04	-0.533203	61.04	1.32617	61.04	2.94913	61.04	4.13663	61.04	6.56445
61.14	-0.671875	61.14	1.14453	61.14	2.91595	61.14	4.08002	61.14	6.77734
61.24	-0.880859	61.24	0.957031	61.24	2.47075	61.24	3.87895	61.24	6.74414
61.34	-0.490234	61.34	1.28711	61.34	2.9355	61.34	4.22652	61.34	7.19531
61.44	-0.720703	61.44	1.12305	61.44	2.58592	61.44	4.22264	61.44	7.14844
61.54	-0.783203	61.54	1.11914	61.54	2.66014	61.54	4.40233	61.54	7.24023
61.64	-0.65625	61.64	1.03711	61.64	2.52734	61.64	4.3418	61.64	7.21875
61.74	-0.650391	61.74	0.996094	61.74	2.53711	61.74	4.36133	61.74	7.28906
61.84	-0.546875	61.84	0.96875	61.84	2.57813	61.84	4.45508	61.84	7.37695
61.94	-0.572266	61.94	0.964844	61.94	2.51368	61.94	4.45118	61.94	7.3457
62.04	-0.720703	62.04	0.873047	62.04	2.41407	62.04	4.37306	62.04	7.18359
62.14	-0.726563	62.14	0.873047	62.14	2.34962	62.14	4.4043	62.14	7.16797
62.24	-0.722656	62.24	0.857422	62.24	2.33593	62.24	4.37499	62.24	7.10547
62.34	-0.742188	62.34	0.841797	62.34	2.3047	62.34	4.33009	62.34	7.04102
62.44	-0.738281	62.44	0.861328	62.44	2.28907	62.44	4.31446	62.44	6.99805
62.54	-0.773438	62.54	0.865234	62.54	2.24806	62.54	4.27345	62.54	6.94922
62.64	-0.755859	62.64	0.910156	62.64	2.26563	62.64	4.29493	62.64	6.92188
62.74	-0.769531	62.74	0.933594	62.74	2.24999	62.74	4.25976	62.74	6.87695
62.84	-0.763672	62.84	0.921875	62.84	2.23048	62.84	4.23048	62.84	6.83398
62.94	-0.767578	62.94	0.933594	62.94	2.20509	62.94	4.17188	62.94	6.81055
63.04	-0.769531	63.04	0.916016	63.04	2.18556	63.04	4.13087	63.04	6.75781
63.14	-0.751953	63.14	0.910156	63.14	2.16993	63.14	4.10157	63.14	6.73633
63.24	-0.763672	63.24	0.902344	63.24	2.13085	63.24	4.06249	63.24	6.69727
63.34	-0.796875	63.34	0.886719	63.34	2.10548	63.34	4.01563	63.34	6.63867
63.44	-0.810547	63.44	0.878906	63.44	2.07423	63.44	3.98634	63.44	6.60742
63.54	-0.830078	63.54	0.839844	63.54	2.0586	63.54	3.94923	63.54	6.55273
63.64	-0.835938	63.64	0.8125	63.64	2.0254	63.64	3.88673	63.64	6.49219
63.74	-0.892578	63.74	0.767578	63.74	1.95898	63.74	3.81835	63.74	6.42773
63.84	-0.873047	63.84	0.738281	63.84	1.93946	63.84	3.78516	63.84	6.39258
63.94	-0.873047	63.94	0.734375	63.94	1.9336	63.94	3.77149	63.94	6.35547
64.04	-0.892578	64.04	0.681641	64.04	1.89064	64.04	3.72853	64.04	6.28711
64.14	-0.890625	64.14	0.660156	64.14	1.87305	64.14	3.72461	64.14	6.25195
64.24	-0.888672	64.24	0.636719	64.24	1.83007	64.24	3.68749	64.24	6.20117
64.34	-0.873047	64.34	0.628906	64.34	1.82228	64.34	3.68165	64.34	6.19727
64.44	-0.892578	64.44	0.625	64.44	1.80078	64.44	3.68164	64.44	6.1875
64.54	-0.892578	64.54	0.619141	64.54	1.79493	64.54	3.66212	64.54	6.14063
64.64	-0.863281	64.64	0.615234	64.64	1.78906	64.64	3.6582	64.64	6.12305
64.74	-0.876953	64.74	0.5625	64.74	1.76952	64.74	3.65624	64.74	6.06055
64.84	-0.835938	64.84	0.589844	64.84	1.79884	64.84	3.66798	64.84	6.05078
64.94	-0.830078	64.94	0.580078	64.94	1.78906	64.94	3.63867	64.94	6.00391
65.04	-0.828125	65.04	0.556641	65.04	1.78517	65.04	3.61524	65.04	5.96484
65.14	-0.841797	65.14	0.566406	65.14	1.78516	65.14	3.58008	65.14	5.93164
65.24	-0.810547	65.24	0.574219	65.24	1.8164	65.24	3.57812	65.24	5.92578
65.34	-0.796875	65.34	0.617188	65.34	1.8379	65.34	3.56837	65.34	5.91406
65.44	-0.789063	65.44	0.591797	65.44	1.82422	65.44	3.56055	65.44	5.88477
65.54	-0.753906	65.54	0.617188	65.54	1.83594	65.54	3.56251	65.54	5.85742
65.64	-0.748047	65.64	0.644531	65.64	1.85352	65.64	3.57031	65.64	5.84961
65.74	-0.785156	65.74	0.623047	65.74	1.83007	65.74	3.52734	65.74	5.81055
65.84	-0.763672	65.84	0.630859	65.84	1.82618	65.84	3.51758	65.84	5.78711
65.94	-0.748047	65.94	0.667969	65.94	1.83984	65.94	3.51758	65.94	5.78906
66.04	-0.777344	66.04	0.648438	66.04	1.79884	66.04	3.48438	66.04	5.74219
66.14	-0.746094	66.14	0.669922	66.14	1.79102	66.14	3.49023	66.14	5.71875
66.24	-0.722656	66.24	0.693359	66.24	1.80859	66.24	3.50781	66.24	5.71094
66.34	-0.720703	66.34	0.660156	66.34	1.79102	66.34	3.50587	66.34	5.68555
66.44	-0.714844	66.44	0.640625	66.44	1.77344	66.44	3.5	66.44	5.66602
66.54	-0.673828	66.54	0.666016	66.54	1.78907	66.54	3.51563	66.54	5.67383
66.64	-0.6875	66.64	0.646484	66.64	1.78516	66.64	3.50586	66.64	5.62305
66.74	-0.695313	66.74	0.642578	66.74	1.75585	66.74	3.49609	66.74	5.5957
66.84	-0.714844	66.84	0.628906	66.84	1.72266	66.84	3.45899	66.84	5.55273
66.94	-0.701172	66.94	0.640625	66.94	1.70313	66.94	3.4375	66.94	5.52734
67.04	-0.689453	67.04	0.632813	67.04	1.70508	67.04	3.43165	67.04	5.50781
67.14	-0.705078	67.14	0.615234	67.14	1.70313	67.14	3.41211	67.14	5.47656
67.24	-0.714844	67.24	0.603516	67.24	1.68945	67.24	3.39648	67.24	5.45313
67.34	-0.726563	67.34	0.619141	67.34	1.68165	67.34	3.4004	67.34	5.42773
67.44	-0.726563	67.44	0.625	67.44	1.67188	67.44	3.39453	67.44	5.41602
67.54	-0.716797	67.54	0.623047	67.54	1.66211	67.54	3.38477	67.54	5.38281
67.64	-0.693359	67.64	0.617188	67.64	1.66797	67.64	3.375	67.64	5.37305
67.74	-0.699219	67.74	0.628906	67.74	1.66406	67.74	3.35742	67.74	5.35547
67.84	-0.714844	67.84	0.625	67.84	1.67579	67.84	3.35157	67.84	5.33398
67.94	-0.732422	67.94	0.603516	67.94	1.66406	67.94	3.33594	67.94	5.30469
68.04	-0.724609	68.04	0.613281	68.04	1.65235	68.04	3.32618	68.04	5.28906
68.14	-0.724609	68.14	0.623047	68.14	1.63672	68.14	3.32031	68.14	5.25586
68.24	-0.722656	68.24	0.621094	68.24	1.64062	68.24	3.3125	68.24	5.24219
68.34	-0.722656	68.34	0.625	68.34	1.64453	68.34	3.3125	68.34	5.22852
68.44	-0.730469	68.44	0.623047	68.44	1.63477	68.44	3.30078	68.44	5.19727
68.54	-0.724609	68.54	0.626953	68.54	1.6211	68.54	3.2793	68.54	5.18164
68.64	-0.728516	68.64	0.615234	68.64	1.61719	68.64	3.26367	68.64	5.16016
68.74	-0.736328	68.74	0.603516	68.74	1.61132	68.74	3.24609	68.74	5.12891
68.84	-0.726563	68.84	0.607422	68.84	1.59961	68.84	3.23047	68.84	5.10547
68.94	-0.712891	68.94	0.611328	68.94	1.59766	68.94	3.22852	68.94	5.08789
69.04	-0.708984	69.04	0.623047	69.04	1.60547	69.04	3.24414	69.04	5.06836
69.14	-0.708984	69.14	0.628906	69.14	1.59375	69.14	3.23047	69.14	5.05664
69.24	-0.707031	69.24	0.648438	69.24	1.57812	69.24	3.22656	69.24	5.04102
69.34	-0.697266	69.34	0.648438	69.34	1.57227	69.34	3.22071	69.34	5.03125
69.44	-0.673828	69.44	0.65625	69.44	1.56641	69.44	3.22656	69.44	5.03125
69.54	-0.652344	69.54	0.650391	69.54	1.57617	69.54	3.21875	69.54	5.01953
69.64	-0.658203	69.64	0.650391	69.64	1.57422	69.64	3.1875	69.64	4.99414
69.74	-0.652344	69.74	0.65625	69.74	1.57812	69.74	3.17968	69.74	4.97461
69.84	-0.652344	69.84	0.65625	69.84	1.57617	69.84	3.16602	69.84	4.95703
69.94	-0.652344	69.94	0.646484	69.94	1.56055	69.94	3.15234	69.94	4.93359
70.04	-0.648438	70.04	0.638672	70.04	1.55274	70.04	3.13086	70.04	4.91797
70.14	-0.638672	70.14	0.642578	70.14	1.54688	70.14	3.12109	70.14	4.90234
70.24	-0.636719	70.24	0.634766	70.24	1.52343	70.24	3.10546	70.24	4.875
70.34	-0.634766	70.34	0.623047	70.34	1.51368	70.34	3.08594	70.34	4.84766
70.44	-0.628906	70.44	0.621094	70.44	1.50977	70.44	3.08008	70.44	4.83594
70.54	-0.623047	70.54	0.630859	70.54	1.50781	70.54	3.0625	70.54	4.81836
70.64	-0.617188	70.64	0.642578	70.64	1.50977	70.64	3.04688	70.64	4.80273
70.74	-0.609375	70.74	0.626953	70.74	1.49804	70.74	3.03125	70.74	4.78711
70.84	-0.603516	70.84	0.630859	70.84	1.47266	70.84	3.01953	70.84	4.77148
70.94	-0.611328	70.94	0.630859	70.94	1.46679	70.94	3.00195	70.94	4.75977
71.04	-0.613281	71.04	0.638672	71.04	1.45898	71.04	3.00195	71.04	4.74805
71.14	-0.613281	71.14	0.626953	71.14	1.44141	71.14	2.98242	71.14	4.72852
71.24	-0.599609	71.24	0.628906	71.24	1.45312	71.24	2.98047	71.24	4.71875
71.34	-0.611328	71.34	0.623047	71.34	1.43164	71.34	2.96289	71.34	4.69727
71.44	-0.591797	71.44	0.640625	71.44	1.42773	71.44	2.95703	71.44	4.69336
71.54	-0.607422	71.54	0.625	71.54	1.42187	71.54	2.94336	71.54	4.67578
71.64	-0.621094	71.64	0.609375	71.64	1.40625	71.64	2.91797	71.64	4.64453
71.74	-0.617188	71.74	0.603516	71.74	1.40039	71.74	2.90625	71.74	4.62891
71.84	-0.640625	71.84	0.59375	71.84	1.39844	71.84	2.89258	71.84	4.60938
71.94	-0.630859	71.94	0.601563	71.94	1.39453	71.94	2.88281	71.94	4.60352
72.04	-0.632813	72.04	0.603516	72.04	1.39453	72.04	2.86914	72.04	4.5957
72.14	-0.632813	72.14	0.599609	72.14	1.39453	72.14	2.87305	72.14	4.58984
72.24	-0.632813	72.24	0.591797	72.24	1.38672	72.24	2.86328	72.24	4.57031
72.34	-0.619141	72.34	0.591797	72.34	1.37891	72.34	2.85547	72.34	4.54688
72.44	-0.615234	72.44	0.589844	72.44	1.36718	72.44	2.83789	72.44	4.52344
72.54	-0.626953	72.54	0.578125	72.54	1.36523	72.54	2.82226	72.54	4.49609
72.64	-0.640625	72.64	0.570313	72.64	1.3418	72.64	2.80469	72.64	4.47461
72.74	-0.642578	72.74	0.570313	72.74	1.34375	72.74	2.79687	72.74	4.45703
72.84	-0.638672	72.84	0.570313	72.84	1.34375	72.84	2.78321	72.84	4.44922
72.94	-0.632813	72.94	0.572266	72.94	1.33789	72.94	2.78515	72.94	4.43945
73.04	-0.640625	73.04	0.568359	73.04	1.32422	73.04	2.77148	73.04	4.42188
73.14	-0.65625	73.14	0.560547	73.14	1.31641	73.14	2.75	73.14	4.39844
73.24	-0.648438	73.24	0.556641	73.24	1.3125	73.24	2.74414	73.24	4.40234
73.34	-0.642578	73.34	0.556641	73.34	1.31641	73.34	2.74219	73.34	4.38867
73.44	-0.650391	73.44	0.548828	73.44	1.3164	73.44	2.74023	73.44	4.37891
73.54	-0.652344	73.54	0.548828	73.54	1.31054	73.54	2.7207	73.54	4.36133
73.64	-0.652344	73.64	0.548828	73.64	1.29688	73.64	2.72266	73.64	4.34961
73.74	-0.648438	73.74	0.552734	73.74	1.30273	73.74	2.7207	73.74	4.35156
73.84	-0.636719	73.84	0.550781	73.84	1.28321	73.84	2.7168	73.84	4.3418
73.94	-0.634766	73.94	0.542969	73.94	1.28515	73.94	2.70703	73.94	4.33203
74.04	-0.626953	74.04	0.544922	74.04	1.27929	74.04	2.69531	74.04	4.32031
74.14	-0.628906	74.14	0.542969	74.14	1.28516	74.14	2.6875	74.14	4.31641
74.24	-0.634766	74.24	0.537109	74.24	1.28125	74.24	2.66601	74.24	4.30078
74.34	-0.628906	74.34	0.541016	74.34	1.28125	74.34	2.66797	74.34	4.29102
74.44	-0.632813	74.44	0.533203	74.44	1.29883	74.44	2.6582	74.44	4.28516
74.54	-0.638672	74.54	0.521484	74.54	1.27539	74.54	2.64258	74.54	4.25781
74.64	-0.613281	74.64	0.541016	74.64	1.29688	74.64	2.64844	74.64	4.26172
74.74	-0.628906	74.74	0.535156	74.74	1.27929	74.74	2.625	74.74	4.24805
74.84	-0.621094	74.84	0.533203	74.84	1.2793	74.84	2.625	74.84	4.24023
74.94	-0.621094	74.94	0.535156	74.94	1.28515	74.94	2.61719	74.94	4.22461
75.04	-0.617188	75.04	0.537109	75.04	1.27344	75.04	2.60351	75.04	4.20703
75.14	-0.601563	75.14	0.527344	75.14	1.27539	75.14	2.59961	75.14	4.18555
75.24	-0.613281	75.24	0.521484	75.24	1.25586	75.24	2.57617	75.24	4.16797
75.34	-0.613281	75.34	0.517578	75.34	1.25391	75.34	2.57031	75.34	4.15625
75.44	-0.615234	75.44	0.505859	75.44	1.23047	75.44	2.54687	75.44	4.13672
75.54	-0.609375	75.54	0.511719	75.54	1.23633	75.54	2.54687	75.54	4.14063
75.64	-0.617188	75.64	0.509766	75.64	1.22461	75.64	2.54102	75.64	4.12695
75.74	-0.591797	75.74	0.521484	75.74	1.22461	75.74	2.54101	75.74	4.12891
75.84	-0.597656	75.84	0.527344	75.84	1.22266	75.84	2.52735	75.84	4.11523
75.94	-0.599609	75.94	0.527344	75.94	1.21484	75.94	2.51953	75.94	4.11133
76.04	-0.595703	76.04	0.527344	76.04	1.20703	76.04	2.50391	76.04	4.10156
76.14	-0.582031	76.14	0.539063	76.14	1.21875	76.14	2.5	76.14	4.0957
76.24	-0.585938	76.24	0.539063	76.24	1.21679	76.24	2.5039	76.24	4.0918
76.34	-0.583984	76.34	0.519531	76.34	1.20899	76.34	2.48828	76.34	4.08008
76.44	-0.591797	76.44	0.515625	76.44	1.20898	76.44	2.47656	76.44	4.0625
76.54	-0.595703	76.54	0.509766	76.54	1.19141	76.54	2.45898	76.54	4.04492
76.64	-0.591797	76.64	0.507813	76.64	1.18359	76.64	2.45508	76.64	4.03711
76.74	-0.585938	76.74	0.519531	76.74	1.18945	76.74	2.46875	76.74	4.0332
76.84	-0.587891	76.84	0.515625	76.84	1.19141	76.84	2.45508	76.84	4.02344
76.94	-0.578125	76.94	0.527344	76.94	1.18554	76.94	2.45312	76.94	4.01758
77.04	-0.574219	77.04	0.519531	77.04	1.1875	77.04	2.45312	77.04	3.99805
77.14	-0.570313	77.14	0.519531	77.14	1.18164	77.14	2.45899	77.14	3.98633
77.24	-0.568359	77.24	0.507813	77.24	1.16992	77.24	2.43555	77.24	3.96289
77.34	-0.564453	77.34	0.519531	77.34	1.16992	77.34	2.42969	77.34	3.96094
77.44	-0.566406	77.44	0.523438	77.44	1.17578	77.44	2.42383	77.44	3.95898
77.54	-0.572266	77.54	0.529297	77.54	1.16797	77.54	2.42773	77.54	3.94336
77.64	-0.560547	77.64	0.539063	77.64	1.17383	77.64	2.43359	77.64	3.9375
77.74	-0.564453	77.74	0.539063	77.74	1.17773	77.74	2.42969	77.74	3.92578
77.84	-0.566406	77.84	0.537109	77.84	1.16992	77.84	2.41602	77.84	3.91797
77.94	-0.572266	77.94	0.537109	77.94	1.16211	77.94	2.40234	77.94	3.90625
78.04	-0.572266	78.04	0.544922	78.04	1.16992	78.04	2.40234	78.04	3.89844
78.14	-0.546875	78.14	0.5625	78.14	1.17578	78.14	2.41016	78.14	3.89453
78.24	-0.544922	78.24	0.552734	78.24	1.16406	78.24	2.40625	78.24	3.88477
78.34	-0.558594	78.34	0.552734	78.34	1.15625	78.34	2.39649	78.34	3.87891
78.44	-0.558594	78.44	0.552734	78.44	1.14062	78.44	2.40234	78.44	3.86719
78.54	-0.554688	78.54	0.556641	78.54	1.12891	78.54	2.38867	78.54	3.84766
78.64	-0.542969	78.64	0.548828	78.64	1.12109	78.64	2.38086	78.64	3.84766
78.74	-0.546875	78.74	0.544922	78.74	1.11133	78.74	2.37891	78.74	3.82813
78.84	-0.552734	78.84	0.548828	78.84	1.11524	78.84	2.37109	78.84	3.82031
78.94	-0.550781	78.94	0.541016	78.94	1.10351	78.94	2.36328	78.94	3.80469
79.04	-0.550781	79.04	0.548828	79.04	1.10742	79.04	2.36133	79.04	3.7793
79.14	-0.550781	79.14	0.548828	79.14	1.10352	79.14	2.35352	79.14	3.76758
79.24	-0.546875	79.24	0.552734	79.24	1.09961	79.24	2.34765	79.24	3.75977
79.34	-0.542969	79.34	0.546875	79.34	1.10352	79.34	2.32813	79.34	3.74609
79.44	-0.53125	79.44	0.566406	79.44	1.10937	79.44	2.3457	79.44	3.75391
79.54	-0.533203	79.54	0.566406	79.54	1.10351	79.54	2.33594	79.54	3.73242
79.64	-0.517578	79.64	0.568359	79.64	1.10352	79.64	2.33789	79.64	3.72656
79.74	-0.513672	79.74	0.568359	79.74	1.0918	79.74	2.32031	79.74	3.71484
79.84	-0.501953	79.84	0.568359	79.84	1.0957	79.84	2.32422	79.84	3.70703
79.94	-0.498047	79.94	0.572266	79.94	1.0918	79.94	2.31836	79.94	3.69922
80.04	-0.492188	80.04	0.570313	80.04	1.0957	80.04	2.31054	80.04	3.69727
80.14	-0.492188	80.14	0.570313	80.14	1.08789	80.14	2.31055	80.14	3.68164
80.24	-0.488281	80.24	0.570313	80.24	1.08594	80.24	2.30469	80.24	3.66797
80.34	-0.492188	80.34	0.570313	80.34	1.0918	80.34	2.29297	80.34	3.65625
80.44	-0.484375	80.44	0.568359	80.44	1.0918	80.44	2.2832	80.44	3.64453
80.54	-0.480469	80.54	0.580078	80.54	1.08789	80.54	2.29687	80.54	3.63672
80.64	-0.492188	80.64	0.568359	80.64	1.08203	80.64	2.28711	80.64	3.62109
80.74	-0.492188	80.74	0.556641	80.74	1.08203	80.74	2.26172	80.74	3.5957
80.84	-0.488281	80.84	0.564453	80.84	1.07813	80.84	2.25781	80.84	3.5957
80.94	-0.482422	80.94	0.566406	80.94	1.08398	80.94	2.25195	80.94	3.60742
81.04	-0.474609	81.04	0.574219	81.04	1.08203	81.04	2.24804	81.04	3.58789
81.14	-0.476563	81.14	0.568359	81.14	1.06446	81.14	2.24024	81.14	3.56445
81.24	-0.490234	81.24	0.556641	81.24	1.05664	81.24	2.22461	81.24	3.54883
81.34	-0.480469	81.34	0.560547	81.34	1.07031	81.34	2.21875	81.34	3.54688
81.44	-0.476563	81.44	0.560547	81.44	1.06641	81.44	2.21484	81.44	3.53516
81.54	-0.460938	81.54	0.570313	81.54	1.07226	81.54	2.21289	81.54	3.52734
81.64	-0.472656	81.64	0.566406	81.64	1.06055	81.64	2.20899	81.64	3.51563
81.74	-0.476563	81.74	0.570313	81.74	1.0625	81.74	2.20117	81.74	3.5
81.84	-0.478516	81.84	0.570313	81.84	1.04883	81.84	2.20117	81.84	3.49219
81.94	-0.460938	81.94	0.599609	81.94	1.0664	81.94	2.20117	81.94	3.50586
82.04	-0.464844	82.04	0.595703	82.04	1.0625	82.04	2.18945	82.04	3.48633
82.14	-0.460938	82.14	0.587891	82.14	1.06641	82.14	2.18359	82.14	3.47852
82.24	-0.46875	82.24	0.589844	82.24	1.06641	82.24	2.18359	82.24	3.4707
82.34	-0.449219	82.34	0.589844	82.34	1.06055	82.34	2.17774	82.34	3.46875
82.44	-0.464844	82.44	0.589844	82.44	1.05469	82.44	2.16015	82.44	3.45898
82.54	-0.480469	82.54	0.580078	82.54	1.04492	82.54	2.16211	82.54	3.44922
82.64	-0.46875	82.64	0.587891	82.64	1.04102	82.64	2.15039	82.64	3.4375
82.74	-0.451172	82.74	0.587891	82.74	1.05273	82.74	2.15039	82.74	3.4375
82.84	-0.462891	82.84	0.587891	82.84	1.03906	82.84	2.13867	82.84	3.41797
82.94	-0.451172	82.94	0.587891	82.94	1.04492	82.94	2.13867	82.94	3.41797
83.04	-0.466797	83.04	0.580078	83.04	1.02148	83.04	2.13281	83.04	3.39844
83.14	-0.46875	83.14	0.591797	83.14	1.03125	83.14	2.13672	83.14	3.38672
83.24	-0.460938	83.24	0.599609	83.24	1.0332	83.24	2.13086	83.24	3.375
83.34	-0.460938	83.34	0.599609	83.34	1.03711	83.34	2.12305	83.34	3.36914
83.44	-0.449219	83.44	0.615234	83.44	1.04101	83.44	2.13476	83.44	3.37305
83.54	-0.457031	83.54	0.613281	83.54	1.04297	83.54	2.12695	83.54	3.37109
83.64	-0.458984	83.64	0.619141	83.64	1.03516	83.64	2.125	83.64	3.36914
83.74	-0.460938	83.74	0.613281	83.74	1.0332	83.74	2.11133	83.74	3.35547
83.84	-0.458984	83.84	0.607422	83.84	1.01758	83.84	2.09961	83.84	3.33984
83.94	-0.472656	83.94	0.607422	83.94	1.01172	83.94	2.0918	83.94	3.32617
84.04	-0.46875	84.04	0.595703	84.04	1.01758	84.04	2.08594	84.04	3.31836
84.14	-0.464844	84.14	0.607422	84.14	1.01563	84.14	2.0918	84.14	3.32813
84.24	-0.482422	84.24	0.597656	84.24	1.01563	84.24	2.08008	84.24	3.31836
84.34	-0.470703	84.34	0.613281	84.34	1.02734	84.34	2.08398	84.34	3.31055
84.44	-0.470703	84.44	0.611328	84.44	1.02148	84.44	2.07812	84.44	3.3125
84.54	-0.482422	84.54	0.607422	84.54	1.00391	84.54	2.07226	84.54	3.30664
84.64	-0.478516	84.64	0.615234	84.64	1	84.64	2.06836	84.64	3.30273
84.74	-0.482422	84.74	0.605469	84.74	1.00586	84.74	2.07031	84.74	3.29688
84.84	-0.496094	84.84	0.585938	84.84	0.992189	84.84	2.06836	84.84	3.2832
84.94	-0.492188	84.94	0.597656	84.94	0.990232	84.94	2.0625	84.94	3.27539
85.04	-0.5	85.04	0.585938	85.04	0.984374	85.04	2.04687	85.04	3.27734
85.14	-0.501953	85.14	0.591797	85.14	0.976563	85.14	2.0332	85.14	3.27344
85.24	-0.498047	85.24	0.599609	85.24	0.988281	85.24	2.04492	85.24	3.2832
85.34	-0.476563	85.34	0.599609	85.34	1.00195	85.34	2.04688	85.34	3.28906
85.44	-0.494141	85.44	0.599609	85.44	0.984374	85.44	2.04101	85.44	3.27734
85.54	-0.488281	85.54	0.599609	85.54	0.972654	85.54	2.0332	85.54	3.26563
85.64	-0.496094	85.64	0.587891	85.64	0.962893	85.64	2.01758	85.64	3.24805
85.74	-0.488281	85.74	0.601563	85.74	0.964843	85.74	2.02148	85.74	3.25
85.84	-0.490234	85.84	0.611328	85.84	0.970704	85.84	2.01563	85.84	3.25
85.94	-0.498047	85.94	0.617188	85.94	0.95703	85.94	2.01367	85.94	3.24219
86.04	-0.484375	86.04	0.609375	86.04	0.958982	86.04	2.00781	86.04	3.24023
86.14	-0.507813	86.14	0.609375	86.14	0.941408	86.14	1.98633	86.14	3.21484
86.24	-0.513672	86.24	0.605469	86.24	0.929687	86.24	1.98437	86.24	3.20313
86.34	-0.519531	86.34	0.591797	86.34	0.927735	86.34	1.98047	86.34	3.18945
86.44	-0.521484	86.44	0.609375	86.44	0.93164	86.44	1.97266	86.44	3.1875
86.54	-0.501953	86.54	0.609375	86.54	0.92578	86.54	1.96875	86.54	3.1875
86.64	-0.507813	86.64	0.601563	86.64	0.914063	86.64	1.95508	86.64	3.17969
86.74	-0.501953	86.74	0.607422	86.74	0.914062	86.74	1.94922	86.74	3.18164
86.84	-0.494141	86.84	0.607422	86.84	0.91797	86.84	1.96094	86.84	3.17578
86.94	-0.486328	86.94	0.609375	86.94	0.919922	86.94	1.95313	86.94	3.16992
87.04	-0.484375	87.04	0.621094	87.04	0.925779	87.04	1.95312	87.04	3.16992
87.14	-0.503906	87.14	0.599609	87.14	0.908205	87.14	1.93946	87.14	3.14844
87.24	-0.503906	87.24	0.607422	87.24	0.902342	87.24	1.93554	87.24	3.14453
87.34	-0.503906	87.34	0.591797	87.34	0.898439	87.34	1.91797	87.34	3.12695
87.44	-0.488281	87.44	0.59375	87.44	0.888671	87.44	1.92578	87.44	3.11914
87.54	-0.496094	87.54	0.607422	87.54	0.890624	87.54	1.91797	87.54	3.10742
87.64	-0.509766	87.64	0.599609	87.64	0.884767	87.64	1.9043	87.64	3.09961
87.74	-0.505859	87.74	0.599609	87.74	0.888671	87.74	1.9082	87.74	3.11133
87.84	-0.5	87.84	0.599609	87.84	0.88086	87.84	1.89844	87.84	3.0957
87.94	-0.492188	87.94	0.607422	87.94	0.878905	87.94	1.9043	87.94	3.09375
88.04	-0.503906	88.04	0.595703	88.04	0.884765	88.04	1.90625	88.04	3.08789
88.14	-0.496094	88.14	0.59375	88.14	0.888673	88.14	1.89649	88.14	3.08008
88.24	-0.494141	88.24	0.599609	88.24	0.878905	88.24	1.89062	88.24	3.06836
88.34	-0.484375	88.34	0.597656	88.34	0.88672	88.34	1.88867	88.34	3.06641
88.44	-0.492188	88.44	0.597656	88.44	0.880857	88.44	1.89258	88.44	3.05859
88.54	-0.496094	88.54	0.585938	88.54	0.86328	88.54	1.87695	88.54	3.05273
88.64	-0.488281	88.64	0.597656	88.64	0.871095	88.64	1.87891	88.64	3.04688
88.74	-0.486328	88.74	0.589844	88.74	0.875	88.74	1.87109	88.74	3.04297
88.84	-0.470703	88.84	0.613281	88.84	0.875	88.84	1.86719	88.84	3.06055
88.94	-0.462891	88.94	0.615234	88.94	0.874998	88.94	1.86133	88.94	3.05664
89.04	-0.480469	89.04	0.609375	89.04	0.873046	89.04	1.86328	89.04	3.03906
89.14	-0.480469	89.14	0.597656	89.14	0.867188	89.14	1.85156	89.14	3.03906
89.24	-0.464844	89.24	0.599609	89.24	0.878905	89.24	1.84961	89.24	3.03906
89.34	-0.466797	89.34	0.599609	89.34	0.875001	89.34	1.84375	89.34	3.02734
89.44	-0.455078	89.44	0.599609	89.44	0.876952	89.44	1.8418	89.44	3.02539
89.54	-0.458984	89.54	0.595703	89.54	0.878905	89.54	1.83008	89.54	3.00977
89.64	-0.460938	89.64	0.595703	89.64	0.865235	89.64	1.82617	89.64	2.99609
89.74	-0.453125	89.74	0.589844	89.74	0.873046	89.74	1.82812	89.74	3.00391
89.84	-0.451172	89.84	0.585938	89.84	0.876954	89.84	1.81445	89.84	2.98633
89.94	-0.443359	89.94	0.597656	89.94	0.878905	89.94	1.82031	89.94	2.98242
90.04	-0.455078	90.04	0.601563	90.04	0.869141	90.04	1.80859	90.04	2.96875
90.14	-0.445313	90.14	0.601563	90.14	0.878906	90.14	1.81445	90.14	2.9707
90.24	-0.439453	90.24	0.601563	90.24	0.873046	90.24	1.82031	90.24	2.96289
90.34	-0.445313	90.34	0.611328	90.34	0.876954	90.34	1.8125	90.34	2.95703
90.44	-0.447266	90.44	0.607422	90.44	0.873047	90.44	1.80273	90.44	2.94336
90.54	-0.433594	90.54	0.607422	90.54	0.869139	90.54	1.80273	90.54	2.94922
90.64	-0.433594	90.64	0.603516	90.64	0.851564	90.64	1.78711	90.64	2.94141
90.74	-0.429688	90.74	0.597656	90.74	0.86914	90.74	1.78516	90.74	2.93945
90.84	-0.416016	90.84	0.601563	90.84	0.875001	90.84	1.79492	90.84	2.9375
90.94	-0.404297	90.94	0.617188	90.94	0.874999	90.94	1.79687	90.94	2.9375
91.04	-0.400391	91.04	0.609375	91.04	0.884766	91.04	1.79297	91.04	2.93945
91.14	-0.396484	91.14	0.617188	91.14	0.880859	91.14	1.81055	91.14	2.94141
91.24	-0.410156	91.24	0.621094	91.24	0.875	91.24	1.79883	91.24	2.92383
91.34	-0.392578	91.34	0.623047	91.34	0.880859	91.34	1.79883	91.34	2.92383
91.44	-0.380859	91.44	0.625	91.44	0.884765	91.44	1.79101	91.44	2.91602
91.54	-0.392578	91.54	0.623047	91.54	0.86914	91.54	1.7793	91.54	2.9043
91.64	-0.392578	91.64	0.613281	91.64	0.867188	91.64	1.77539	91.64	2.90234
91.74	-0.404297	91.74	0.615234	91.74	0.857422	91.74	1.76953	91.74	2.89258
91.84	-0.392578	91.84	0.621094	91.84	0.855469	91.84	1.7832	91.84	2.88281
91.94	-0.392578	91.94	0.626953	91.94	0.865234	91.94	1.77539	91.94	2.87695
92.04	-0.386719	92.04	0.621094	92.04	0.865233	92.04	1.7832	92.04	2.875
92.14	-0.384766	92.14	0.613281	92.14	0.861329	92.14	1.77149	92.14	2.86914
92.24	-0.382813	92.24	0.623047	92.24	0.859375	92.24	1.77539	92.24	2.86914
92.34	-0.371094	92.34	0.625	92.34	0.871094	92.34	1.78906	92.34	2.87305
92.44	-0.382813	92.44	0.619141	92.44	0.857421	92.44	1.7832	92.44	2.85938
92.54	-0.378906	92.54	0.617188	92.54	0.867188	92.54	1.78516	92.54	2.85742
92.64	-0.373047	92.64	0.628906	92.64	0.875	92.64	1.79883	92.64	2.84961
92.74	-0.378906	92.74	0.625	92.74	0.861327	92.74	1.7793	92.74	2.83203
92.84	-0.380859	92.84	0.619141	92.84	0.865235	92.84	1.77149	92.84	2.82227
92.94	-0.369141	92.94	0.623047	92.94	0.865233	92.94	1.77148	92.94	2.82813
93.04	-0.365234	93.04	0.625	93.04	0.853516	93.04	1.76758	93.04	2.81641
93.14	-0.367188	93.14	0.626953	93.14	0.861328	93.14	1.7793	93.14	2.82422
93.24	-0.357422	93.24	0.626953	93.24	0.873046	93.24	1.7793	93.24	2.82031
93.34	-0.355469	93.34	0.634766	93.34	0.865235	93.34	1.77344	93.34	2.81055
93.44	-0.353516	93.44	0.632813	93.44	0.865234	93.44	1.76172	93.44	2.81836
93.54	-0.337891	93.54	0.626953	93.54	0.865233	93.54	1.76953	93.54	2.81836
93.64	-0.34375	93.64	0.630859	93.64	0.861329	93.64	1.76172	93.64	2.80664
93.74	-0.341797	93.74	0.638672	93.74	0.855468	93.74	1.75781	93.74	2.80078
93.84	-0.341797	93.84	0.632813	93.84	0.85547	93.84	1.74414	93.84	2.78906
93.94	-0.337891	93.94	0.638672	93.94	0.855468	93.94	1.76562	93.94	2.79297
94.04	-0.328125	94.04	0.642578	94.04	0.855468	94.04	1.75976	94.04	2.78711
94.14	-0.326172	94.14	0.648438	94.14	0.863282	94.14	1.75195	94.14	2.7793
94.24	-0.328125	94.24	0.660156	94.24	0.861327	94.24	1.75195	94.24	2.79102
94.34	-0.335938	94.34	0.65625	94.34	0.859376	94.34	1.75195	94.34	2.78125
94.44	-0.335938	94.44	0.662109	94.44	0.855469	94.44	1.74609	94.44	2.78125
94.54	-0.322266	94.54	0.669922	94.54	0.859374	94.54	1.75976	94.54	2.77539
94.64	-0.333984	94.64	0.669922	94.64	0.853517	94.64	1.74024	94.64	2.76367
94.74	-0.322266	94.74	0.6875	94.74	0.857421	94.74	1.74805	94.74	2.77148
94.84	-0.330078	94.84	0.691406	94.84	0.847657	94.84	1.74219	94.84	2.76172
94.94	-0.330078	94.94	0.6875	94.94	0.853516	94.94	1.73438	94.94	2.75586
95.04	-0.3125	95.04	0.695313	95.04	0.865233	95.04	1.74023	95.04	2.75586
95.14	-0.320313	95.14	0.707031	95.14	0.853517	95.14	1.74414	95.14	2.74805
95.24	-0.318359	95.24	0.703125	95.24	0.853516	95.24	1.73828	95.24	2.74805
95.34	-0.3125	95.34	0.712891	95.34	0.853516	95.34	1.74414	95.34	2.74805
95.44	-0.328125	95.44	0.703125	95.44	0.841797	95.44	1.73438	95.44	2.73242
95.54	-0.318359	95.54	0.705078	95.54	0.853515	95.54	1.72851	95.54	2.73047
95.64	-0.324219	95.64	0.697266	95.64	0.84961	95.64	1.7168	95.64	2.72852
95.74	-0.333984	95.74	0.697266	95.74	0.84375	95.74	1.70313	95.74	2.7168
95.84	-0.322266	95.84	0.693359	95.84	0.839844	95.84	1.70508	95.84	2.7168
95.94	-0.330078	95.94	0.691406	95.94	0.833983	95.94	1.69141	95.94	2.70898
96.04	-0.337891	96.04	0.685547	96.04	0.833984	96.04	1.67969	96.04	2.70508
96.14	-0.339844	96.14	0.699219	96.14	0.833984	96.14	1.67969	96.14	2.69922
96.24	-0.353516	96.24	0.679688	96.24	0.822266	96.24	1.67188	96.24	2.67969
96.34	-0.339844	96.34	0.683594	96.34	0.833984	96.34	1.67188	96.34	2.6875
96.44	-0.351563	96.44	0.677734	96.44	0.822265	96.44	1.65625	96.44	2.67188
96.54	-0.351563	96.54	0.681641	96.54	0.814453	96.54	1.64648	96.54	2.66211
96.64	-0.355469	96.64	0.677734	96.64	0.830078	96.64	1.64844	96.64	2.66406
96.74	-0.347656	96.74	0.681641	96.74	0.826171	96.74	1.65234	96.74	2.66016
96.84	-0.357422	96.84	0.671875	96.84	0.81836	96.84	1.64258	96.84	2.6543
96.94	-0.355469	96.94	0.673828	96.94	0.816405	96.94	1.62891	96.94	2.64844
97.04	-0.353516	97.04	0.671875	97.04	0.812499	97.04	1.62891	97.04	2.63672
97.14	-0.357422	97.14	0.669922	97.14	0.804688	97.14	1.625	97.14	2.64453
97.24	-0.351563	97.24	0.666016	97.24	0.792968	97.24	1.61719	97.24	2.63477
97.34	-0.359375	97.34	0.662109	97.34	0.796876	97.34	1.61914	97.34	2.625
97.44	-0.363281	97.44	0.654297	97.44	0.785155	97.44	1.60937	97.44	2.61523
97.54	-0.375	97.54	0.648438	97.54	0.781249	97.54	1.59961	97.54	2.59766
97.64	-0.367188	97.64	0.644531	97.64	0.773438	97.64	1.5918	97.64	2.58984
97.74	-0.353516	97.74	0.658203	97.74	0.789062	97.74	1.5957	97.74	2.59375
97.84	-0.365234	97.84	0.646484	97.84	0.779298	97.84	1.58594	97.84	2.58398
97.94	-0.361328	97.94	0.654297	97.94	0.777344	97.94	1.57227	97.94	2.58203
98.04	-0.361328	98.04	0.65625	98.04	0.785155	98.04	1.57226	98.04	2.58398
98.14	-0.363281	98.14	0.654297	98.14	0.773438	98.14	1.56055	98.14	2.56641
98.24	-0.371094	98.24	0.660156	98.24	0.76953	98.24	1.55273	98.24	2.5625
98.34	-0.371094	98.34	0.652344	98.34	0.775392	98.34	1.54102	98.34	2.55664
98.44	-0.367188	98.44	0.658203	98.44	0.77539	98.44	1.55664	98.44	2.56055
98.54	-0.373047	98.54	0.662109	98.54	0.771483	98.54	1.55469	98.54	2.55469
98.64	-0.380859	98.64	0.664063	98.64	0.763673	98.64	1.54883	98.64	2.54688
98.74	-0.369141	98.74	0.662109	98.74	0.767577	98.74	1.54297	98.74	2.54688
98.84	-0.380859	98.84	0.667969	98.84	0.76172	98.84	1.53516	98.84	2.53906
98.94	-0.384766	98.94	0.660156	98.94	0.75	98.94	1.53711	98.94	2.5332
99.04	-0.386719	99.04	0.660156	99.04	0.755858	99.04	1.53516	99.04	2.52734
99.14	-0.376953	99.14	0.65625	99.14	0.748048	99.14	1.5293	99.14	2.51953
99.24	-0.371094	99.24	0.652344	99.24	0.748046	99.24	1.52148	99.24	2.51953
99.34	-0.371094	99.34	0.660156	99.34	0.744142	99.34	1.52149	99.34	2.51172
99.44	-0.382813	99.44	0.652344	99.44	0.736327	99.44	1.51367	99.44	2.50586
99.54	-0.398438	99.54	0.646484	99.54	0.722655	99.54	1.50195	99.54	2.50195
99.64	-0.400391	99.64	0.634766	99.64	0.710938	99.64	1.49414	99.64	2.49219
99.74	-0.402344	99.74	0.634766	99.74	0.707031	99.74	1.48047	99.74	2.48242
99.84	-0.390625	99.84	0.632813	99.84	0.712891	99.84	1.49219	99.84	2.48828
99.94	-0.376953	99.94	0.634766	99.94	0.724608	99.94	1.48828	99.94	2.48438
100.04	-0.390625	100.04	0.632813	100.04	0.712891	100.04	1.4707	100.04	2.4668
100.14	-0.373047	100.14	0.638672	100.14	0.716797	100.14	1.48242	100.14	2.4707
100.24	-0.369141	100.24	0.642578	100.24	0.722656	100.24	1.48438	100.24	2.47266
100.34	-0.361328	100.34	0.648438	100.34	0.726563	100.34	1.50195	100.34	2.47852
100.44	-0.345703	100.44	0.648438	100.44	0.732422	100.44	1.50195	100.44	2.49023
100.54	-0.339844	100.54	0.652344	100.54	0.736327	100.54	1.51758	100.54	2.49609
100.64	-0.34375	100.64	0.654297	100.64	0.738282	100.64	1.50781	100.64	2.47656
100.74	-0.351563	100.74	0.652344	100.74	0.728515	100.74	1.50195	100.74	2.46875
100.84	-0.351563	100.84	0.654297	100.84	0.720704	100.84	1.49024	100.84	2.46094
100.94	-0.351563	100.94	0.648438	100.94	0.730468	100.94	1.49023	100.94	2.45508
101.04	-0.355469	101.04	0.648438	101.04	0.728515	101.04	1.49805	101.04	2.44727
101.14	-0.341797	101.14	0.65625	101.14	0.728516	101.14	1.5	101.14	2.44727
101.24	-0.330078	101.24	0.662109	101.24	0.732422	101.24	1.50195	101.24	2.44922
101.34	-0.326172	101.34	0.679688	101.34	0.738281	101.34	1.50195	101.34	2.44922
101.44	-0.324219	101.44	0.664063	101.44	0.726562	101.44	1.49805	101.44	2.4375
101.54	-0.318359	101.54	0.669922	101.54	0.726563	101.54	1.49219	101.54	2.4375
101.64	-0.3125	101.64	0.677734	101.64	0.726563	101.64	1.49609	101.64	2.4375
101.74	-0.328125	101.74	0.662109	101.74	0.714843	101.74	1.49414	101.74	2.42578
101.84	-0.318359	101.84	0.667969	101.84	0.726563	101.84	1.5	101.84	2.4375
101.94	-0.310547	101.94	0.679688	101.94	0.732421	101.94	1.50391	101.94	2.44141
102.04	-0.310547	102.04	0.679688	102.04	0.736328	102.04	1.50195	102.04	2.43945
102.14	-0.310547	102.14	0.6875	102.14	0.736329	102.14	1.50195	102.14	2.43555
102.24	-0.300781	102.24	0.6875	102.24	0.734374	102.24	1.50976	102.24	2.43164
102.34	-0.3125	102.34	0.6875	102.34	0.73047	102.34	1.49805	102.34	2.42578
102.44	-0.300781	102.44	0.6875	102.44	0.734375	102.44	1.51367	102.44	2.42578
102.54	-0.287109	102.54	0.6875	102.54	0.751953	102.54	1.51562	102.54	2.42188
102.64	-0.289063	102.64	0.699219	102.64	0.753907	102.64	1.51367	102.64	2.41602
102.74	-0.287109	102.74	0.695313	102.74	0.746093	102.74	1.50781	102.74	2.4082
102.84	-0.289063	102.84	0.689453	102.84	0.746094	102.84	1.50195	102.84	2.41602
102.94	-0.271484	102.94	0.705078	102.94	0.749999	102.94	1.51758	102.94	2.41992
103.04	-0.287109	103.04	0.703125	103.04	0.748046	103.04	1.50781	103.04	2.41016
103.14	-0.277344	103.14	0.712891	103.14	0.746094	103.14	1.50195	103.14	2.4082
103.24	-0.263672	103.24	0.714844	103.24	0.763671	103.24	1.50976	103.24	2.42188
103.34	-0.271484	103.34	0.701172	103.34	0.75586	103.34	1.50195	103.34	2.41211
103.44	-0.275391	103.44	0.705078	103.44	0.740234	103.44	1.49805	103.44	2.41602
103.54	-0.265625	103.54	0.703125	103.54	0.749999	103.54	1.50781	103.54	2.41016
103.64	-0.263672	103.64	0.708984	103.64	0.744142	103.64	1.50195	103.64	2.40234
103.74	-0.267578	103.74	0.705078	103.74	0.74414	103.74	1.50195	103.74	2.4043
103.84	-0.257813	103.84	0.707031	103.84	0.744141	103.84	1.50195	103.84	2.41016
103.94	-0.267578	103.94	0.691406	103.94	0.740233	103.94	1.49805	103.94	2.39453
104.04	-0.28125	104.04	0.689453	104.04	0.728515	104.04	1.48242	104.04	2.37695
104.14	-0.259766	104.14	0.689453	104.14	0.738282	104.14	1.47461	104.14	2.375
104.24	-0.259766	104.24	0.701172	104.24	0.746093	104.24	1.49219	104.24	2.38086
104.34	-0.259766	104.34	0.701172	104.34	0.734376	104.34	1.48047	104.34	2.36914
104.44	-0.257813	104.44	0.703125	104.44	0.734374	104.44	1.48047	104.44	2.36523
104.54	-0.257813	104.54	0.6875	104.54	0.736328	104.54	1.4707	104.54	2.34961
104.64	-0.251953	104.64	0.6875	104.64	0.736328	104.64	1.47461	104.64	2.35352
104.74	-0.255859	104.74	0.699219	104.74	0.74414	104.74	1.48242	104.74	2.36328
104.84	-0.25	104.84	0.699219	104.84	0.744141	104.84	1.47266	104.84	2.35742
104.94	-0.253906	104.94	0.691406	104.94	0.728515	104.94	1.46484	104.94	2.3457
105.04	-0.261719	105.04	0.681641	105.04	0.71875	105.04	1.45508	105.04	2.33789
105.14	-0.257813	105.14	0.701172	105.14	0.724609	105.14	1.46484	105.14	2.33789
105.24	-0.251953	105.24	0.689453	105.24	0.71289	105.24	1.45898	105.24	2.33789
105.34	-0.255859	105.34	0.693359	105.34	0.720704	105.34	1.45898	105.34	2.32617
105.44	-0.25	105.44	0.6875	105.44	0.71875	105.44	1.45898	105.44	2.32617
105.54	-0.244141	105.54	0.699219	105.54	0.732421	105.54	1.45898	105.54	2.33789
105.64	-0.255859	105.64	0.691406	105.64	0.72461	105.64	1.45117	105.64	2.31836
105.74	-0.265625	105.74	0.6875	105.74	0.73242	105.74	1.44726	105.74	2.31445
105.84	-0.267578	105.84	0.677734	105.84	0.714845	105.84	1.42969	105.84	2.29688
105.94	-0.261719	105.94	0.689453	105.94	0.71875	105.94	1.42969	105.94	2.29688
106.04	-0.265625	106.04	0.685547	106.04	0.728514	106.04	1.42969	106.04	2.30469
106.14	-0.271484	106.14	0.667969	106.14	0.710939	106.14	1.42969	106.14	2.27539
106.24	-0.273438	106.24	0.671875	106.24	0.714843	106.24	1.42578	106.24	2.26758
106.34	-0.265625	106.34	0.667969	106.34	0.714844	106.34	1.42773	106.34	2.27539
106.44	-0.283203	106.44	0.650391	106.44	0.703125	106.44	1.41016	106.44	2.26172
106.54	-0.291016	106.54	0.642578	106.54	0.707031	106.54	1.40625	106.54	2.25977
106.64	-0.287109	106.64	0.654297	106.64	0.710938	106.64	1.41211	106.64	2.25977
106.74	-0.279297	106.74	0.648438	106.74	0.707031	106.74	1.4043	106.74	2.25977
106.84	-0.279297	106.84	0.648438	106.84	0.714844	106.84	1.42383	106.84	2.26563
106.94	-0.283203	106.94	0.640625	106.94	0.707031	106.94	1.41211	106.94	2.25391
107.04	-0.291016	107.04	0.638672	107.04	0.720702	107.04	1.4043	107.04	2.24609
107.14	-0.302734	107.14	0.634766	107.14	0.710938	107.14	1.39258	107.14	2.23438
107.24	-0.291016	107.24	0.636719	107.24	0.71289	107.24	1.39648	107.24	2.24805
107.34	-0.298828	107.34	0.632813	107.34	0.708985	107.34	1.39453	107.34	2.24414
107.44	-0.298828	107.44	0.626953	107.44	0.710937	107.44	1.38672	107.44	2.23828
107.54	-0.296875	107.54	0.623047	107.54	0.705077	107.54	1.38867	107.54	2.23438
107.64	-0.302734	107.64	0.621094	107.64	0.693361	107.64	1.375	107.64	2.2207
107.74	-0.310547	107.74	0.619141	107.74	0.685547	107.74	1.37305	107.74	2.21875
107.84	-0.306641	107.84	0.623047	107.84	0.689453	107.84	1.37305	107.84	2.21875
107.94	-0.316406	107.94	0.613281	107.94	0.6875	107.94	1.36914	107.94	2.20703
108.04	-0.322266	108.04	0.607422	108.04	0.68164	108.04	1.36914	108.04	2.20703
108.14	-0.318359	108.14	0.611328	108.14	0.689454	108.14	1.36133	108.14	2.20313
108.24	-0.300781	108.24	0.617188	108.24	0.695313	108.24	1.37305	108.24	2.20898
108.34	-0.300781	108.34	0.621094	108.34	0.699219	108.34	1.36523	108.34	2.20898
108.44	-0.304688	108.44	0.626953	108.44	0.701171	108.44	1.37109	108.44	2.20117
108.54	-0.3125	108.54	0.619141	108.54	0.693359	108.54	1.36328	108.54	2.19922
108.64	-0.3125	108.64	0.623047	108.64	0.705078	108.64	1.37109	108.64	2.20703
108.74	-0.324219	108.74	0.619141	108.74	0.697265	108.74	1.35937	108.74	2.19531
108.84	-0.3125	108.84	0.615234	108.84	0.699219	108.84	1.35547	108.84	2.19531
108.94	-0.3125	108.94	0.621094	108.94	0.693358	108.94	1.34961	108.94	2.1875
109.04	-0.324219	109.04	0.609375	109.04	0.697265	109.04	1.3418	109.04	2.17578
109.14	-0.332031	109.14	0.613281	109.14	0.695313	109.14	1.33984	109.14	2.17188
109.24	-0.320313	109.24	0.619141	109.24	0.695312	109.24	1.35547	109.24	2.17773
109.34	-0.332031	109.34	0.603516	109.34	0.687501	109.34	1.34766	109.34	2.16211
109.44	-0.332031	109.44	0.59375	109.44	0.677734	109.44	1.33398	109.44	2.14844
109.54	-0.332031	109.54	0.599609	109.54	0.697265	109.54	1.33398	109.54	2.15625
109.64	-0.332031	109.64	0.591797	109.64	0.685548	109.64	1.32227	109.64	2.14844
109.74	-0.324219	109.74	0.609375	109.74	0.693359	109.74	1.32227	109.74	2.15625
109.84	-0.328125	109.84	0.601563	109.84	0.677735	109.84	1.31836	109.84	2.14844
109.94	-0.326172	109.94	0.605469	109.94	0.689453	109.94	1.33203	109.94	2.15234
110.04	-0.324219	110.04	0.615234	110.04	0.691405	110.04	1.32812	110.04	2.14648
110.14	-0.337891	110.14	0.597656	110.14	0.685548	110.14	1.31445	110.14	2.14063
110.24	-0.324219	110.24	0.609375	110.24	0.685546	110.24	1.32031	110.24	2.14648
110.34	-0.320313	110.34	0.601563	110.34	0.677735	110.34	1.3125	110.34	2.13477
110.44	-0.320313	110.44	0.601563	110.44	0.685547	110.44	1.3125	110.44	2.13281
110.54	-0.320313	110.54	0.601563	110.54	0.689452	110.54	1.32812	110.54	2.15039
110.64	-0.324219	110.64	0.589844	110.64	0.683595	110.64	1.32227	110.64	2.13867
110.74	-0.328125	110.74	0.59375	110.74	0.691406	110.74	1.31836	110.74	2.13867
110.84	-0.322266	110.84	0.587891	110.84	0.689454	110.84	1.3125	110.84	2.13477
110.94	-0.333984	110.94	0.591797	110.94	0.683593	110.94	1.30078	110.94	2.10938
111.04	-0.330078	111.04	0.589844	111.04	0.675781	111.04	1.30078	111.04	2.10742
111.14	-0.330078	111.14	0.597656	111.14	0.675781	111.14	1.30078	111.14	2.11914
111.24	-0.326172	111.24	0.609375	111.24	0.683593	111.24	1.30859	111.24	2.11914
111.34	-0.330078	111.34	0.607422	111.34	0.681641	111.34	1.30469	111.34	2.11719
111.44	-0.322266	111.44	0.595703	111.44	0.681641	111.44	1.29883	111.44	2.11719
111.54	-0.322266	111.54	0.611328	111.54	0.669921	111.54	1.31055	111.54	2.11719
111.64	-0.322266	111.64	0.609375	111.64	0.673829	111.64	1.30664	111.64	2.11328
111.74	-0.310547	111.74	0.609375	111.74	0.673828	111.74	1.3125	111.74	2.12695
111.84	-0.310547	111.84	0.605469	111.84	0.673829	111.84	1.31641	111.84	2.12305
111.94	-0.314453	111.94	0.599609	111.94	0.662109	111.94	1.29883	111.94	2.10547
112.04	-0.306641	112.04	0.607422	112.04	0.658203	112.04	1.29492	112.04	2.10547
112.14	-0.3125	112.14	0.619141	112.14	0.65625	112.14	1.28906	112.14	2.10547
112.24	-0.308594	112.24	0.619141	112.24	0.654297	112.24	1.28516	112.24	2.09766
112.34	-0.300781	112.34	0.619141	112.34	0.654297	112.34	1.29102	112.34	2.10156
112.44	-0.296875	112.44	0.611328	112.44	0.642578	112.44	1.2793	112.44	2.0957
112.54	-0.283203	112.54	0.617188	112.54	0.654296	112.54	1.29102	112.54	2.09961
112.64	-0.287109	112.64	0.625	112.64	0.650391	112.64	1.28711	112.64	2.10352
112.74	-0.28125	112.74	0.623047	112.74	0.64453	112.74	1.29297	112.74	2.09766
112.84	-0.292969	112.84	0.617188	112.84	0.632813	112.84	1.28711	112.84	2.08594
112.94	-0.306641	112.94	0.607422	112.94	0.615234	112.94	1.26953	112.94	2.06836
113.04	-0.292969	113.04	0.607422	113.04	0.615234	113.04	1.26953	113.04	2.07227
113.14	-0.28125	113.14	0.623047	113.14	0.615234	113.14	1.27344	113.14	2.07813
113.24	-0.28125	113.24	0.628906	113.24	0.623047	113.24	1.29102	113.24	2.07813
113.34	-0.273438	113.34	0.628906	113.34	0.626953	113.34	1.29102	113.34	2.07813
113.44	-0.277344	113.44	0.625	113.44	0.617187	113.44	1.27539	113.44	2.0625
113.54	-0.287109	113.54	0.617188	113.54	0.603516	113.54	1.26172	113.54	2.04883
113.64	-0.269531	113.64	0.628906	113.64	0.607422	113.64	1.26953	113.64	2.04883
113.74	-0.257813	113.74	0.628906	113.74	0.615233	113.74	1.27344	113.74	2.04883
113.84	-0.263672	113.84	0.628906	113.84	0.603517	113.84	1.26953	113.84	2.03711
113.94	-0.263672	113.94	0.640625	113.94	0.603515	113.94	1.28516	113.94	2.03711
114.04	-0.255859	114.04	0.638672	114.04	0.611328	114.04	1.2832	114.04	2.04492
114.14	-0.253906	114.14	0.634766	114.14	0.613282	114.14	1.2832	114.14	2.04688
114.24	-0.263672	114.24	0.617188	114.24	0.583984	114.24	1.27148	114.24	2.0293
114.34	-0.248047	114.34	0.628906	114.34	0.599609	114.34	1.27539	114.34	2.0293
114.44	-0.238281	114.44	0.625	114.44	0.601562	114.44	1.28516	114.44	2.0293
114.54	-0.232422	114.54	0.626953	114.54	0.595703	114.54	1.2793	114.54	2.0293
114.64	-0.240234	114.64	0.623047	114.64	0.587891	114.64	1.27539	114.64	2.02148
114.74	-0.244141	114.74	0.625	114.74	0.591795	114.74	1.27734	114.74	2.02539
114.84	-0.253906	114.84	0.619141	114.84	0.578126	114.84	1.25977	114.84	2.00781
114.94	-0.242188	114.94	0.623047	114.94	0.583984	114.94	1.25977	114.94	2.00781
115.04	-0.238281	115.04	0.638672	115.04	0.595702	115.04	1.25586	115.04	2.00781
115.14	-0.236328	115.14	0.634766	115.14	0.580079	115.14	1.25391	115.14	2.00781
115.24	-0.244141	115.24	0.626953	115.24	0.572266	115.24	1.24609	115.24	1.99414
115.34	-0.236328	115.34	0.638672	115.34	0.576172	115.34	1.25	115.34	2.00977
115.44	-0.244141	115.44	0.638672	115.44	0.574219	115.44	1.25977	115.44	2.00781
115.54	-0.244141	115.54	0.642578	115.54	0.574218	115.54	1.25976	115.54	2.00781
115.64	-0.251953	115.64	0.636719	115.64	0.562501	115.64	1.25195	115.64	1.99609
115.74	-0.232422	115.74	0.648438	115.74	0.574219	115.74	1.25781	115.74	1.99609
115.84	-0.220703	115.84	0.652344	115.84	0.580078	115.84	1.26953	115.84	2
115.94	-0.226563	115.94	0.646484	115.94	0.568359	115.94	1.25781	115.94	1.99414
116.04	-0.220703	116.04	0.644531	116.04	0.566406	116.04	1.25195	116.04	1.98828
116.14	-0.220703	116.14	0.658203	116.14	0.583984	116.14	1.25977	116.14	1.98828
116.24	-0.220703	116.24	0.650391	116.24	0.576171	116.24	1.25195	116.24	1.97656
116.34	-0.207031	116.34	0.65625	116.34	0.578125	116.34	1.25586	116.34	1.97656
116.44	-0.212891	116.44	0.65625	116.44	0.572265	116.44	1.25	116.44	1.97656
116.54	-0.205078	116.54	0.660156	116.54	0.564453	116.54	1.24219	116.54	1.96875
116.64	-0.199219	116.64	0.660156	116.64	0.576172	116.64	1.24219	116.64	1.96875
116.74	-0.207031	116.74	0.652344	116.74	0.568359	116.74	1.24609	116.74	1.96094
116.84	-0.197266	116.84	0.654297	116.84	0.572266	116.84	1.25195	116.84	1.9707
116.94	-0.203125	116.94	0.652344	116.94	0.574218	116.94	1.25977	116.94	1.96484
117.04	-0.207031	117.04	0.658203	117.04	0.566405	117.04	1.25195	117.04	1.95703
117.14	-0.201172	117.14	0.646484	117.14	0.558595	117.14	1.24414	117.14	1.95703
117.24	-0.201172	117.24	0.662109	117.24	0.560546	117.24	1.25	117.24	1.96094
117.34	-0.208984	117.34	0.652344	117.34	0.554688	117.34	1.23438	117.34	1.95313
117.44	-0.207031	117.44	0.650391	117.44	0.558593	117.44	1.24414	117.44	1.93945
117.54	-0.207031	117.54	0.644531	117.54	0.552734	117.54	1.24219	117.54	1.93359
117.64	-0.201172	117.64	0.642578	117.64	0.554688	117.64	1.24219	117.64	1.93164
117.74	-0.193359	117.74	0.658203	117.74	0.554687	117.74	1.24609	117.74	1.9375
117.84	-0.201172	117.84	0.666016	117.84	0.550782	117.84	1.24805	117.84	1.93359
117.94	-0.205078	117.94	0.648438	117.94	0.544922	117.94	1.23828	117.94	1.91602
118.04	-0.205078	118.04	0.652344	118.04	0.548828	118.04	1.24219	118.04	1.91602
118.14	-0.205078	118.14	0.658203	118.14	0.554688	118.14	1.24805	118.14	1.91602
118.24	-0.201172	118.24	0.650391	118.24	0.546875	118.24	1.25195	118.24	1.91211
118.34	-0.201172	118.34	0.654297	118.34	0.546875	118.34	1.25195	118.34	1.91797
118.44	-0.197266	118.44	0.671875	118.44	0.55078	118.44	1.25586	118.44	1.91797
118.54	-0.201172	118.54	0.664063	118.54	0.544922	118.54	1.25	118.54	1.91016
118.64	-0.201172	118.64	0.669922	118.64	0.556641	118.64	1.25	118.64	1.91602
118.74	-0.197266	118.74	0.666016	118.74	0.558593	118.74	1.26172	118.74	1.91211
118.84	-0.207031	118.84	0.664063	118.84	0.544923	118.84	1.25586	118.84	1.90234
118.94	-0.189453	118.94	0.669922	118.94	0.560546	118.94	1.25976	118.94	1.9082
119.04	-0.201172	119.04	0.662109	119.04	0.554688	119.04	1.26172	119.04	1.89648
119.14	-0.189453	119.14	0.679688	119.14	0.554688	119.14	1.26172	119.14	1.90039
119.24	-0.189453	119.24	0.679688	119.24	0.566406	119.24	1.26562	119.24	1.89844
119.34	-0.185547	119.34	0.671875	119.34	0.564454	119.34	1.26367	119.34	1.89063
119.44	-0.179688	119.44	0.671875	119.44	0.564453	119.44	1.26367	119.44	1.89063
119.54	-0.179688	119.54	0.683594	119.54	0.576171	119.54	1.26758	119.54	1.89453
119.64	-0.179688	119.64	0.689453	119.64	0.564454	119.64	1.26172	119.64	1.88867
119.74	-0.183594	119.74	0.685547	119.74	0.564453	119.74	1.25781	119.74	1.88477
119.84	-0.181641	119.84	0.679688	119.84	0.564454	119.84	1.25195	119.84	1.88281
119.94	-0.185547	119.94	0.683594	119.94	0.560546	119.94	1.25977	119.94	1.88477
120.04	-0.185547	120.04	0.675781	120.04	0.552734	120.04	1.25195	120.04	1.88477
120.14	-0.191406	120.14	0.679688	120.14	0.564453	120.14	1.25195	120.14	1.88477
		120.24	0.685547

## Sheet: 2h
Supplementary Fig. 6, compound 2h
Cycle1	Data1	Cycle2	Data2	Cycle3	Data3	Cycle4	Data4	Cycle5	Data5	Cycle6	Data6
-57.46	-0.2168	-57.46	-0.19922	-57.46	-0.20703	-57.46	-0.24316	-57.46	-0.13379	-57.46	-0.21582
-57.36	-0.13867	-57.36	-0.17188	-57.36	-0.08594	-57.36	-0.22363	-57.36	-0.14551	-57.36	-0.2041
-57.26	-0.16992	-57.26	-0.16309	-57.26	-0.08105	-57.26	-0.25391	-57.26	-0.17285	-57.26	-0.1875
-57.16	-0.17285	-57.16	-0.16504	-57.16	-0.08691	-57.16	-0.21777	-57.16	-0.23047	-57.16	-0.16797
-57.06	-0.20703	-57.06	-0.17676	-57.06	-0.13184	-57.06	-0.2168	-57.06	-0.22852	-57.06	-0.20313
-56.96	-0.22559	-56.96	-0.17871	-56.96	-0.16016	-56.96	-0.21582	-56.96	-0.20703	-56.96	-0.19238
-56.86	-0.21875	-56.86	-0.17969	-56.86	-0.16699	-56.86	-0.21875	-56.86	-0.20313	-56.86	-0.23242
-56.76	-0.22656	-56.76	-0.1875	-56.76	-0.1543	-56.76	-0.24414	-56.76	-0.2002	-56.76	-0.2334
-56.66	-0.23828	-56.66	-0.20117	-56.66	-0.14453	-56.66	-0.24902	-56.66	-0.21777	-56.66	-0.22559
-56.56	-0.24902	-56.56	-0.21191	-56.56	-0.16406	-56.56	-0.23828	-56.56	-0.20898	-56.56	-0.2168
-56.46	-0.23633	-56.46	-0.20703	-56.46	-0.16016	-56.46	-0.21973	-56.46	-0.20215	-56.46	-0.19238
-56.36	-0.22852	-56.36	-0.21094	-56.36	-0.15039	-56.36	-0.21582	-56.36	-0.22168	-56.36	-0.18066
-56.26	-0.23828	-56.26	-0.22461	-56.26	-0.16406	-56.26	-0.22949	-56.26	-0.2373	-56.26	-0.18066
-56.16	-0.22656	-56.16	-0.21875	-56.16	-0.16211	-56.16	-0.22363	-56.16	-0.2334	-56.16	-0.16699
-56.06	-0.21094	-56.06	-0.21094	-56.06	-0.15625	-56.06	-0.21582	-56.06	-0.22168	-56.06	-0.16113
-55.96	-0.22461	-55.96	-0.2207	-55.96	-0.16016	-55.96	-0.21777	-55.96	-0.22559	-55.96	-0.15723
-55.86	-0.23242	-55.86	-0.22656	-55.86	-0.16992	-55.86	-0.24121	-55.86	-0.23145	-55.86	-0.16309
-55.76	-0.21484	-55.76	-0.22266	-55.76	-0.16797	-55.76	-0.24121	-55.76	-0.22363	-55.76	-0.15918
-55.66	-0.21484	-55.66	-0.2168	-55.66	-0.16016	-55.66	-0.2334	-55.66	-0.21582	-55.66	-0.16504
-55.56	-0.21484	-55.56	-0.2168	-55.56	-0.16602	-55.56	-0.23926	-55.56	-0.2334	-55.56	-0.1709
-55.46	-0.22266	-55.46	-0.22461	-55.46	-0.16211	-55.46	-0.23535	-55.46	-0.24121	-55.46	-0.17871
-55.36	-0.2168	-55.36	-0.21875	-55.36	-0.15625	-55.36	-0.22949	-55.36	-0.22949	-55.36	-0.17285
-55.26	-0.19727	-55.26	-0.21094	-55.26	-0.14844	-55.26	-0.22559	-55.26	-0.21973	-55.26	-0.16504
-55.16	-0.19727	-55.16	-0.20703	-55.16	-0.13281	-55.16	-0.22754	-55.16	-0.22168	-55.16	-0.16113
-55.06	-0.19727	-55.06	-0.18945	-55.06	-0.13086	-55.06	-0.2334	-55.06	-0.21582	-55.06	-0.15527
-54.96	-0.20898	-54.96	-0.18945	-54.96	-0.13672	-54.96	-0.2334	-54.96	-0.21582	-54.96	-0.15527
-54.86	-0.20898	-54.86	-0.18945	-54.86	-0.13672	-54.86	-0.23828	-54.86	-0.22363	-54.86	-0.15527
-54.76	-0.21289	-54.76	-0.18555	-54.76	-0.13281	-54.76	-0.24121	-54.76	-0.21973	-54.76	-0.15137
-54.66	-0.20703	-54.66	-0.17969	-54.66	-0.12695	-54.66	-0.23926	-54.66	-0.21387	-54.66	-0.14551
-54.56	-0.20703	-54.56	-0.19531	-54.56	-0.13086	-54.56	-0.24512	-54.56	-0.21387	-54.56	-0.14551
-54.46	-0.20313	-54.46	-0.19336	-54.46	-0.13281	-54.46	-0.24121	-54.46	-0.20996	-54.46	-0.1416
-54.36	-0.19727	-54.36	-0.18164	-54.36	-0.12695	-54.36	-0.23535	-54.36	-0.2041	-54.36	-0.13574
-54.26	-0.19727	-54.26	-0.18164	-54.26	-0.13867	-54.26	-0.23926	-54.26	-0.21582	-54.26	-0.13574
-54.16	-0.19727	-54.16	-0.18164	-54.16	-0.13867	-54.16	-0.24512	-54.16	-0.21582	-54.16	-0.13574
-54.06	-0.19727	-54.06	-0.18164	-54.06	-0.13867	-54.06	-0.24512	-54.06	-0.21582	-54.06	-0.14063
-53.96	-0.19336	-53.96	-0.18164	-53.96	-0.13867	-53.96	-0.24121	-53.96	-0.21191	-53.96	-0.14355
-53.86	-0.19141	-53.86	-0.18164	-53.86	-0.13867	-53.86	-0.23535	-53.86	-0.20605	-53.86	-0.1377
-53.76	-0.19727	-53.76	-0.18164	-53.76	-0.13867	-53.76	-0.23535	-53.76	-0.20605	-53.76	-0.1377
-53.66	-0.19727	-53.66	-0.18164	-53.66	-0.12695	-53.66	-0.23535	-53.66	-0.20605	-53.66	-0.1377
-53.56	-0.19727	-53.56	-0.18555	-53.56	-0.13086	-53.56	-0.23926	-53.56	-0.20605	-53.56	-0.1377
-53.46	-0.19336	-53.46	-0.19531	-53.46	-0.13281	-53.46	-0.24121	-53.46	-0.20996	-53.46	-0.13379
-53.36	-0.19922	-53.36	-0.18945	-53.36	-0.11914	-53.36	-0.23535	-53.36	-0.2041	-53.36	-0.12793
-53.26	-0.20313	-53.26	-0.18945	-53.26	-0.11914	-53.26	-0.23535	-53.26	-0.21582	-53.26	-0.12793
-53.16	-0.19238	-53.16	-0.17676	-53.16	-0.11035	-53.16	-0.22266	-53.16	-0.19922	-53.16	-0.11133
-53.06	-0.18555	-53.06	-0.1875	-53.06	-0.09961	-53.06	-0.22168	-53.06	-0.19238	-53.06	-0.10449
-52.96	-0.18555	-52.96	-0.1875	-52.96	-0.11328	-52.96	-0.22168	-52.96	-0.19238	-52.96	-0.11231
-52.86	-0.18555	-52.86	-0.18359	-52.86	-0.11328	-52.86	-0.22168	-52.86	-0.2002	-52.86	-0.11231
-52.76	-0.18555	-52.76	-0.17773	-52.76	-0.11328	-52.76	-0.22168	-52.76	-0.2002	-52.76	-0.11231
-52.66	-0.18555	-52.66	-0.18164	-52.66	-0.125	-52.66	-0.22168	-52.66	-0.2002	-52.66	-0.11231
-52.56	-0.18555	-52.56	-0.1875	-52.56	-0.125	-52.56	-0.22168	-52.56	-0.21191	-52.56	-0.12402
-52.46	-0.18164	-52.46	-0.18359	-52.46	-0.12109	-52.46	-0.22949	-52.46	-0.20801	-52.46	-0.12012
-52.36	-0.17578	-52.36	-0.17773	-52.36	-0.11523	-52.36	-0.22949	-52.36	-0.20215	-52.36	-0.11816
-52.26	-0.17578	-52.26	-0.18555	-52.26	-0.11523	-52.26	-0.22949	-52.26	-0.20215	-52.26	-0.12402
-52.16	-0.17578	-52.16	-0.18555	-52.16	-0.11523	-52.16	-0.24121	-52.16	-0.20703	-52.16	-0.12402
-52.06	-0.17578	-52.06	-0.18945	-52.06	-0.12305	-52.06	-0.24121	-52.06	-0.21387	-52.06	-0.13574
-51.96	-0.17188	-51.96	-0.17578	-51.96	-0.11133	-51.96	-0.2334	-51.96	-0.20215	-51.96	-0.12402
-51.86	-0.16602	-51.86	-0.16992	-51.86	-0.10547	-51.86	-0.2334	-51.86	-0.19629	-51.86	-0.12598
-51.76	-0.16602	-51.76	-0.17773	-51.76	-0.10938	-51.76	-0.2334	-51.76	-0.19629	-51.76	-0.12598
-51.66	-0.17773	-51.66	-0.16992	-51.66	-0.10742	-51.66	-0.2334	-51.66	-0.2002	-51.66	-0.12598
-51.56	-0.17383	-51.56	-0.16602	-51.56	-0.10352	-51.56	-0.22949	-51.56	-0.19043	-51.56	-0.12207
-51.46	-0.16797	-51.46	-0.16016	-51.46	-0.10547	-51.46	-0.22363	-51.46	-0.18457	-51.46	-0.12793
-51.36	-0.17285	-51.36	-0.16797	-51.36	-0.11035	-51.36	-0.22363	-51.36	-0.18457	-51.36	-0.12793
-51.26	-0.17578	-51.26	-0.16406	-51.26	-0.10059	-51.26	-0.22363	-51.26	-0.19629	-51.26	-0.12402
-51.16	-0.16992	-51.16	-0.15039	-51.16	-0.10059	-51.16	-0.21191	-51.16	-0.19629	-51.16	-0.11816
-51.06	-0.16992	-51.06	-0.1543	-51.06	-0.10742	-51.06	-0.21191	-51.06	-0.19629	-51.06	-0.12598
-50.96	-0.17285	-50.96	-0.16016	-50.96	-0.10742	-50.96	-0.22363	-50.96	-0.19629	-50.96	-0.12598
-50.86	-0.1709	-50.86	-0.16016	-50.86	-0.09961	-50.86	-0.22363	-50.86	-0.19629	-50.86	-0.12598
-50.76	-0.16602	-50.76	-0.14844	-50.76	-0.0957	-50.76	-0.21191	-50.76	-0.18457	-50.76	-0.11426
-50.66	-0.16602	-50.66	-0.14844	-50.66	-0.0957	-50.66	-0.21191	-50.66	-0.18457	-50.66	-0.11426
-50.56	-0.16602	-50.56	-0.1416	-50.56	-0.0957	-50.56	-0.21191	-50.56	-0.18457	-50.56	-0.11426
-50.46	-0.17773	-50.46	-0.14844	-50.46	-0.0957	-50.46	-0.21191	-50.46	-0.18457	-50.46	-0.11426
-50.36	-0.17773	-50.36	-0.14844	-50.36	-0.0957	-50.36	-0.21191	-50.36	-0.19629	-50.36	-0.11426
-50.26	-0.18164	-50.26	-0.15234	-50.26	-0.11523	-50.26	-0.21582	-50.26	-0.2002	-50.26	-0.11816
-50.16	-0.19922	-50.16	-0.1582	-50.16	-0.12695	-50.16	-0.22168	-50.16	-0.20605	-50.16	-0.12402
-50.06	-0.19531	-50.06	-0.16602	-50.06	-0.12305	-50.06	-0.22559	-50.06	-0.20996	-50.06	-0.12012
-49.96	-0.18457	-49.96	-0.16016	-49.96	-0.13281	-49.96	-0.22461	-49.96	-0.20801	-49.96	-0.12598
-49.86	-0.18262	-49.86	-0.16016	-49.86	-0.13867	-49.86	-0.22656	-49.86	-0.21387	-49.86	-0.12598
-49.76	-0.18457	-49.76	-0.16016	-49.76	-0.14648	-49.76	-0.21973	-49.76	-0.21387	-49.76	-0.12598
-49.66	-0.17773	-49.66	-0.16016	-49.66	-0.13867	-49.66	-0.21191	-49.66	-0.20605	-49.66	-0.12207
-49.56	-0.17773	-49.56	-0.16016	-49.56	-0.13477	-49.56	-0.22363	-49.56	-0.20605	-49.56	-0.12793
-49.46	-0.18262	-49.46	-0.16016	-49.46	-0.12891	-49.46	-0.2168	-49.46	-0.20605	-49.46	-0.12793
-49.36	-0.18945	-49.36	-0.16406	-49.36	-0.13281	-49.36	-0.23535	-49.36	-0.20605	-49.36	-0.13574
-49.26	-0.18945	-49.26	-0.16992	-49.26	-0.13867	-49.26	-0.23535	-49.26	-0.20605	-49.26	-0.13574
-49.16	-0.19727	-49.16	-0.17773	-49.16	-0.14648	-49.16	-0.24316	-49.16	-0.21387	-49.16	-0.14355
-49.06	-0.18945	-49.06	-0.16992	-49.06	-0.13867	-49.06	-0.23535	-49.06	-0.20996	-49.06	-0.14746
-48.96	-0.18945	-48.96	-0.16992	-48.96	-0.13867	-48.96	-0.23047	-48.96	-0.21582	-48.96	-0.13574
-48.86	-0.18945	-48.86	-0.16992	-48.86	-0.13867	-48.86	-0.22363	-48.86	-0.21582	-48.86	-0.15137
-48.76	-0.17773	-48.76	-0.1582	-48.76	-0.13867	-48.76	-0.21191	-48.76	-0.2041	-48.76	-0.14551
-48.66	-0.17773	-48.66	-0.1582	-48.66	-0.13867	-48.66	-0.21191	-48.66	-0.2041	-48.66	-0.14551
-48.56	-0.17773	-48.56	-0.16211	-48.56	-0.13477	-48.56	-0.21191	-48.56	-0.2041	-48.56	-0.14551
-48.46	-0.17773	-48.46	-0.16797	-48.46	-0.13281	-48.46	-0.21191	-48.46	-0.21582	-48.46	-0.14551
-48.36	-0.17773	-48.36	-0.17188	-48.36	-0.13867	-48.36	-0.22363	-48.36	-0.21582	-48.36	-0.14551
-48.26	-0.17773	-48.26	-0.17383	-48.26	-0.13867	-48.26	-0.22363	-48.26	-0.21582	-48.26	-0.15332
-48.16	-0.18164	-48.16	-0.16797	-48.16	-0.13867	-48.16	-0.22363	-48.16	-0.21582	-48.16	-0.15332
-48.06	-0.1875	-48.06	-0.16797	-48.06	-0.13867	-48.06	-0.22363	-48.06	-0.21582	-48.06	-0.15332
-47.96	-0.1875	-47.96	-0.17188	-47.96	-0.14258	-47.96	-0.22363	-47.96	-0.21582	-47.96	-0.16504
-47.86	-0.1875	-47.86	-0.17773	-47.86	-0.14844	-47.86	-0.22852	-47.86	-0.21582	-47.86	-0.16504
-47.76	-0.19922	-47.76	-0.17773	-47.76	-0.14844	-47.76	-0.23535	-47.76	-0.21582	-47.76	-0.16504
-47.66	-0.19922	-47.66	-0.16992	-47.66	-0.14844	-47.66	-0.23535	-47.66	-0.21582	-47.66	-0.16504
-47.56	-0.19922	-47.56	-0.17773	-47.56	-0.14844	-47.56	-0.24316	-47.56	-0.22363	-47.56	-0.16504
-47.46	-0.19922	-47.46	-0.17773	-47.46	-0.14844	-47.46	-0.24316	-47.46	-0.22363	-47.46	-0.16504
-47.36	-0.19531	-47.36	-0.18945	-47.36	-0.14453	-47.36	-0.23926	-47.36	-0.23145	-47.36	-0.16113
-47.26	-0.18945	-47.26	-0.18945	-47.26	-0.14648	-47.26	-0.24512	-47.26	-0.22949	-47.26	-0.15527
-47.16	-0.18945	-47.16	-0.18555	-47.16	-0.14648	-47.16	-0.24512	-47.16	-0.23535	-47.16	-0.15527
-47.06	-0.19336	-47.06	-0.17969	-47.06	-0.13867	-47.06	-0.24023	-47.06	-0.22363	-47.06	-0.16699
-46.96	-0.20703	-46.96	-0.17969	-46.96	-0.14648	-46.96	-0.2334	-46.96	-0.22363	-46.96	-0.16699
-46.86	-0.20703	-46.86	-0.17969	-46.86	-0.14258	-46.86	-0.23828	-46.86	-0.23535	-46.86	-0.16699
-46.76	-0.20703	-46.76	-0.17188	-46.76	-0.13672	-46.76	-0.24121	-46.76	-0.22754	-46.76	-0.15527
-46.66	-0.20313	-46.66	-0.17773	-46.66	-0.14063	-46.66	-0.24121	-46.66	-0.2334	-46.66	-0.15527
-46.56	-0.18945	-46.56	-0.16602	-46.56	-0.12695	-46.56	-0.2334	-46.56	-0.22559	-46.56	-0.14746
-46.46	-0.19727	-46.46	-0.17188	-46.46	-0.13086	-46.46	-0.24512	-46.46	-0.22559	-46.46	-0.14746
-46.36	-0.19727	-46.36	-0.17188	-46.36	-0.13672	-46.36	-0.24512	-46.36	-0.22559	-46.36	-0.14746
-46.26	-0.20898	-46.26	-0.17969	-46.26	-0.14063	-46.26	-0.24512	-46.26	-0.22559	-46.26	-0.14746
-46.16	-0.20898	-46.16	-0.17969	-46.16	-0.13867	-46.16	-0.24512	-46.16	-0.22559	-46.16	-0.15527
-46.06	-0.21289	-46.06	-0.18359	-46.06	-0.13867	-46.06	-0.24512	-46.06	-0.22559	-46.06	-0.14746
-45.96	-0.21875	-45.96	-0.18945	-45.96	-0.14258	-45.96	-0.25684	-45.96	-0.2373	-45.96	-0.15137
-45.86	-0.21094	-45.86	-0.17773	-45.86	-0.14063	-45.86	-0.25098	-45.86	-0.22363	-45.86	-0.14551
-45.76	-0.2168	-45.76	-0.18164	-45.76	-0.1543	-45.76	-0.25098	-45.76	-0.22363	-45.76	-0.15332
-45.66	-0.2168	-45.66	-0.19922	-45.66	-0.1543	-45.66	-0.25098	-45.66	-0.22754	-45.66	-0.14551
-45.56	-0.2168	-45.56	-0.19922	-45.56	-0.16602	-45.56	-0.25098	-45.56	-0.22559	-45.56	-0.14551
-45.46	-0.2168	-45.46	-0.19922	-45.46	-0.16602	-45.46	-0.25098	-45.46	-0.22754	-45.46	-0.15332
-45.36	-0.2168	-45.36	-0.20703	-45.36	-0.16602	-45.36	-0.2627	-45.36	-0.22168	-45.36	-0.15332
-45.26	-0.2168	-45.26	-0.20703	-45.26	-0.16602	-45.26	-0.2627	-45.26	-0.22168	-45.26	-0.15332
-45.16	-0.20898	-45.16	-0.19922	-45.16	-0.16211	-45.16	-0.25488	-45.16	-0.22559	-45.16	-0.14551
-45.06	-0.21289	-45.06	-0.21094	-45.06	-0.16797	-45.06	-0.25488	-45.06	-0.22559	-45.06	-0.14551
-44.96	-0.21484	-44.96	-0.21094	-44.96	-0.17188	-44.96	-0.2627	-44.96	-0.22559	-44.96	-0.1416
-44.86	-0.2168	-44.86	-0.21484	-44.86	-0.1709	-44.86	-0.25684	-44.86	-0.22559	-44.86	-0.15137
-44.76	-0.2168	-44.76	-0.20898	-44.76	-0.17773	-44.76	-0.26465	-44.76	-0.22559	-44.76	-0.15723
-44.66	-0.20508	-44.66	-0.19727	-44.66	-0.16602	-44.66	-0.25293	-44.66	-0.21387	-44.66	-0.14551
-44.56	-0.20508	-44.56	-0.20117	-44.56	-0.16602	-44.56	-0.25293	-44.56	-0.20996	-44.56	-0.14551
-44.46	-0.20508	-44.46	-0.21484	-44.46	-0.16211	-44.46	-0.24902	-44.46	-0.2041	-44.46	-0.1416
-44.36	-0.20508	-44.36	-0.20898	-44.36	-0.15625	-44.36	-0.24707	-44.36	-0.2041	-44.36	-0.13574
-44.26	-0.2168	-44.26	-0.2207	-44.26	-0.16797	-44.26	-0.26465	-44.26	-0.21191	-44.26	-0.14746
-44.16	-0.2168	-44.16	-0.20898	-44.16	-0.16797	-44.16	-0.27637	-44.16	-0.19434	-44.16	-0.15527
-44.06	-0.20898	-44.06	-0.20898	-44.06	-0.15625	-44.06	-0.26465	-44.06	-0.18652	-44.06	-0.13574
-43.96	-0.22656	-43.96	-0.19727	-43.96	-0.15625	-43.96	-0.26465	-43.96	-0.2002	-43.96	-0.13574
-43.86	-0.22266	-43.86	-0.20508	-43.86	-0.15234	-43.86	-0.26074	-43.86	-0.19043	-43.86	-0.13184
-43.76	-0.2168	-43.76	-0.19922	-43.76	-0.14648	-43.76	-0.25488	-43.76	-0.18457	-43.76	-0.12988
-43.66	-0.2168	-43.66	-0.19922	-43.66	-0.15039	-43.66	-0.25488	-43.66	-0.18848	-43.66	-0.13574
-43.56	-0.2168	-43.56	-0.20703	-43.56	-0.15625	-43.56	-0.25879	-43.56	-0.20215	-43.56	-0.13574
-43.46	-0.20801	-43.46	-0.20215	-43.46	-0.15137	-43.46	-0.25977	-43.46	-0.19531	-43.46	-0.11914
-43.36	-0.19531	-43.36	-0.19922	-43.36	-0.14844	-43.36	-0.26074	-43.36	-0.19434	-43.36	-0.11231
-43.26	-0.19531	-43.26	-0.20508	-43.26	-0.16211	-43.26	-0.25684	-43.26	-0.19043	-43.26	-0.11231
-43.16	-0.1875	-43.16	-0.20898	-43.16	-0.15234	-43.16	-0.24316	-43.16	-0.17676	-43.16	-0.10449
-43.06	-0.19141	-43.06	-0.20898	-43.06	-0.1582	-43.06	-0.24316	-43.06	-0.17676	-43.06	-0.12012
-42.96	-0.19727	-42.96	-0.20898	-42.96	-0.16211	-42.96	-0.24707	-42.96	-0.17676	-42.96	-0.12598
-42.86	-0.19727	-42.86	-0.20898	-42.86	-0.16797	-42.86	-0.25293	-42.86	-0.18457	-42.86	-0.12598
-42.76	-0.19336	-42.76	-0.20508	-42.76	-0.16797	-42.76	-0.24902	-42.76	-0.18066	-42.76	-0.11035
-42.66	-0.1875	-42.66	-0.19922	-42.66	-0.16797	-42.66	-0.24316	-42.66	-0.1748	-42.66	-0.10059
-42.56	-0.17578	-42.56	-0.19922	-42.56	-0.15625	-42.56	-0.23145	-42.56	-0.16309	-42.56	-0.09863
-42.46	-0.17969	-42.46	-0.19922	-42.46	-0.16797	-42.46	-0.23145	-42.46	-0.16309	-42.46	-0.10449
-42.36	-0.19727	-42.36	-0.20313	-42.36	-0.17188	-42.36	-0.23145	-42.36	-0.16309	-42.36	-0.10449
-42.26	-0.19336	-42.26	-0.20117	-42.26	-0.17383	-42.26	-0.23145	-42.26	-0.15918	-42.26	-0.10059
-42.16	-0.1875	-42.16	-0.19336	-42.16	-0.16797	-42.16	-0.23145	-42.16	-0.15332	-42.16	-0.09473
-42.06	-0.16797	-42.06	-0.19141	-42.06	-0.16016	-42.06	-0.22363	-42.06	-0.14551	-42.06	-0.0752
-41.96	-0.17969	-41.96	-0.19629	-41.96	-0.14844	-41.96	-0.22363	-41.96	-0.14941	-41.96	-0.0752
-41.86	-0.18359	-41.86	-0.20313	-41.86	-0.16016	-41.86	-0.23535	-41.86	-0.15527	-41.86	-0.0752
-41.76	-0.18555	-41.76	-0.19922	-41.76	-0.15625	-41.76	-0.23145	-41.76	-0.14355	-41.76	-0.08301
-41.66	-0.16797	-41.66	-0.18164	-41.66	-0.13867	-41.66	-0.21387	-41.66	-0.12988	-41.66	-0.06934
-41.56	-0.16797	-41.56	-0.18164	-41.56	-0.13867	-41.56	-0.21387	-41.56	-0.13574	-41.56	-0.0752
-41.46	-0.16797	-41.46	-0.18164	-41.46	-0.15039	-41.46	-0.20215	-41.46	-0.13574	-41.46	-0.0752
-41.36	-0.16797	-41.36	-0.18945	-41.36	-0.15625	-41.36	-0.20215	-41.36	-0.13574	-41.36	-0.0752
-41.26	-0.16797	-41.26	-0.18945	-41.26	-0.15625	-41.26	-0.20215	-41.26	-0.13574	-41.26	-0.0752
-41.16	-0.16797	-41.16	-0.18945	-41.16	-0.15625	-41.16	-0.20215	-41.16	-0.13574	-41.16	-0.0791
-41.06	-0.15234	-41.06	-0.17383	-41.06	-0.15625	-41.06	-0.19824	-41.06	-0.12793	-41.06	-0.06934
-40.96	-0.14648	-40.96	-0.16797	-40.96	-0.16406	-40.96	-0.19629	-40.96	-0.12207	-40.96	-0.06348
-40.86	-0.13477	-40.86	-0.17188	-40.86	-0.16016	-40.86	-0.20215	-40.86	-0.12207	-40.86	-0.06348
-40.76	-0.13477	-40.76	-0.17773	-40.76	-0.1543	-40.76	-0.19824	-40.76	-0.12207	-40.76	-0.06348
-40.66	-0.13477	-40.66	-0.17773	-40.66	-0.1582	-40.66	-0.19629	-40.66	-0.12207	-40.66	-0.06348
-40.56	-0.13477	-40.56	-0.17773	-40.56	-0.16406	-40.56	-0.20215	-40.56	-0.12207	-40.56	-0.06836
-40.46	-0.13867	-40.46	-0.17773	-40.46	-0.16406	-40.46	-0.20215	-40.46	-0.12207	-40.46	-0.0752
-40.36	-0.13281	-40.36	-0.18164	-40.36	-0.16406	-40.36	-0.20215	-40.36	-0.12207	-40.36	-0.0752
-40.26	-0.12891	-40.26	-0.18359	-40.26	-0.16016	-40.26	-0.19824	-40.26	-0.12988	-40.26	-0.07129
-40.16	-0.12305	-40.16	-0.17773	-40.16	-0.1543	-40.16	-0.19238	-40.16	-0.12402	-40.16	-0.06543
-40.06	-0.12695	-40.06	-0.16992	-40.06	-0.1543	-40.06	-0.18457	-40.06	-0.12402	-40.06	-0.06543
-39.96	-0.12012	-39.96	-0.16992	-39.96	-0.14844	-39.96	-0.18457	-39.96	-0.12891	-39.96	-0.06934
-39.86	-0.12695	-39.86	-0.16992	-39.86	-0.14844	-39.86	-0.18457	-39.86	-0.13574	-39.86	-0.0752
-39.76	-0.13867	-39.76	-0.16992	-39.76	-0.15234	-39.76	-0.18457	-39.76	-0.13574	-39.76	-0.0752
-39.66	-0.13867	-39.66	-0.16992	-39.66	-0.1543	-39.66	-0.18457	-39.66	-0.13574	-39.66	-0.0752
-39.56	-0.13477	-39.56	-0.16602	-39.56	-0.15625	-39.56	-0.18066	-39.56	-0.13184	-39.56	-0.07129
-39.46	-0.12891	-39.46	-0.17188	-39.46	-0.14844	-39.46	-0.1748	-39.46	-0.12598	-39.46	-0.06543
-39.36	-0.11719	-39.36	-0.16016	-39.36	-0.13281	-39.36	-0.1709	-39.36	-0.12598	-39.36	-0.05762
-39.26	-0.11719	-39.26	-0.16016	-39.26	-0.13477	-39.26	-0.1709	-39.26	-0.12598	-39.26	-0.05957
-39.16	-0.11328	-39.16	-0.15625	-39.16	-0.13477	-39.16	-0.16699	-39.16	-0.12207	-39.16	-0.0498
-39.06	-0.10742	-39.06	-0.15039	-39.06	-0.13477	-39.06	-0.17285	-39.06	-0.11621	-39.06	-0.04395
-38.96	-0.10742	-38.96	-0.15039	-38.96	-0.14648	-38.96	-0.17285	-38.96	-0.12402	-38.96	-0.04785
-38.86	-0.11914	-38.86	-0.1543	-38.86	-0.14648	-38.86	-0.17285	-38.86	-0.12402	-38.86	-0.05371
-38.76	-0.10742	-38.76	-0.16016	-38.76	-0.14648	-38.76	-0.17285	-38.76	-0.12402	-38.76	-0.06543
-38.66	-0.13086	-38.66	-0.17969	-38.66	-0.1582	-38.66	-0.18457	-38.66	-0.14746	-38.66	-0.06934
-38.56	-0.13086	-38.56	-0.17969	-38.56	-0.1582	-38.56	-0.18457	-38.56	-0.14746	-38.56	-0.08691
-38.46	-0.12695	-38.46	-0.17578	-38.46	-0.15918	-38.46	-0.18066	-38.46	-0.14355	-38.46	-0.08301
-38.36	-0.12109	-38.36	-0.16992	-38.36	-0.16016	-38.36	-0.1748	-38.36	-0.14551	-38.36	-0.07715
-38.26	-0.10938	-38.26	-0.17383	-38.26	-0.14844	-38.26	-0.16309	-38.26	-0.12988	-38.26	-0.06543
-38.16	-0.10938	-38.16	-0.17969	-38.16	-0.14844	-38.16	-0.16309	-38.16	-0.13574	-38.16	-0.06543
-38.06	-0.09766	-38.06	-0.17969	-38.06	-0.14844	-38.06	-0.15137	-38.06	-0.14355	-38.06	-0.06543
-37.96	-0.09766	-37.96	-0.17969	-37.96	-0.15234	-37.96	-0.15137	-37.96	-0.14355	-37.96	-0.06543
-37.86	-0.09766	-37.86	-0.17969	-37.86	-0.1543	-37.86	-0.15137	-37.86	-0.14355	-37.86	-0.06543
-37.76	-0.10156	-37.76	-0.17969	-37.76	-0.15234	-37.76	-0.16309	-37.76	-0.14355	-37.76	-0.07715
-37.66	-0.09961	-37.66	-0.16016	-37.66	-0.15039	-37.66	-0.15527	-37.66	-0.13574	-37.66	-0.0752
-37.56	-0.09961	-37.56	-0.16016	-37.56	-0.15039	-37.56	-0.15918	-37.56	-0.13574	-37.56	-0.0752
-37.46	-0.09961	-37.46	-0.14844	-37.46	-0.13867	-37.46	-0.15332	-37.46	-0.12402	-37.46	-0.06348
-37.36	-0.09961	-37.36	-0.15234	-37.36	-0.13867	-37.36	-0.14941	-37.36	-0.12402	-37.36	-0.06348
-37.26	-0.08789	-37.26	-0.1582	-37.26	-0.13867	-37.26	-0.14746	-37.26	-0.13965	-37.26	-0.06348
-37.16	-0.10352	-37.16	-0.16992	-37.16	-0.15039	-37.16	-0.16504	-37.16	-0.15723	-37.16	-0.0752
-37.06	-0.09375	-37.06	-0.1582	-37.06	-0.13867	-37.06	-0.15332	-37.06	-0.14551	-37.06	-0.06348
-36.96	-0.08789	-36.96	-0.1582	-36.96	-0.13477	-36.96	-0.15332	-36.96	-0.14941	-36.96	-0.06348
-36.86	-0.08789	-36.86	-0.1582	-36.86	-0.14063	-36.86	-0.15332	-36.86	-0.15527	-36.86	-0.06348
-36.76	-0.08398	-36.76	-0.15039	-36.76	-0.13867	-36.76	-0.14551	-36.76	-0.14746	-36.76	-0.05957
-36.66	-0.08594	-36.66	-0.15039	-36.66	-0.13867	-36.66	-0.14551	-36.66	-0.14746	-36.66	-0.06543
-36.56	-0.0957	-36.56	-0.15039	-36.56	-0.13086	-36.56	-0.14941	-36.56	-0.15137	-36.56	-0.06543
-36.46	-0.10156	-36.46	-0.1543	-36.46	-0.13086	-36.46	-0.15527	-36.46	-0.15723	-36.46	-0.06934
-36.36	-0.10156	-36.36	-0.16016	-36.36	-0.13086	-36.36	-0.15527	-36.36	-0.15723	-36.36	-0.0752
-36.26	-0.10156	-36.26	-0.15625	-36.26	-0.13477	-36.26	-0.15527	-36.26	-0.15723	-36.26	-0.0752
-36.16	-0.10938	-36.16	-0.16211	-36.16	-0.14063	-36.16	-0.15527	-36.16	-0.16895	-36.16	-0.0752
-36.06	-0.09766	-36.06	-0.1543	-36.06	-0.12891	-36.06	-0.14355	-36.06	-0.15723	-36.06	-0.06738
-35.96	-0.09766	-35.96	-0.15625	-35.96	-0.12891	-35.96	-0.14355	-35.96	-0.15723	-35.96	-0.07324
-35.86	-0.09766	-35.86	-0.15039	-35.86	-0.14063	-35.86	-0.14746	-35.86	-0.15723	-35.86	-0.07324
-35.76	-0.09766	-35.76	-0.15039	-35.76	-0.13477	-35.76	-0.15332	-35.76	-0.15723	-35.76	-0.07324
-35.66	-0.09766	-35.66	-0.1582	-35.66	-0.13281	-35.66	-0.15332	-35.66	-0.15723	-35.66	-0.07324
-35.56	-0.09766	-35.56	-0.16992	-35.56	-0.14648	-35.56	-0.15332	-35.56	-0.16113	-35.56	-0.07324
-35.46	-0.09766	-35.46	-0.16992	-35.46	-0.13867	-35.46	-0.15332	-35.46	-0.14746	-35.46	-0.07813
-35.36	-0.08105	-35.36	-0.15332	-35.36	-0.12207	-35.36	-0.13672	-35.36	-0.13086	-35.36	-0.06836
-35.26	-0.08594	-35.26	-0.13477	-35.26	-0.11523	-35.26	-0.12988	-35.26	-0.13184	-35.26	-0.07324
-35.16	-0.09766	-35.16	-0.14648	-35.16	-0.12695	-35.16	-0.1416	-35.16	-0.14355	-35.16	-0.08496
-35.06	-0.08594	-35.06	-0.13477	-35.06	-0.11523	-35.06	-0.12988	-35.06	-0.13184	-35.06	-0.07324
-34.96	-0.08984	-34.96	-0.13477	-34.96	-0.11523	-34.96	-0.13379	-34.96	-0.13184	-34.96	-0.06543
-34.86	-0.0957	-34.86	-0.14648	-34.86	-0.11914	-34.86	-0.12402	-34.86	-0.13184	-34.86	-0.07129
-34.76	-0.0957	-34.76	-0.13477	-34.76	-0.125	-34.76	-0.11816	-34.76	-0.13184	-34.76	-0.08301
-34.66	-0.10352	-34.66	-0.13477	-34.66	-0.125	-34.66	-0.12207	-34.66	-0.13574	-34.66	-0.08301
-34.56	-0.10352	-34.56	-0.13477	-34.56	-0.125	-34.56	-0.12402	-34.56	-0.1416	-34.56	-0.08301
-34.46	-0.0957	-34.46	-0.12695	-34.46	-0.11719	-34.46	-0.11035	-34.46	-0.13379	-34.46	-0.0752
-34.36	-0.0918	-34.36	-0.12305	-34.36	-0.11328	-34.36	-0.10645	-34.36	-0.12988	-34.36	-0.07129
-34.26	-0.09375	-34.26	-0.125	-34.26	-0.11523	-34.26	-0.12402	-34.26	-0.12402	-34.26	-0.07715
-34.16	-0.09375	-34.16	-0.125	-34.16	-0.11523	-34.16	-0.12988	-34.16	-0.12402	-34.16	-0.08301
-34.06	-0.08594	-34.06	-0.11719	-34.06	-0.10742	-34.06	-0.11816	-34.06	-0.12402	-34.06	-0.0752
-33.96	-0.08984	-33.96	-0.12109	-33.96	-0.11133	-33.96	-0.11231	-33.96	-0.12793	-33.96	-0.06738
-33.86	-0.0957	-33.86	-0.12695	-33.86	-0.11719	-33.86	-0.11231	-33.86	-0.13379	-33.86	-0.07324
-33.76	-0.0918	-33.76	-0.12305	-33.76	-0.11328	-33.76	-0.1084	-33.76	-0.12988	-33.76	-0.06934
-33.66	-0.08594	-33.66	-0.11719	-33.66	-0.10742	-33.66	-0.10254	-33.66	-0.12402	-33.66	-0.06348
-33.56	-0.08594	-33.56	-0.11719	-33.56	-0.10742	-33.56	-0.09082	-33.56	-0.12402	-33.56	-0.06348
-33.46	-0.08203	-33.46	-0.11328	-33.46	-0.10742	-33.46	-0.08691	-33.46	-0.12012	-33.46	-0.05566
-33.36	-0.07617	-33.36	-0.11133	-33.36	-0.10742	-33.36	-0.08105	-33.36	-0.11426	-33.36	-0.05566
-33.26	-0.07617	-33.26	-0.11719	-33.26	-0.10742	-33.26	-0.08105	-33.26	-0.11426	-33.26	-0.05957
-33.16	-0.06445	-33.16	-0.10547	-33.16	-0.0957	-33.16	-0.06152	-33.16	-0.10254	-33.16	-0.04199
-33.06	-0.06836	-33.06	-0.10547	-33.06	-0.09961	-33.06	-0.06152	-33.06	-0.10254	-33.06	-0.04199
-32.96	-0.08594	-32.96	-0.11719	-32.96	-0.11719	-32.96	-0.07324	-32.96	-0.11816	-32.96	-0.05371
-32.86	-0.07422	-32.86	-0.09766	-32.86	-0.10547	-32.86	-0.06152	-32.86	-0.10449	-32.86	-0.04199
-32.76	-0.07422	-32.76	-0.09766	-32.76	-0.10547	-32.76	-0.06543	-32.76	-0.10449	-32.76	-0.04199
-32.66	-0.06641	-32.66	-0.08984	-32.66	-0.09766	-32.66	-0.06348	-32.66	-0.09668	-32.66	-0.03418
-32.56	-0.06641	-32.56	-0.08984	-32.56	-0.09766	-32.56	-0.06348	-32.56	-0.09668	-32.56	-0.03418
-32.46	-0.0625	-32.46	-0.08984	-32.46	-0.09766	-32.46	-0.06348	-32.46	-0.09668	-32.46	-0.03809
-32.36	-0.06836	-32.36	-0.08984	-32.36	-0.09766	-32.36	-0.06348	-32.36	-0.09668	-32.36	-0.04395
-32.26	-0.06836	-32.26	-0.07813	-32.26	-0.09766	-32.26	-0.06348	-32.26	-0.09668	-32.26	-0.04395
-32.16	-0.06836	-32.16	-0.06641	-32.16	-0.08984	-32.16	-0.05176	-32.16	-0.08496	-32.16	-0.02832
-32.06	-0.07422	-32.06	-0.06641	-32.06	-0.0957	-32.06	-0.05176	-32.06	-0.08496	-32.06	-0.03418
-31.96	-0.07422	-31.96	-0.08301	-31.96	-0.0957	-31.96	-0.05176	-31.96	-0.08496	-31.96	-0.03418
-31.86	-0.07422	-31.86	-0.08984	-31.86	-0.0957	-31.86	-0.05176	-31.86	-0.08496	-31.86	-0.03418
-31.76	-0.08594	-31.76	-0.10156	-31.76	-0.10742	-31.76	-0.06348	-31.76	-0.10059	-31.76	-0.0459
-31.66	-0.08594	-31.66	-0.10156	-31.66	-0.10742	-31.66	-0.06836	-31.66	-0.10254	-31.66	-0.0459
-31.56	-0.09082	-31.56	-0.10156	-31.56	-0.11523	-31.56	-0.0752	-31.56	-0.10059	-31.56	-0.0459
-31.46	-0.09375	-31.46	-0.09766	-31.46	-0.10352	-31.46	-0.07129	-31.46	-0.10254	-31.46	-0.04688
-31.36	-0.08789	-31.36	-0.09961	-31.36	-0.09766	-31.36	-0.06543	-31.36	-0.10449	-31.36	-0.04785
-31.26	-0.08398	-31.26	-0.0957	-31.26	-0.09863	-31.26	-0.06152	-31.26	-0.10059	-31.26	-0.04395
-31.16	-0.08984	-31.16	-0.08984	-31.16	-0.09961	-31.16	-0.05566	-31.16	-0.09473	-31.16	-0.03809
-31.06	-0.07813	-31.06	-0.07813	-31.06	-0.08789	-31.06	-0.03906	-31.06	-0.08301	-31.06	-0.02637
-30.96	-0.08984	-30.96	-0.08984	-30.96	-0.09961	-30.96	-0.04395	-30.96	-0.09473	-30.96	-0.03809
-30.86	-0.09375	-30.86	-0.09375	-30.86	-0.09961	-30.86	-0.04395	-30.86	-0.09473	-30.86	-0.02637
-30.76	-0.0957	-30.76	-0.0957	-30.76	-0.0957	-30.76	-0.04492	-30.76	-0.09082	-30.76	-0.02246
-30.66	-0.08594	-30.66	-0.08984	-30.66	-0.08984	-30.66	-0.0459	-30.66	-0.08496	-30.66	-0.0166
-30.56	-0.08398	-30.56	-0.08984	-30.56	-0.08984	-30.56	-0.0459	-30.56	-0.08496	-30.56	-0.0166
-30.46	-0.08984	-30.46	-0.10156	-30.46	-0.08984	-30.46	-0.0459	-30.46	-0.09668	-30.46	-0.0166
-30.36	-0.08984	-30.36	-0.10156	-30.36	-0.09766	-30.36	-0.0459	-30.36	-0.09668	-30.36	-0.0166
-30.26	-0.08984	-30.26	-0.10547	-30.26	-0.08984	-30.26	-0.0459	-30.26	-0.09668	-30.26	-0.0166
-30.16	-0.08984	-30.16	-0.11133	-30.16	-0.08496	-30.16	-0.0459	-30.16	-0.10156	-30.16	-0.0166
-30.06	-0.07813	-30.06	-0.09961	-30.06	-0.08594	-30.06	-0.0459	-30.06	-0.1084	-30.06	-0.02051
-29.96	-0.08203	-29.96	-0.09961	-29.96	-0.08594	-29.96	-0.0459	-29.96	-0.1084	-29.96	-0.02637
-29.86	-0.08789	-29.86	-0.09961	-29.86	-0.07813	-29.86	-0.0459	-29.86	-0.09668	-29.86	-0.02637
-29.76	-0.0957	-29.76	-0.08789	-29.76	-0.08203	-29.76	-0.04199	-29.76	-0.09277	-29.76	-0.01465
-29.66	-0.08984	-29.66	-0.08203	-29.66	-0.07617	-29.66	-0.03613	-29.66	-0.08691	-29.66	-0.00879
-29.56	-0.08984	-29.56	-0.08594	-29.56	-0.07617	-29.56	-0.03613	-29.56	-0.08691	-29.56	-0.00879
-29.46	-0.07813	-29.46	-0.08008	-29.46	-0.06934	-29.46	-0.02441	-29.46	-0.08691	-29.46	-0.000976563
-29.36	-0.06641	-29.36	-0.08008	-29.36	-0.07617	-29.36	-0.02441	-29.36	-0.09082	-29.36	-0.00684
-29.26	-0.07031	-29.26	-0.08008	-29.26	-0.07617	-29.26	-0.02441	-29.26	-0.09668	-29.26	-0.00684
-29.16	-0.07617	-29.16	-0.08398	-29.16	-0.07617	-29.16	-0.02441	-29.16	-0.09668	-29.16	0.00488
-29.06	-0.07617	-29.06	-0.08984	-29.06	-0.07617	-29.06	-0.02441	-29.06	-0.08496	-29.06	0.00488
-28.96	-0.08008	-28.96	-0.08984	-28.96	-0.07617	-28.96	-0.02441	-28.96	-0.09668	-28.96	0.00488
-28.86	-0.08594	-28.86	-0.07813	-28.86	-0.07617	-28.86	-0.02832	-28.86	-0.09668	-28.86	-0.00684
-28.76	-0.08594	-28.76	-0.08203	-28.76	-0.08008	-28.76	-0.03418	-28.76	-0.08887	-28.76	-0.01074
-28.66	-0.08594	-28.66	-0.08789	-28.66	-0.08594	-28.66	-0.04199	-28.66	-0.09473	-28.66	-0.00488
-28.56	-0.08594	-28.56	-0.08789	-28.56	-0.08594	-28.56	-0.03418	-28.56	-0.09473	-28.56	-0.00488
-28.46	-0.08594	-28.46	-0.08789	-28.46	-0.08594	-28.46	-0.03809	-28.46	-0.09863	-28.46	-0.00879
-28.36	-0.08594	-28.36	-0.08789	-28.36	-0.08594	-28.36	-0.04395	-28.36	-0.09277	-28.36	-0.01465
-28.26	-0.08594	-28.26	-0.08789	-28.26	-0.08984	-28.26	-0.04395	-28.26	-0.08691	-28.26	-0.01465
-28.16	-0.08594	-28.16	-0.08789	-28.16	-0.0957	-28.16	-0.04395	-28.16	-0.09473	-28.16	-0.01465
-28.06	-0.08594	-28.06	-0.09961	-28.06	-0.10742	-28.06	-0.04785	-28.06	-0.08691	-28.06	-0.01465
-27.96	-0.09766	-27.96	-0.11133	-27.96	-0.11914	-27.96	-0.06543	-27.96	-0.10254	-27.96	-0.02637
-27.86	-0.09766	-27.86	-0.11133	-27.86	-0.11914	-27.86	-0.06934	-27.86	-0.1084	-27.86	-0.02637
-27.76	-0.09766	-27.76	-0.11133	-27.76	-0.11914	-27.76	-0.0752	-27.76	-0.09668	-27.76	-0.03027
-27.66	-0.09668	-27.66	-0.10645	-27.66	-0.11426	-27.66	-0.07031	-27.66	-0.0957	-27.66	-0.03125
-27.56	-0.10059	-27.56	-0.09277	-27.56	-0.11231	-27.56	-0.06836	-27.56	-0.09961	-27.56	-0.0293
-27.46	-0.10254	-27.46	-0.10645	-27.46	-0.10254	-27.46	-0.07422	-27.46	-0.10156	-27.46	-0.03125
-27.36	-0.10059	-27.36	-0.10449	-27.36	-0.10059	-27.36	-0.07813	-27.36	-0.09961	-27.36	-0.0293
-27.26	-0.10742	-27.26	-0.11133	-27.26	-0.10742	-27.26	-0.08496	-27.26	-0.10645	-27.26	-0.03613
-27.16	-0.11426	-27.16	-0.10645	-27.16	-0.10254	-27.16	-0.08008	-27.16	-0.10156	-27.16	-0.03516
-27.06	-0.0957	-27.06	-0.09961	-27.06	-0.0957	-27.06	-0.08105	-27.06	-0.09473	-27.06	-0.03418
-26.96	-0.11231	-26.96	-0.10449	-26.96	-0.10059	-26.96	-0.08203	-26.96	-0.08789	-26.96	-0.04297
-26.86	-0.11426	-26.86	-0.10645	-26.86	-0.10254	-26.86	-0.08594	-26.86	-0.09375	-26.86	-0.05078
-26.76	-0.12012	-26.76	-0.10449	-26.76	-0.10059	-26.76	-0.07813	-26.76	-0.09766	-26.76	-0.04883
-26.66	-0.13086	-26.66	-0.11523	-26.66	-0.11133	-26.66	-0.08887	-26.66	-0.10449	-26.66	-0.05566
-26.56	-0.13184	-26.56	-0.12402	-26.56	-0.11231	-26.56	-0.08984	-26.56	-0.09961	-26.56	-0.05078
-26.46	-0.125	-26.46	-0.11719	-26.46	-0.10547	-26.46	-0.08301	-26.46	-0.08496	-26.46	-0.04395
-26.36	-0.13672	-26.36	-0.11719	-26.36	-0.10547	-26.36	-0.08301	-26.36	-0.09277	-26.36	-0.04395
-26.26	-0.13672	-26.26	-0.11719	-26.26	-0.10547	-26.26	-0.08691	-26.26	-0.08887	-26.26	-0.04395
-26.16	-0.13672	-26.16	-0.11719	-26.16	-0.10547	-26.16	-0.09277	-26.16	-0.09473	-26.16	-0.04395
-26.06	-0.125	-26.06	-0.11719	-26.06	-0.11719	-26.06	-0.10059	-26.06	-0.09473	-26.06	-0.03613
-25.96	-0.12109	-25.96	-0.10547	-25.96	-0.10156	-25.96	-0.09668	-25.96	-0.09473	-25.96	-0.03809
-25.86	-0.11523	-25.86	-0.09961	-25.86	-0.10742	-25.86	-0.09082	-25.86	-0.09473	-25.86	-0.03223
-25.76	-0.11523	-25.76	-0.09961	-25.76	-0.10742	-25.76	-0.10254	-25.76	-0.09473	-25.76	-0.03223
-25.66	-0.11523	-25.66	-0.10352	-25.66	-0.10742	-25.66	-0.10254	-25.66	-0.09473	-25.66	-0.03711
-25.56	-0.11523	-25.56	-0.10938	-25.56	-0.10742	-25.56	-0.10254	-25.56	-0.09863	-25.56	-0.04395
-25.46	-0.12305	-25.46	-0.11719	-25.46	-0.11523	-25.46	-0.11035	-25.46	-0.1084	-25.46	-0.05176
-25.36	-0.11523	-25.36	-0.10938	-25.36	-0.10742	-25.36	-0.10254	-25.36	-0.09863	-25.36	-0.04785
-25.26	-0.12305	-25.26	-0.11719	-25.26	-0.11523	-25.26	-0.11523	-25.26	-0.10059	-25.26	-0.06152
-25.16	-0.11523	-25.16	-0.11719	-25.16	-0.11523	-25.16	-0.12207	-25.16	-0.10059	-25.16	-0.06152
-25.06	-0.11523	-25.06	-0.11719	-25.06	-0.11523	-25.06	-0.11035	-25.06	-0.09277	-25.06	-0.07715
-24.96	-0.11914	-24.96	-0.11328	-24.96	-0.11133	-24.96	-0.11035	-24.96	-0.09375	-24.96	-0.0791
-24.86	-0.11328	-24.86	-0.10742	-24.86	-0.10547	-24.86	-0.11035	-24.86	-0.09473	-24.86	-0.07715
-24.76	-0.11328	-24.76	-0.10742	-24.76	-0.10938	-24.76	-0.11035	-24.76	-0.09473	-24.76	-0.08301
-24.66	-0.11719	-24.66	-0.10742	-24.66	-0.11523	-24.66	-0.11035	-24.66	-0.09473	-24.66	-0.08691
-24.56	-0.12305	-24.56	-0.10742	-24.56	-0.11523	-24.56	-0.12598	-24.56	-0.09863	-24.56	-0.09277
-24.46	-0.12305	-24.46	-0.0957	-24.46	-0.11914	-24.46	-0.13184	-24.46	-0.10449	-24.46	-0.09277
-24.36	-0.12305	-24.36	-0.11133	-24.36	-0.125	-24.36	-0.13184	-24.36	-0.10449	-24.36	-0.09277
-24.26	-0.11523	-24.26	-0.10938	-24.26	-0.12109	-24.26	-0.12402	-24.26	-0.09668	-24.26	-0.08887
-24.16	-0.13477	-24.16	-0.10547	-24.16	-0.13477	-24.16	-0.13574	-24.16	-0.1084	-24.16	-0.10254
-24.06	-0.13477	-24.06	-0.10547	-24.06	-0.13477	-24.06	-0.1416	-24.06	-0.11426	-24.06	-0.10254
-23.96	-0.13086	-23.96	-0.10156	-23.96	-0.12305	-23.96	-0.1377	-23.96	-0.11035	-23.96	-0.09863
-23.86	-0.12988	-23.86	-0.10059	-23.86	-0.13477	-23.86	-0.13184	-23.86	-0.1084	-23.86	-0.09277
-23.76	-0.13672	-23.76	-0.10742	-23.76	-0.12305	-23.76	-0.13574	-23.76	-0.11426	-23.76	-0.09277
-23.66	-0.13672	-23.66	-0.10742	-23.66	-0.12305	-23.66	-0.1416	-23.66	-0.10254	-23.66	-0.09277
-23.56	-0.13672	-23.56	-0.11914	-23.56	-0.12793	-23.56	-0.1416	-23.56	-0.10254	-23.56	-0.09668
-23.46	-0.13672	-23.46	-0.11914	-23.46	-0.13477	-23.46	-0.1416	-23.46	-0.10254	-23.46	-0.10254
-23.36	-0.13672	-23.36	-0.12305	-23.36	-0.13477	-23.36	-0.14551	-23.36	-0.10254	-23.36	-0.10254
-23.26	-0.13281	-23.26	-0.12109	-23.26	-0.12305	-23.26	-0.14746	-23.26	-0.10254	-23.26	-0.10254
-23.16	-0.12695	-23.16	-0.10938	-23.16	-0.11719	-23.16	-0.1416	-23.16	-0.10254	-23.16	-0.10254
-23.06	-0.12695	-23.06	-0.10938	-23.06	-0.12109	-23.06	-0.14551	-23.06	-0.10254	-23.06	-0.10254
-22.96	-0.12695	-22.96	-0.11328	-22.96	-0.12695	-22.96	-0.15137	-22.96	-0.10254	-22.96	-0.10254
-22.86	-0.12695	-22.86	-0.11914	-22.86	-0.12695	-22.86	-0.15137	-22.86	-0.10645	-22.86	-0.11426
-22.76	-0.12305	-22.76	-0.11914	-22.76	-0.12695	-22.76	-0.14746	-22.76	-0.1084	-22.76	-0.11523
-22.66	-0.11719	-22.66	-0.11914	-22.66	-0.12695	-22.66	-0.14551	-22.66	-0.10254	-22.66	-0.11621
-22.56	-0.13281	-22.56	-0.13086	-22.56	-0.12695	-22.56	-0.16309	-22.56	-0.11426	-22.56	-0.12793
-22.46	-0.13867	-22.46	-0.13477	-22.46	-0.12695	-22.46	-0.15137	-22.46	-0.11426	-22.46	-0.12793
-22.36	-0.13477	-22.36	-0.13672	-22.36	-0.12305	-22.36	-0.16406	-22.36	-0.11426	-22.36	-0.12402
-22.26	-0.13281	-22.26	-0.13086	-22.26	-0.11719	-22.26	-0.15332	-22.26	-0.11426	-22.26	-0.11816
-22.16	-0.13477	-22.16	-0.13086	-22.16	-0.12109	-22.16	-0.15332	-22.16	-0.11426	-22.16	-0.12207
-22.06	-0.12891	-22.06	-0.13477	-22.06	-0.11914	-22.06	-0.16504	-22.06	-0.11426	-22.06	-0.12793
-21.96	-0.13281	-21.96	-0.14063	-21.96	-0.12695	-21.96	-0.16504	-21.96	-0.11816	-21.96	-0.13184
-21.86	-0.12695	-21.86	-0.13281	-21.86	-0.10742	-21.86	-0.15723	-21.86	-0.11231	-21.86	-0.12598
-21.76	-0.12305	-21.76	-0.13477	-21.76	-0.10352	-21.76	-0.15918	-21.76	-0.1084	-21.76	-0.12988
-21.66	-0.11719	-21.66	-0.12891	-21.66	-0.10547	-21.66	-0.1416	-21.66	-0.10254	-21.66	-0.11621
-21.56	-0.11719	-21.56	-0.13281	-21.56	-0.10156	-21.56	-0.1416	-21.56	-0.10254	-21.56	-0.12012
-21.46	-0.12109	-21.46	-0.13867	-21.46	-0.11523	-21.46	-0.1377	-21.46	-0.10742	-21.46	-0.12598
-21.36	-0.13867	-21.36	-0.13867	-21.36	-0.12695	-21.36	-0.15527	-21.36	-0.12598	-21.36	-0.1416
-21.26	-0.14258	-21.26	-0.14648	-21.26	-0.12305	-21.26	-0.15918	-21.26	-0.12988	-21.26	-0.13965
-21.16	-0.14453	-21.16	-0.1543	-21.16	-0.125	-21.16	-0.16113	-21.16	-0.14355	-21.16	-0.1416
-21.06	-0.13867	-21.06	-0.14844	-21.06	-0.12305	-21.06	-0.15918	-21.06	-0.1377	-21.06	-0.15137
-20.96	-0.14258	-20.96	-0.14844	-20.96	-0.12891	-20.96	-0.16504	-20.96	-0.1377	-20.96	-0.15723
-20.86	-0.14355	-20.86	-0.14844	-20.86	-0.12402	-20.86	-0.16016	-20.86	-0.13281	-20.86	-0.15625
-20.76	-0.125	-20.76	-0.14063	-20.76	-0.12109	-20.76	-0.15723	-20.76	-0.12598	-20.76	-0.14355
-20.66	-0.12891	-20.66	-0.14063	-20.66	-0.11523	-20.66	-0.16309	-20.66	-0.13379	-20.66	-0.14746
-20.56	-0.12695	-20.56	-0.14063	-20.56	-0.11133	-20.56	-0.15918	-20.56	-0.13379	-20.56	-0.14941
-20.46	-0.12695	-20.46	-0.14844	-20.46	-0.11328	-20.46	-0.15332	-20.46	-0.1416	-20.46	-0.15625
-20.36	-0.13281	-20.36	-0.14844	-20.36	-0.11719	-20.36	-0.15918	-20.36	-0.1416	-20.36	-0.16309
-20.26	-0.12891	-20.26	-0.14453	-20.26	-0.11914	-20.26	-0.15527	-20.26	-0.1377	-20.26	-0.15918
-20.16	-0.12695	-20.16	-0.14258	-20.16	-0.11328	-20.16	-0.1416	-20.16	-0.12793	-20.16	-0.16504
-20.06	-0.13281	-20.06	-0.14844	-20.06	-0.11328	-20.06	-0.14551	-20.06	-0.13379	-20.06	-0.15723
-19.96	-0.13281	-19.96	-0.14844	-19.96	-0.11816	-19.96	-0.15137	-19.96	-0.13379	-19.96	-0.16309
-19.86	-0.13281	-19.86	-0.14844	-19.86	-0.11328	-19.86	-0.14746	-19.86	-0.1377	-19.86	-0.15918
-19.76	-0.125	-19.76	-0.14063	-19.76	-0.10742	-19.76	-0.13379	-19.76	-0.12402	-19.76	-0.14551
-19.66	-0.11719	-19.66	-0.14063	-19.66	-0.09961	-19.66	-0.12207	-19.66	-0.12402	-19.66	-0.1377
-19.56	-0.11719	-19.56	-0.14063	-19.56	-0.11133	-19.56	-0.12207	-19.56	-0.12402	-19.56	-0.14355
-19.46	-0.11719	-19.46	-0.14063	-19.46	-0.11328	-19.46	-0.12207	-19.46	-0.12012	-19.46	-0.13965
-19.36	-0.11328	-19.36	-0.12891	-19.36	-0.09961	-19.36	-0.12207	-19.36	-0.11816	-19.36	-0.13379
-19.26	-0.11914	-19.26	-0.13672	-19.26	-0.10742	-19.26	-0.1416	-19.26	-0.13184	-19.26	-0.1416
-19.16	-0.11719	-19.16	-0.12891	-19.16	-0.09961	-19.16	-0.13379	-19.16	-0.13574	-19.16	-0.12598
-19.06	-0.11816	-19.06	-0.12891	-19.06	-0.0957	-19.06	-0.12988	-19.06	-0.13184	-19.06	-0.12598
-18.96	-0.12695	-18.96	-0.13672	-18.96	-0.10156	-18.96	-0.13574	-18.96	-0.13379	-18.96	-0.13379
-18.86	-0.12695	-18.86	-0.13672	-18.86	-0.0957	-18.86	-0.12988	-18.86	-0.13379	-18.86	-0.13379
-18.76	-0.12695	-18.76	-0.14063	-18.76	-0.0957	-18.76	-0.12988	-18.76	-0.13379	-18.76	-0.1377
-18.66	-0.12305	-18.66	-0.14258	-18.66	-0.0918	-18.66	-0.11816	-18.66	-0.13379	-18.66	-0.13965
-18.56	-0.11719	-18.56	-0.12891	-18.56	-0.08984	-18.56	-0.11231	-18.56	-0.12207	-18.56	-0.12207
-18.46	-0.10547	-18.46	-0.12891	-18.46	-0.0918	-18.46	-0.11231	-18.46	-0.12207	-18.46	-0.12598
-18.36	-0.11328	-18.36	-0.13672	-18.36	-0.09766	-18.36	-0.11328	-18.36	-0.12988	-18.36	-0.13965
-18.26	-0.11133	-18.26	-0.13086	-18.26	-0.09766	-18.26	-0.11426	-18.26	-0.12402	-18.26	-0.1377
-18.16	-0.11328	-18.16	-0.12695	-18.16	-0.09375	-18.16	-0.11035	-18.16	-0.12402	-18.16	-0.13965
-18.06	-0.09961	-18.06	-0.12109	-18.06	-0.08789	-18.06	-0.09277	-18.06	-0.12402	-18.06	-0.13379
-17.96	-0.09961	-17.96	-0.12109	-17.96	-0.08789	-17.96	-0.09668	-17.96	-0.12402	-17.96	-0.13379
-17.86	-0.10352	-17.86	-0.125	-17.86	-0.08789	-17.86	-0.10254	-17.86	-0.12793	-17.86	-0.12598
-17.76	-0.10938	-17.76	-0.12695	-17.76	-0.0918	-17.76	-0.10254	-17.76	-0.13379	-17.76	-0.1377
-17.66	-0.10938	-17.66	-0.125	-17.66	-0.09766	-17.66	-0.09473	-17.66	-0.13379	-17.66	-0.13574
-17.56	-0.09277	-17.56	-0.11426	-17.56	-0.09277	-17.56	-0.08984	-17.56	-0.12891	-17.56	-0.13086
-17.46	-0.08984	-17.46	-0.11231	-17.46	-0.08594	-17.46	-0.08691	-17.46	-0.12598	-17.46	-0.12402
-17.36	-0.0957	-17.36	-0.11914	-17.36	-0.08984	-17.36	-0.09277	-17.36	-0.12402	-17.36	-0.12402
-17.26	-0.10352	-17.26	-0.11523	-17.26	-0.10352	-17.26	-0.08887	-17.26	-0.12012	-17.26	-0.1084
-17.16	-0.09766	-17.16	-0.10938	-17.16	-0.09766	-17.16	-0.08301	-17.16	-0.11426	-17.16	-0.10645
-17.06	-0.09766	-17.06	-0.10938	-17.06	-0.09766	-17.06	-0.08301	-17.06	-0.11426	-17.06	-0.11231
-16.96	-0.09766	-16.96	-0.11719	-16.96	-0.11328	-16.96	-0.09473	-16.96	-0.12695	-16.96	-0.12012
-16.86	-0.09766	-16.86	-0.11133	-16.86	-0.10742	-16.86	-0.09473	-16.86	-0.12793	-16.86	-0.11426
-16.76	-0.08594	-16.76	-0.10352	-16.76	-0.0957	-16.76	-0.07129	-16.76	-0.11621	-16.76	-0.10254
-16.66	-0.08594	-16.66	-0.10938	-16.66	-0.09961	-16.66	-0.07129	-16.66	-0.11621	-16.66	-0.10254
-16.56	-0.08594	-16.56	-0.10938	-16.56	-0.10547	-16.56	-0.07129	-16.56	-0.11621	-16.56	-0.10742
-16.46	-0.08203	-16.46	-0.10547	-16.46	-0.10156	-16.46	-0.06738	-16.46	-0.11231	-16.46	-0.10547
-16.36	-0.07617	-16.36	-0.09961	-16.36	-0.0957	-16.36	-0.07324	-16.36	-0.10645	-16.36	-0.09766
-16.26	-0.08008	-16.26	-0.09961	-16.26	-0.09961	-16.26	-0.07324	-16.26	-0.10645	-16.26	-0.10449
-16.16	-0.07422	-16.16	-0.08398	-16.16	-0.10156	-16.16	-0.06934	-16.16	-0.10254	-16.16	-0.10059
-16.06	-0.06836	-16.06	-0.07813	-16.06	-0.0957	-16.06	-0.06348	-16.06	-0.10059	-16.06	-0.09473
-15.96	-0.06836	-15.96	-0.09375	-15.96	-0.0957	-15.96	-0.06348	-15.96	-0.10645	-15.96	-0.09473
-15.86	-0.07227	-15.86	-0.08789	-15.86	-0.0957	-15.86	-0.06738	-15.86	-0.10645	-15.86	-0.09473
-15.76	-0.07422	-15.76	-0.0957	-15.76	-0.08789	-15.76	-0.06934	-15.76	-0.09863	-15.76	-0.09473
-15.66	-0.06836	-15.66	-0.07813	-15.66	-0.0957	-15.66	-0.06348	-15.66	-0.09082	-15.66	-0.08691
-15.56	-0.06836	-15.56	-0.07813	-15.56	-0.08789	-15.56	-0.06348	-15.56	-0.09668	-15.56	-0.09473
-15.46	-0.06836	-15.46	-0.07813	-15.46	-0.0957	-15.46	-0.06348	-15.46	-0.09668	-15.46	-0.09473
-15.36	-0.06445	-15.36	-0.07422	-15.36	-0.08398	-15.36	-0.05957	-15.36	-0.09668	-15.36	-0.08301
-15.26	-0.05859	-15.26	-0.06836	-15.26	-0.08594	-15.26	-0.05762	-15.26	-0.09277	-15.26	-0.08496
-15.16	-0.04297	-15.16	-0.06445	-15.16	-0.07422	-15.16	-0.05957	-15.16	-0.08691	-15.16	-0.08105
-15.06	-0.03711	-15.06	-0.05859	-15.06	-0.06836	-15.06	-0.05371	-15.06	-0.0752	-15.06	-0.0752
-14.96	-0.03711	-14.96	-0.05859	-14.96	-0.06836	-14.96	-0.05371	-14.96	-0.0752	-14.96	-0.0752
-14.86	-0.03711	-14.86	-0.05859	-14.86	-0.06836	-14.86	-0.05371	-14.86	-0.0752	-14.86	-0.0752
-14.76	-0.04102	-14.76	-0.05859	-14.76	-0.07324	-14.76	-0.05371	-14.76	-0.0791	-14.76	-0.0752
-14.66	-0.03027	-14.66	-0.04199	-14.66	-0.05859	-14.66	-0.04102	-14.66	-0.06055	-14.66	-0.05859
-14.56	-0.02344	-14.56	-0.04688	-14.56	-0.04492	-14.56	-0.03613	-14.56	-0.05371	-14.56	-0.05176
-14.46	-0.02344	-14.46	-0.04688	-14.46	-0.06152	-14.46	-0.0459	-14.46	-0.06543	-14.46	-0.05566
-14.36	-0.02832	-14.36	-0.05859	-14.36	-0.07617	-14.36	-0.05176	-14.36	-0.06543	-14.36	-0.05566
-14.26	-0.03516	-14.26	-0.04688	-14.26	-0.07617	-14.26	-0.05176	-14.26	-0.06543	-14.26	-0.05566
-14.16	-0.03027	-14.16	-0.05859	-14.16	-0.06836	-14.16	-0.05176	-14.16	-0.06934	-14.16	-0.05957
-14.06	-0.01172	-14.06	-0.03516	-14.06	-0.05664	-14.06	-0.04004	-14.06	-0.05957	-14.06	-0.05371
-13.96	-0.0127	-13.96	-0.03125	-13.96	-0.06445	-13.96	-0.04395	-13.96	-0.0498	-13.96	-0.0498
-13.86	-0.01758	-13.86	-0.0332	-13.86	-0.06055	-13.86	-0.03809	-13.86	-0.04004	-13.86	-0.04785
-13.76	-0.01953	-13.76	-0.04102	-13.76	-0.0625	-13.76	-0.02637	-13.76	-0.04785	-13.76	-0.0498
-13.66	-0.01367	-13.66	-0.03516	-13.66	-0.05664	-13.66	-0.02441	-13.66	-0.04199	-13.66	-0.04785
-13.56	-0.01758	-13.56	-0.03516	-13.56	-0.05664	-13.56	-0.03027	-13.56	-0.04199	-13.56	-0.0498
-13.46	-0.03516	-13.46	-0.04688	-13.46	-0.06836	-13.46	-0.04199	-13.46	-0.0459	-13.46	-0.05566
-13.36	-0.03516	-13.36	-0.04688	-13.36	-0.06836	-13.36	-0.04199	-13.36	-0.0459	-13.36	-0.05957
-13.26	-0.03516	-13.26	-0.04297	-13.26	-0.06836	-13.26	-0.03809	-13.26	-0.0498	-13.26	-0.06152
-13.16	-0.02344	-13.16	-0.02539	-13.16	-0.06445	-13.16	-0.02441	-13.16	-0.02832	-13.16	-0.05176
-13.06	-0.02344	-13.06	-0.0293	-13.06	-0.05664	-13.06	-0.03027	-13.06	-0.03418	-13.06	-0.04395
-12.96	-0.01953	-12.96	-0.03125	-12.96	-0.05273	-12.96	-0.02637	-12.96	-0.01855	-12.96	-0.04004
-12.86	-0.01367	-12.86	-0.02539	-12.86	-0.04688	-12.86	-0.02051	-12.86	-0.0166	-12.86	-0.03418
-12.76	-0.01367	-12.76	-0.02539	-12.76	-0.04688	-12.76	-0.02051	-12.76	-0.02246	-12.76	-0.03418
-12.66	-0.01367	-12.66	-0.02539	-12.66	-0.04688	-12.66	-0.02051	-12.66	-0.02246	-12.66	-0.03027
-12.56	-0.01367	-12.56	-0.0293	-12.56	-0.04688	-12.56	-0.02051	-12.56	-0.02246	-12.56	-0.02832
-12.46	-0.02539	-12.46	-0.03125	-12.46	-0.04297	-12.46	-0.0166	-12.46	-0.01855	-12.46	-0.03027
-12.36	-0.02539	-12.36	-0.02539	-12.36	-0.04102	-12.36	-0.01074	-12.36	-0.0127	-12.36	-0.02441
-12.26	-0.01758	-12.26	-0.01758	-12.26	-0.03516	-12.26	-0.00293	-12.26	-0.00488	-12.26	-0.0166
-12.16	-0.01758	-12.16	-0.01367	-12.16	-0.0332	-12.16	-0.01074	-12.16	-0.00488	-12.16	-0.0166
-12.06	-0.00977	-12.06	-0.02734	-12.06	-0.03906	-12.06	-0.01074	-12.06	-0.00488	-12.06	-0.0166
-11.96	-0.02734	-11.96	-0.02734	-11.96	-0.03906	-11.96	-0.01074	-11.96	-0.0166	-11.96	-0.02832
-11.86	-0.01563	-11.86	-0.02734	-11.86	-0.03906	-11.86	-0.01074	-11.86	-0.0166	-11.86	-0.02637
-11.76	-0.01953	-11.76	-0.02734	-11.76	-0.03906	-11.76	-0.01074	-11.76	-0.0166	-11.76	-0.02637
-11.66	-0.04102	-11.66	-0.03125	-11.66	-0.04297	-11.66	-0.01465	-11.66	-0.02441	-11.66	-0.03027
-11.56	-0.03516	-11.56	-0.02539	-11.56	-0.03711	-11.56	-0.01367	-11.56	-0.02441	-11.56	-0.02441
-11.46	-0.03125	-11.46	-0.01758	-11.46	-0.02148	-11.46	-0.0127	-11.46	-0.0166	-11.46	-0.02051
-11.36	-0.04492	-11.36	-0.02539	-11.36	-0.03516	-11.36	-0.02051	-11.36	-0.0127	-11.36	-0.03418
-11.26	-0.04102	-11.26	-0.02148	-11.26	-0.03125	-11.26	-0.0166	-11.26	-0.00488	-11.26	-0.03027
-11.16	-0.01563	-11.16	-0.00781	-11.16	-0.01758	-11.16	-0.01465	-11.16	0.01074	-11.16	-0.0166
-11.06	-0.02344	-11.06	-0.01563	-11.06	-0.02539	-11.06	-0.02246	-11.06	-0.00293	-11.06	-0.02441
-10.96	-0.02344	-10.96	-0.01563	-10.96	-0.02539	-10.96	-0.02246	-10.96	-0.00293	-10.96	-0.02441
-10.86	-0.01563	-10.86	-0.00781	-10.86	-0.01758	-10.86	-0.01465	-10.86	-0.00684	-10.86	-0.0166
-10.76	-0.01563	-10.76	0	-10.76	-0.01367	-10.76	-0.01465	-10.76	-0.01074	-10.76	-0.0166
-10.66	-0.02734	-10.66	-0.00781	-10.66	-0.01563	-10.66	-0.01465	-10.66	-0.0127	-10.66	-0.000976563
-10.56	-0.02734	-10.56	0	-10.56	-0.01758	-10.56	-0.01465	-10.56	-0.00684	-10.56	0.00488
-10.46	-0.01563	-10.46	0.01172	-10.46	0.00195	-10.46	-0.00293	-10.46	0.0166	-10.46	0.0166
-10.36	-0.01074	-10.36	0.0166	-10.36	0.00684	-10.36	0.00195	-10.36	0.00977	-10.36	0.01758
-10.26	0.00293	-10.26	0.02344	-10.26	0.01367	-10.26	0.00879	-10.26	0.02832	-10.26	0.01855
-10.16	-0.00391	-10.16	0.01953	-10.16	0.01367	-10.16	0.00879	-10.16	0.0166	-10.16	0.01855
-10.06	-0.00391	-10.06	0.01367	-10.06	0.00977	-10.06	0.02051	-10.06	0.0166	-10.06	0.01855
-9.96	-0.00391	-9.96	0.01367	-9.96	0.01563	-9.96	0.00879	-9.96	0.01172	-9.96	0.01855
-9.86	-0.00391	-9.86	0.01367	-9.86	0.01563	-9.86	0.00879	-9.86	0.00488	-9.86	0.01855
-9.76	-0.01172	-9.76	0.01758	-9.76	0.01563	-9.76	0.0127	-9.76	0.00879	-9.76	0.02246
-9.66	0.00586	-9.66	0.03516	-9.66	0.01563	-9.66	0.01855	-9.66	0.01465	-9.66	0.02832
-9.56	0.01367	-9.56	0.03809	-9.56	0.01855	-9.56	0.02637	-9.56	0.02246	-9.56	0.03613
-9.46	0.00977	-9.46	0.03125	-9.46	0.01172	-9.46	0.02637	-9.46	0.02246	-9.46	0.03613
-9.36	0.00391	-9.36	0.03125	-9.36	0.02344	-9.36	0.02637	-9.36	0.01855	-9.36	0.03613
-9.26	0.00781	-9.26	0.03516	-9.26	0.02734	-9.26	0.03027	-9.26	0.0166	-9.26	0.04004
-9.16	0.00586	-9.16	0.02148	-9.16	0.0293	-9.16	0.03613	-9.16	0.03027	-9.16	0.04199
-9.06	-0.00195	-9.06	0.02539	-9.06	0.02734	-9.06	0.03613	-9.06	0.02441	-9.06	0.04004
-8.96	0.01172	-8.96	0.01953	-8.96	0.0293	-8.96	0.03613	-8.96	0.02441	-8.96	0.03418
-8.86	0.01172	-8.86	0.03125	-8.86	0.02344	-8.86	0.03613	-8.86	0.02441	-8.86	0.03027
-8.76	0.01172	-8.76	0.02734	-8.76	0.03125	-8.76	0.03613	-8.76	0.02441	-8.76	0.02441
-8.66	0.01172	-8.66	0.02148	-8.66	0.02734	-8.66	0.03613	-8.66	0.02441	-8.66	0.02441
-8.56	0.01172	-8.56	0.02148	-8.56	0.02148	-8.56	0.03613	-8.56	0.0127	-8.56	0.03613
-8.46	0.01172	-8.46	0.02148	-8.46	0.02148	-8.46	0.03613	-8.46	0.02441	-8.46	0.03613
-8.36	0.01172	-8.36	0.02148	-8.36	0.02148	-8.36	0.03613	-8.36	0.02441	-8.36	0.02441
-8.26	0.01563	-8.26	0.02539	-8.26	0.03711	-8.26	0.04004	-8.26	0.02832	-8.26	0.04004
-8.16	0.0332	-8.16	0.04297	-8.16	0.05469	-8.16	0.05371	-8.16	0.0459	-8.16	0.05762
-8.06	0.0293	-8.06	0.03906	-8.06	0.05469	-8.06	0.04785	-8.06	0.04199	-8.06	0.05762
-7.96	0.02344	-7.96	0.0332	-7.96	0.05078	-7.96	0.04785	-7.96	0.03613	-7.96	0.05762
-7.86	0.03516	-7.86	0.0332	-7.86	0.04492	-7.86	0.04395	-7.86	0.03613	-7.86	0.05273
-7.76	0.04297	-7.76	0.04102	-7.76	0.05664	-7.76	0.04199	-7.76	0.04004	-7.76	0.0498
-7.66	0.04297	-7.66	0.04102	-7.66	0.0625	-7.66	0.04785	-7.66	0.0459	-7.66	0.05566
-7.56	0.05078	-7.56	0.0332	-7.56	0.05859	-7.56	0.04395	-7.56	0.0459	-7.56	0.05566
-7.46	0.02148	-7.46	0.0293	-7.46	0.05273	-7.46	0.03027	-7.46	0.03027	-7.46	0.04395
-7.36	0.0332	-7.36	0.0293	-7.36	0.05273	-7.36	0.03223	-7.36	0.02441	-7.36	0.03223
-7.26	0.0293	-7.26	0.02539	-7.26	0.05273	-7.26	0.02637	-7.26	0.02441	-7.26	0.03223
-7.16	0.02344	-7.16	0.02344	-7.16	0.05273	-7.16	0.02246	-7.16	0.02441	-7.16	0.02832
-7.06	0.02344	-7.06	0.0293	-7.06	0.04883	-7.06	0.0166	-7.06	0.02441	-7.06	0.02246
-6.96	0.02344	-6.96	0.0293	-6.96	0.04297	-6.96	0.0166	-6.96	0.02441	-6.96	0.02246
-6.86	0.01953	-6.86	0.0293	-6.86	0.04297	-6.86	0.0166	-6.86	0.02441	-6.86	0.02246
-6.76	0.01367	-6.76	0.02539	-6.76	0.03906	-6.76	0.0127	-6.76	0.02441	-6.76	0.03418
-6.66	0.01367	-6.66	0.01953	-6.66	0.04102	-6.66	0.00684	-6.66	0.02441	-6.66	0.03027
-6.56	0.0332	-6.56	0.03125	-6.56	0.06445	-6.56	0.01855	-6.56	0.03613	-6.56	0.02441
-6.46	0.0332	-6.46	0.03125	-6.46	0.06055	-6.46	0.01465	-6.46	0.03613	-6.46	0.03613
-6.36	0.04492	-6.36	0.03516	-6.36	0.05469	-6.36	0.00879	-6.36	0.03223	-6.36	0.03613
-6.26	0.04492	-6.26	0.0293	-6.26	0.05469	-6.26	0.00879	-6.26	0.02637	-6.26	0.03613
-6.16	0.04102	-6.16	0.02344	-6.16	0.05469	-6.16	0.00879	-6.16	0.02637	-6.16	0.03613
-6.06	0.03516	-6.06	0.02344	-6.06	0.05469	-6.06	0.00879	-6.06	0.02637	-6.06	0.03613
-5.96	0.03516	-5.96	0.01172	-5.96	0.0498	-5.96	0.02051	-5.96	0.03809	-5.96	0.03613
-5.86	0.03516	-5.86	0.01953	-5.86	0.04297	-5.86	0.01563	-5.86	0.03809	-5.86	0.03223
-5.76	0.02734	-5.76	0.01367	-5.76	0.04297	-5.76	0.00879	-5.76	0.03418	-5.76	0.02637
-5.66	0.0293	-5.66	0.01367	-5.66	0.04297	-5.66	0.00879	-5.66	0.02832	-5.66	0.01465
-5.56	0.02344	-5.56	0.01367	-5.56	0.04297	-5.56	0.00879	-5.56	0.02832	-5.56	0.01074
-5.46	0.03125	-5.46	0.00977	-5.46	0.05078	-5.46	0.0127	-5.46	0.03613	-5.46	0.0166
-5.36	0.03125	-5.36	0.02148	-5.36	0.05078	-5.36	-0.00488	-5.36	0.02441	-5.36	0.01465
-5.26	0.04688	-5.26	0.0332	-5.26	0.07422	-5.26	0.00684	-5.26	0.03613	-5.26	0.02637
-5.16	0.05273	-5.16	0.0332	-5.16	0.07422	-5.16	0.00684	-5.16	0.03613	-5.16	0.02637
-5.06	0.04883	-5.06	0.0293	-5.06	0.07031	-5.06	0.00293	-5.06	0.03223	-5.06	0.02246
-4.96	0.03516	-4.96	0.00391	-4.96	0.05664	-4.96	-0.01074	-4.96	0.01855	-4.96	0.00879
-4.86	0.0332	-4.86	0.00977	-4.86	0.05078	-4.86	-0.0127	-4.86	0.02441	-4.86	-0.000976563
-4.76	0.04102	-4.76	0.01367	-4.76	0.05859	-4.76	0.0166	-4.76	0.03613	-4.76	0.00488
-4.66	0.04688	-4.66	0.02148	-4.66	0.05273	-4.66	0.00488	-4.66	0.03613	-4.66	0.00488
-4.56	0.05273	-4.56	0.01367	-4.56	0.05273	-4.56	0.00488	-4.56	0.02441	-4.56	0.00488
-4.46	0.04492	-4.46	0.00195	-4.46	0.05273	-4.46	-0.00293	-4.46	0.02832	-4.46	0.00488
-4.36	0.05273	-4.36	0.01367	-4.36	0.06445	-4.36	0.00488	-4.36	0.04199	-4.36	0.00879
-4.26	0.04102	-4.26	0.01563	-4.26	0.05859	-4.26	0.00488	-4.26	0.03809	-4.26	0.00684
-4.16	0.04102	-4.16	-0.00195	-4.16	0.05078	-4.16	0.00488	-4.16	0.02441	-4.16	0.00879
-4.06	0.05273	-4.06	0.00195	-4.06	0.0625	-4.06	0.0127	-4.06	0.03613	-4.06	0.01465
-3.96	0.06836	-3.96	0.01758	-3.96	0.06641	-3.96	0.02637	-3.96	0.04785	-3.96	0.03027
-3.86	0.07422	-3.86	0.01953	-3.86	0.06836	-3.86	0.03809	-3.86	0.04785	-3.86	0.03223
-3.76	0.07031	-3.76	0.00879	-3.76	0.0625	-3.76	0.03418	-3.76	0.03125	-3.76	0.02637
-3.66	0.06055	-3.66	0.00977	-3.66	0.06641	-3.66	0.03223	-3.66	0.03223	-3.66	0.03418
-3.56	0.0625	-3.56	0.00977	-3.56	0.05273	-3.56	0.03027	-3.56	0.03223	-3.56	0.03027
-3.46	0.05469	-3.46	0.00977	-3.46	0.05273	-3.46	0.03613	-3.46	0.03223	-3.46	0.02441
-3.36	0.05469	-3.36	0.00977	-3.36	0.05273	-3.36	0.02051	-3.36	0.04395	-3.36	0.02441
-3.26	0.05469	-3.26	0.00977	-3.26	0.04102	-3.26	0.01465	-3.26	0.04395	-3.26	0.02441
-3.16	0.04297	-3.16	0.00977	-3.16	0.04102	-3.16	0.02637	-3.16	0.03223	-3.16	0.01953
-3.06	0.03516	-3.06	0.00586	-3.06	0.03711	-3.06	0.00684	-3.06	0.02441	-3.06	0.000976563
-2.96	0.03516	-2.96	0.01172	-2.96	0.03125	-2.96	0.01855	-2.96	0.02441	-2.96	0.00684
-2.86	0.02344	-2.86	0	-2.86	0.01367	-2.86	0.01855	-2.86	0.02441	-2.86	-0.00488
-2.76	0.03125	-2.76	0.00391	-2.76	0.02148	-2.76	0.02637	-2.76	0.02051	-2.76	0.00293
-2.66	0.04297	-2.66	0.00586	-2.66	0.02148	-2.66	0.03809	-2.66	0.03027	-2.66	0.01074
-2.56	0.05469	-2.56	0.01953	-2.56	0.02148	-2.56	0.05371	-2.56	0.03613	-2.56	0.0166
-2.46	0.05664	-2.46	0.00781	-2.46	0.02539	-2.46	0.05371	-2.46	0.03809	-2.46	0.02246
-2.36	0.07813	-2.36	0.01172	-2.36	0.02344	-2.36	0.06543	-2.36	0.03613	-2.36	0.03418
-2.26	0.06836	-2.26	0.00781	-2.26	0.01953	-2.26	0.06543	-2.26	0.04395	-2.26	0.03418
-2.16	0.06641	-2.16	0.01953	-2.16	0.02344	-2.16	0.08105	-2.16	0.05566	-2.16	0.0459
-2.06	0.08398	-2.06	0.02734	-2.06	0.01172	-2.06	0.08301	-2.06	0.05176	-2.06	0.0459
-1.96	0.08008	-1.96	0.0332	-1.96	0.00977	-1.96	0.08105	-1.96	0.0498	-1.96	0.0459
-1.86	0.10352	-1.86	0.0625	-1.86	0.0332	-1.86	0.09863	-1.86	0.06738	-1.86	0.07129
-1.76	0.11523	-1.76	0.06055	-1.76	0.05078	-1.76	0.11231	-1.76	0.06543	-1.76	0.0791
-1.66	0.11133	-1.66	0.0332	-1.66	0.04688	-1.66	0.11035	-1.66	0.03809	-1.66	0.07324
-1.56	0.13574	-1.56	0.04395	-1.56	0.06152	-1.56	0.14844	-1.56	0.06445	-1.56	0.09375
-1.46	0.17188	-1.46	0.01953	-1.46	0.07031	-1.46	0.15918	-1.46	0.06152	-1.46	0.11816
-1.36	0.19043	-1.36	0.03516	-1.36	0.08203	-1.36	0.16895	-1.36	0.05078	-1.36	0.15137
-1.26	0.20605	-1.26	0.04395	-1.26	0.05957	-1.26	0.17578	-1.26	0.08203	-1.26	0.14844
-1.16	0.23633	-1.16	0.0459	-1.16	0.08301	-1.16	0.17578	-1.16	0.0791	-1.16	0.17383
-1.06	0.2207	-1.06	0.02441	-1.06	0.0791	-1.06	0.1582	-1.06	0.0752	-1.06	0.17383
-0.96	0.24805	-0.96	0.05762	-0.96	0.0498	-0.96	0.20898	-0.96	0.13672	-0.96	0.18164
-0.86	0.28516	-0.86	0.03223	-0.86	0.05859	-0.86	0.19629	-0.86	0.19922	-0.86	0.1875
-0.76	0.2627	-0.76	0.02441	-0.76	-0.02344	-0.76	0.06836	-0.76	0.13281	-0.76	0.17578
-0.66	0.25098	-0.66	0.0332	-0.66	0.02148	-0.66	0.10254	-0.66	0.17871	-0.66	0.14746
-0.56	0.30957	-0.56	-0.02246	-0.56	0.1709	-0.56	0.19141	-0.56	0.17383	-0.56	0.1709
-0.46	0.36133	-0.46	0.15234	-0.46	0.40234	-0.46	0.28223	-0.46	0.03418	-0.46	0.29199
-0.36	0.31738	-0.36	0.39648	-0.36	0.3252	-0.36	0.32324	-0.36	-0.07813	-0.36	0.26074
-0.26	-0.69922	-0.26	-1.37012	-0.26	-3.30176	-0.26	0.22266	-0.26	-1.55859	-0.26	1.69043
-0.16	-8.97266	-0.16	-13.4531	-0.16	-11.6992	-0.16	-7.05469	-0.16	-2.43359	-0.16	-0.72754
-0.06	-4.77344	-0.06	-8.18848	-0.06	-5.23438	-0.06	-2.96094	-0.06	-0.94434	-0.06	3.23438
0.04	-1.74707	0.04	-4.34961	0.04	-1.94727	0.04	0.34082	0.04	0.36719	0.04	7.21777
0.14	-1.34277	0.14	-3.16992	0.14	-1.1543	0.14	0.98438	0.14	1.54785	0.14	8.93164
0.24	-0.84766	0.24	-2.52344	0.24	-0.67969	0.24	1.35645	0.24	2.26953	0.24	9.68457
0.34	-0.44824	0.34	-1.62207	0.34	-0.13867	0.34	1.88965	0.34	3.0625	0.34	10.2402
0.44	-0.39453	0.44	-1.18164	0.44	-0.0918	0.44	1.64648	0.44	3.11816	0.44	10.3711
0.54	-0.00879	0.54	-0.75293	0.54	0.2627	0.54	1.87207	0.54	3.80371	0.54	10.8291
0.64	0.26367	0.64	-0.32324	0.64	0.63965	0.64	2.38184	0.64	4.10449	0.64	11.4102
0.74	0.04102	0.74	-0.18555	0.74	0.74414	0.74	2.24512	0.74	4.25586	0.74	11.2129
0.84	0.46484	0.84	0.02051	0.84	0.99609	0.84	2.27734	0.84	4.48047	0.84	11.5361
0.94	0.33594	0.94	0.33105	0.94	1.28809	0.94	2.4707	0.94	5.02344	0.94	11.8457
1.04	0.5625	1.04	0.71191	1.04	1.39551	1.04	2.73047	1.04	4.93555	1.04	11.9307
1.14	0.71582	1.14	0.9043	1.14	1.74805	1.14	2.69922	1.14	5.36426	1.14	12.25
1.24	0.77637	1.24	1.05176	1.24	1.7207	1.24	2.83398	1.24	5.18945	1.24	12.3604
1.34	0.92871	1.34	1.25977	1.34	1.83594	1.34	3.00684	1.34	5.4541	1.34	12.7227
1.44	0.97168	1.44	1.34082	1.44	1.87109	1.44	3.02539	1.44	5.60352	1.44	12.7588
1.54	0.99609	1.54	1.37695	1.54	1.88574	1.54	3.03711	1.54	5.61816	1.54	12.6338
1.64	1.03125	1.64	1.37695	1.64	1.8584	1.64	3.05762	1.64	5.75	1.64	12.6201
1.74	1.08008	1.74	1.42188	1.74	1.94141	1.74	3.10547	1.74	5.83789	1.74	12.6855
1.84	1.10156	1.84	1.46973	1.84	1.94141	1.84	3.09375	1.84	5.86523	1.84	12.8213
1.94	1.14746	1.94	1.57813	1.94	2.03223	1.94	3.21582	1.94	5.97852	1.94	12.9834
2.04	1.1875	2.04	1.68359	2.04	2.10645	2.04	3.24414	2.04	6.05762	2.04	13.1045
2.14	1.26563	2.14	1.78711	2.14	2.30664	2.14	3.31055	2.14	6.11133	2.14	13.1699
2.24	1.29004	2.24	1.87012	2.24	2.33203	2.24	3.30078	2.24	6.19727	2.24	13.2305
2.34	1.34375	2.34	1.92773	2.34	2.35059	2.34	3.31738	2.34	6.21289	2.34	13.2773
2.44	1.4209	2.44	2.0127	2.44	2.36816	2.44	3.36816	2.44	6.26367	2.44	13.3604
2.54	1.42773	2.54	2.08691	2.54	2.35156	2.54	3.37402	2.54	6.29199	2.54	13.3877
2.64	1.41016	2.64	2.08301	2.64	2.3291	2.64	3.33691	2.64	6.23242	2.64	13.3564
2.74	1.46289	2.74	2.08203	2.74	2.3623	2.74	3.3916	2.74	6.30176	2.74	13.4512
2.84	1.45508	2.84	2.11133	2.84	2.36035	2.84	3.39063	2.84	6.34766	2.84	13.5098
2.94	1.44531	2.94	2.10156	2.94	2.37891	2.94	3.41211	2.94	6.35645	2.94	13.5439
3.04	1.45898	3.04	2.12793	3.04	2.38965	3.04	3.4248	3.04	6.38086	3.04	13.5547
3.14	1.46191	3.14	2.11426	3.14	2.37793	3.14	3.44922	3.14	6.40234	3.14	13.5791
3.24	1.47949	3.24	2.125	3.24	2.40723	3.24	3.47168	3.24	6.4248	3.24	13.6318
3.34	1.46875	3.34	2.12402	3.34	2.39453	3.34	3.46875	3.34	6.44531	3.34	13.6328
3.44	1.46777	3.44	2.10742	3.44	2.40039	3.44	3.47266	3.44	6.45313	3.44	13.6445
3.54	1.47461	3.54	2.12891	3.54	2.39453	3.54	3.46387	3.54	6.4668	3.54	13.6836
3.64	1.48535	3.64	2.16113	3.64	2.4209	3.64	3.49121	3.64	6.52441	3.64	13.7383
3.74	1.51367	3.74	2.18848	3.74	2.46777	3.74	3.51855	3.74	6.57129	3.74	13.7676
3.84	1.52344	3.84	2.16699	3.84	2.45801	3.84	3.51074	3.84	6.58984	3.84	13.7773
3.94	1.55566	3.94	2.20605	3.94	2.48438	3.94	3.53516	3.94	6.62793	3.94	13.8154
4.04	1.57031	4.04	2.21387	4.04	2.50195	4.04	3.54785	4.04	6.66699	4.04	13.8428
4.14	1.55371	4.14	2.19727	4.14	2.50879	4.14	3.54004	4.14	6.66211	4.14	13.8701
4.24	1.5498	4.24	2.19922	4.24	2.5127	4.24	3.54004	4.24	6.6875	4.24	13.8916
4.34	1.55762	4.34	2.20313	4.34	2.52246	4.34	3.55664	4.34	6.71191	4.34	13.9209
4.44	1.57129	4.44	2.21094	4.44	2.55469	4.44	3.55957	4.44	6.74219	4.44	13.9551
4.54	1.56348	4.54	2.21191	4.54	2.55371	4.54	3.54102	4.54	6.75586	4.54	13.9736
4.64	1.55762	4.64	2.23242	4.64	2.54883	4.64	3.55762	4.64	6.7627	4.64	13.9971
4.74	1.56738	4.74	2.21777	4.74	2.53906	4.74	3.55664	4.74	6.7666	4.74	14.0137
4.84	1.57715	4.84	2.24512	4.84	2.55371	4.84	3.60156	4.84	6.75781	4.84	14.0469
4.94	1.55957	4.94	2.25	4.94	2.56152	4.94	3.58984	4.94	6.77344	4.94	14.0488
5.04	1.58496	5.04	2.25781	5.04	2.57813	5.04	3.6377	5.04	6.7998	5.04	14.0918
5.14	1.56836	5.14	2.25391	5.14	2.57031	5.14	3.62695	5.14	6.80762	5.14	14.0947
5.24	1.56152	5.24	2.24316	5.24	2.5752	5.24	3.63281	5.24	6.82129	5.24	14.127
5.34	1.60059	5.34	2.26758	5.34	2.58594	5.34	3.6748	5.34	6.83887	5.34	14.1484
5.44	1.6123	5.44	2.29883	5.44	2.59766	5.44	3.70117	5.44	6.87402	5.44	14.1855
5.54	1.62402	5.54	2.3125	5.54	2.6123	5.54	3.72363	5.54	6.90527	5.54	14.2178
5.64	1.64063	5.64	2.3252	5.64	2.63477	5.64	3.74023	5.64	6.94922	5.64	14.2559
5.74	1.6582	5.74	2.32422	5.74	2.65234	5.74	3.75781	5.74	6.98438	5.74	14.29
5.84	1.67188	5.84	2.3457	5.84	2.65137	5.84	3.7793	5.84	6.99609	5.84	14.2969
5.94	1.66699	5.94	2.33594	5.94	2.65137	5.94	3.75195	5.94	7.02832	5.94	14.3125
6.04	1.65527	6.04	2.33789	6.04	2.65723	6.04	3.76074	6.04	7.01953	6.04	14.3154
6.14	1.68652	6.14	2.35547	6.14	2.67773	6.14	3.77441	6.14	7.0459	6.14	14.3418
6.24	1.68359	6.24	2.36035	6.24	2.69238	6.24	3.77539	6.24	7.06348	6.24	14.3398
6.34	1.7002	6.34	2.38574	6.34	2.67969	6.34	3.77832	6.34	7.0752	6.34	14.3525
6.44	1.71289	6.44	2.39941	6.44	2.68164	6.44	3.78711	6.44	7.09082	6.44	14.3662
6.54	1.74023	6.54	2.41602	6.54	2.69434	6.54	3.80078	6.54	7.10742	6.54	14.3994
6.64	1.75195	6.64	2.41504	6.64	2.7041	6.64	3.82617	6.64	7.08984	6.64	14.4141
6.74	1.74609	6.74	2.42969	6.74	2.70703	6.74	3.80664	6.74	7.08398	6.74	14.4336
6.84	1.73242	6.84	2.42969	6.84	2.7168	6.84	3.80957	6.84	7.06934	6.84	14.4307
6.94	1.73828	6.94	2.42871	6.94	2.72363	6.94	3.83984	6.94	7.06738	6.94	14.458
7.04	1.74316	7.04	2.45313	7.04	2.74805	7.04	3.85449	7.04	7.08105	7.04	14.4668
7.14	1.74707	7.14	2.45605	7.14	2.74316	7.14	3.85938	7.14	7.08301	7.14	14.4746
7.24	1.7334	7.24	2.45508	7.24	2.73535	7.24	3.84082	7.24	7.06738	7.24	14.4814
7.34	1.75684	7.34	2.46484	7.34	2.75879	7.34	3.87305	7.34	7.10547	7.34	14.5029
7.44	1.74902	7.44	2.4707	7.44	2.76465	7.44	3.85742	7.44	7.09375	7.44	14.5166
7.54	1.75781	7.54	2.47168	7.54	2.76172	7.54	3.88281	7.54	7.08984	7.54	14.5244
7.64	1.76953	7.64	2.46289	7.64	2.75293	7.64	3.89648	7.64	7.07422	7.64	14.5176
7.74	1.79492	7.74	2.48145	7.74	2.76074	7.74	3.91699	7.74	7.08398	7.74	14.5293
7.84	1.80371	7.84	2.50098	7.84	2.76172	7.84	3.91602	7.84	7.0752	7.84	14.541
7.94	1.80566	7.94	2.50098	7.94	2.75977	7.94	3.91211	7.94	7.06934	7.94	14.5293
8.04	1.81055	8.04	2.51172	8.04	2.76172	8.04	3.92871	8.04	7.07715	8.04	14.5371
8.14	1.81836	8.14	2.51953	8.14	2.76367	8.14	3.92871	8.14	7.0752	8.14	14.5479
8.24	1.81738	8.24	2.53027	8.24	2.77051	8.24	3.94629	8.24	7.08789	8.24	14.5605
8.34	1.81836	8.34	2.52734	8.34	2.7666	8.34	3.95605	8.34	7.10547	8.34	14.5654
8.44	1.83398	8.44	2.54004	8.44	2.77148	8.44	3.95508	8.44	7.1084	8.44	14.5684
8.54	1.84766	8.54	2.55859	8.54	2.77637	8.54	3.95703	8.54	7.11719	8.54	14.582
8.64	1.82813	8.64	2.54004	8.64	2.77734	8.64	3.95605	8.64	7.10254	8.64	14.5791
8.74	1.83105	8.74	2.55078	8.74	2.77637	8.74	3.96289	8.74	7.11035	8.74	14.5723
8.84	1.86035	8.84	2.5625	8.84	2.78027	8.84	3.96582	8.84	7.12207	8.84	14.5908
8.94	1.8584	8.94	2.56934	8.94	2.76172	8.94	3.94922	8.94	7.12305	8.94	14.5791
9.04	1.8623	9.04	2.5791	9.04	2.77148	9.04	3.95898	9.04	7.13477	9.04	14.5967
9.14	1.86133	9.14	2.56445	9.14	2.75879	9.14	3.94629	9.14	7.11133	9.14	14.6045
9.24	1.85645	9.24	2.57031	9.24	2.75977	9.24	3.93555	9.24	7.12988	9.24	14.6006
9.34	1.87207	9.34	2.5918	9.34	2.76074	9.34	3.94727	9.34	7.15137	9.34	14.6064
9.44	1.87891	9.44	2.58789	9.44	2.77344	9.44	3.95117	9.44	7.16602	9.44	14.6113
9.54	1.88574	9.54	2.58984	9.54	2.76367	9.54	3.95117	9.54	7.17773	9.54	14.6318
9.64	1.88379	9.64	2.5918	9.64	2.74805	9.64	3.9375	9.64	7.16602	9.64	14.6348
9.74	1.89746	9.74	2.58984	9.74	2.75977	9.74	3.94336	9.74	7.16602	9.74	14.6543
9.84	1.89648	9.84	2.60449	9.84	2.75879	9.84	3.94629	9.84	7.18457	9.84	14.668
9.94	1.91309	9.94	2.61133	9.94	2.7627	9.94	3.9502	9.94	7.19629	9.94	14.6787
10.04	1.91113	10.04	2.60352	10.04	2.77344	10.04	3.94922	10.04	7.2041	10.04	14.6904
10.14	1.91016	10.14	2.61719	10.14	2.75977	10.14	3.94727	10.14	7.20898	10.14	14.6738
10.24	1.91016	10.24	2.625	10.24	2.76172	10.24	3.94824	10.24	7.21875	10.24	14.6885
10.34	1.9082	10.34	2.62012	10.34	2.74902	10.34	3.94824	10.34	7.20605	10.34	14.6973
10.44	1.91406	10.44	2.62109	10.44	2.75586	10.44	3.96191	10.44	7.22656	10.44	14.7129
10.54	1.91406	10.54	2.61719	10.54	2.75586	10.54	3.96484	10.54	7.23242	10.54	14.7217
10.64	1.91797	10.64	2.62695	10.64	2.76172	10.64	3.97656	10.64	7.25098	10.64	14.7471
10.74	1.93555	10.74	2.62793	10.74	2.7666	10.74	3.98242	10.74	7.26758	10.74	14.7549
10.84	1.92773	10.84	2.62891	10.84	2.76758	10.84	3.98145	10.84	7.25684	10.84	14.7695
10.94	1.93555	10.94	2.65137	10.94	2.77832	10.94	3.9834	10.94	7.27539	10.94	14.8037
11.04	1.94336	11.04	2.6582	11.04	2.78613	11.04	4.01367	11.04	7.29688	11.04	14.8184
11.14	1.94238	11.14	2.66602	11.14	2.79785	11.14	4.02637	11.14	7.31055	11.14	14.8682
11.24	1.9541	11.24	2.66504	11.24	2.80371	11.24	4.03711	11.24	7.31543	11.24	14.8906
11.34	1.96875	11.34	2.68262	11.34	2.8125	11.34	4.05176	11.34	7.3457	11.34	14.9268
11.44	1.95605	11.44	2.67773	11.44	2.81152	11.44	4.04297	11.44	7.34668	11.44	14.9482
11.54	1.96777	11.54	2.68359	11.54	2.82715	11.54	4.06348	11.54	7.3623	11.54	14.9902
11.64	1.96777	11.64	2.69043	11.64	2.82617	11.64	4.06934	11.64	7.37207	11.64	15.0068
11.74	1.99121	11.74	2.71191	11.74	2.85059	11.74	4.08984	11.74	7.41113	11.74	15.0537
11.84	1.99707	11.84	2.71094	11.84	2.85645	11.84	4.09375	11.84	7.43848	11.84	15.0811
11.94	2.01563	11.94	2.71875	11.94	2.88086	11.94	4.12402	11.94	7.47168	11.94	15.1025
12.04	2.01465	12.04	2.72949	12.04	2.89453	12.04	4.13672	12.04	7.48145	12.04	15.1367
12.14	2.02539	12.14	2.72656	12.14	2.8877	12.14	4.13379	12.14	7.49219	12.14	15.1445
12.24	2.02637	12.24	2.74121	12.24	2.91113	12.24	4.15137	12.24	7.50781	12.24	15.1836
12.34	2.0332	12.34	2.74219	12.34	2.91016	12.34	4.16602	12.34	7.5332	12.34	15.2051
12.44	2.03711	12.44	2.74219	12.44	2.91113	12.44	4.18066	12.44	7.55664	12.44	15.2129
12.54	2.03418	12.54	2.75098	12.54	2.91895	12.54	4.2002	12.54	7.58398	12.54	15.2539
12.64	2.05371	12.64	2.77051	12.64	2.93848	12.64	4.21191	12.64	7.60645	12.64	15.2773
12.74	2.05176	12.74	2.76855	12.74	2.94336	12.74	4.21191	12.74	7.60645	12.74	15.2979
12.84	2.05762	12.84	2.78223	12.84	2.95313	12.84	4.23047	12.84	7.62891	12.84	15.3213
12.94	2.05762	12.94	2.79395	12.94	2.96289	12.94	4.24707	12.94	7.66699	12.94	15.3594
13.04	2.06445	13.04	2.78809	13.04	2.97168	13.04	4.25586	13.04	7.69043	13.04	15.3701
13.14	2.06836	13.14	2.78613	13.14	2.97754	13.14	4.26563	13.14	7.69238	13.14	15.3535
13.24	2.08203	13.24	2.7998	13.24	2.98926	13.24	4.2832	13.24	7.71289	13.24	15.3799
13.34	2.09668	13.34	2.81055	13.34	3.00684	13.34	4.29492	13.34	7.73926	13.34	15.4209
13.44	2.10938	13.44	2.81934	13.44	3.02637	13.44	4.2998	13.44	7.75293	13.44	15.4365
13.54	2.11035	13.54	2.82031	13.54	3.03809	13.54	4.31738	13.54	7.78027	13.54	15.4766
13.64	2.11523	13.64	2.82227	13.64	3.03809	13.64	4.33008	13.64	7.80664	13.64	15.498
13.74	2.11328	13.74	2.82227	13.74	3.03906	13.74	4.33203	13.74	7.80664	13.74	15.5068
13.84	2.12793	13.84	2.8252	13.84	3.04199	13.84	4.33691	13.84	7.81055	13.84	15.5234
13.94	2.13867	13.94	2.8291	13.94	3.05273	13.94	4.35352	13.94	7.8291	13.94	15.5488
14.04	2.1416	14.04	2.83887	14.04	3.0625	14.04	4.36719	14.04	7.8418	14.04	15.5771
14.14	2.15332	14.14	2.84863	14.14	3.06543	14.14	4.38379	14.14	7.87207	14.14	15.6025
14.24	2.15723	14.24	2.86621	14.24	3.0791	14.24	4.39746	14.24	7.89844	14.24	15.6309
14.34	2.16211	14.34	2.86719	14.34	3.0791	14.34	4.38867	14.34	7.89355	14.34	15.627
14.44	2.17871	14.44	2.87012	14.44	3.08984	14.44	4.4043	14.44	7.91113	14.44	15.6328
14.54	2.18066	14.54	2.87891	14.54	3.08887	14.54	4.41406	14.54	7.93555	14.54	15.6611
14.64	2.18555	14.64	2.87305	14.64	3.08887	14.64	4.41992	14.64	7.94629	14.64	15.6816
14.74	2.18359	14.74	2.87891	14.74	3.08398	14.74	4.41797	14.74	7.9541	14.74	15.6895
14.84	2.19336	14.84	2.86816	14.84	3.08496	14.84	4.41797	14.84	7.96777	14.84	15.6992
14.94	2.20117	14.94	2.875	14.94	3.08301	14.94	4.42578	14.94	7.98926	14.94	15.709
15.04	2.19336	15.04	2.86914	15.04	3.08496	15.04	4.41797	15.04	7.99707	15.04	15.7236
15.14	2.20801	15.14	2.875	15.14	3.08301	15.14	4.43262	15.14	8.00977	15.14	15.7461
15.24	2.20215	15.24	2.86328	15.24	3.09766	15.24	4.44629	15.24	8.04199	15.24	15.7744
15.34	2.20898	15.34	2.87012	15.34	3.09277	15.34	4.45313	15.34	8.04102	15.34	15.7783
15.44	2.21289	15.44	2.88281	15.44	3.09082	15.44	4.46094	15.44	8.0498	15.44	15.7949
15.54	2.23047	15.54	2.87891	15.54	3.09668	15.54	4.47461	15.54	8.06543	15.54	15.8184
15.64	2.23633	15.64	2.89063	15.64	3.10938	15.64	4.47949	15.64	8.08496	15.64	15.8252
15.74	2.24609	15.74	2.90039	15.74	3.11816	15.74	4.49316	15.74	8.10059	15.74	15.8418
15.84	2.23633	15.84	2.89063	15.84	3.11816	15.84	4.48926	15.84	8.10156	15.84	15.8477
15.94	2.25	15.94	2.9043	15.94	3.12598	15.94	4.50293	15.94	8.09863	15.94	15.8604
16.04	2.25781	16.04	2.91602	16.04	3.13379	16.04	4.51074	16.04	8.1123	16.04	15.8779
16.14	2.2666	16.14	2.89844	16.14	3.14258	16.14	4.52344	16.14	8.12012	16.14	15.8975
16.24	2.26563	16.24	2.90918	16.24	3.14551	16.24	4.52734	16.24	8.13477	16.24	15.917
16.34	2.2666	16.34	2.91797	16.34	3.1416	16.34	4.53223	16.34	8.14941	16.34	15.9326
16.44	2.27637	16.44	2.91992	16.44	3.14355	16.44	4.54785	16.44	8.16797	16.44	15.9492
16.54	2.27832	16.54	2.92969	16.54	3.15332	16.54	4.55371	16.54	8.1748	16.54	15.9639
16.64	2.28613	16.64	2.94043	16.64	3.15137	16.64	4.55762	16.64	8.17871	16.64	16
16.74	2.30078	16.74	2.9502	16.74	3.14844	16.74	4.56348	16.74	8.19336	16.74	16.0127
16.84	2.30273	16.84	2.94727	16.84	3.15137	16.84	4.57031	16.84	8.19824	16.84	16.0215
16.94	2.30371	16.94	2.95703	16.94	3.15332	16.94	4.57422	16.94	8.2168	16.94	16.04
17.04	2.31738	17.04	2.98242	17.04	3.1748	17.04	4.5918	17.04	8.23242	17.04	16.0752
17.14	2.3291	17.14	2.9873	17.14	3.16992	17.14	4.5957	17.14	8.23535	17.14	16.0781
17.24	2.33887	17.24	3.00098	17.24	3.1875	17.24	4.60156	17.24	8.24414	17.24	16.1064
17.34	2.33789	17.34	3.00195	17.34	3.17285	17.34	4.6084	17.34	8.24121	17.34	16.1143
17.44	2.33105	17.44	2.99512	17.44	3.17285	17.44	4.59473	17.44	8.24805	17.44	16.124
17.54	2.35352	17.54	3.00488	17.54	3.1875	17.54	4.6084	17.54	8.27539	17.54	16.1553
17.64	2.35156	17.64	3.01172	17.64	3.19434	17.64	4.61816	17.64	8.27832	17.64	16.1689
17.74	2.34766	17.74	3.00488	17.74	3.18457	17.74	4.61914	17.74	8.26465	17.74	16.1787
17.84	2.33984	17.84	2.99316	17.84	3.17383	17.84	4.62695	17.84	8.27051	17.84	16.1738
17.94	2.35059	17.94	3.0166	17.94	3.19531	17.94	4.6416	17.94	8.2793	17.94	16.1895
18.04	2.35938	18.04	3.01758	18.04	3.18555	18.04	4.63379	18.04	8.27344	18.04	16.2041
18.14	2.37402	18.14	3.02051	18.14	3.21094	18.14	4.64063	18.14	8.28906	18.14	16.2305
18.24	2.37207	18.24	3.02637	18.24	3.21875	18.24	4.64453	18.24	8.29004	18.24	16.2402
18.34	2.36621	18.34	3.02051	18.34	3.21875	18.34	4.63867	18.34	8.29004	18.34	16.248
18.44	2.38184	18.44	3.03125	18.44	3.24219	18.44	4.6543	18.44	8.30957	18.44	16.2734
18.54	2.39551	18.54	3.04102	18.54	3.24414	18.54	4.66016	18.54	8.31445	18.54	16.2861
18.64	2.39941	18.64	3.03613	18.64	3.23828	18.64	4.66016	18.64	8.31641	18.64	16.292
18.74	2.40234	18.74	3.03125	18.74	3.24609	18.74	4.66699	18.74	8.31836	18.74	16.2979
18.84	2.40039	18.84	3.0293	18.84	3.25	18.84	4.6748	18.84	8.33203	18.84	16.3037
18.94	2.41797	18.94	3.05469	18.94	3.2627	18.94	4.68066	18.94	8.34082	18.94	16.3242
19.04	2.41504	19.04	3.05469	19.04	3.2666	19.04	4.68848	19.04	8.35156	19.04	16.3311
19.14	2.41895	19.14	3.06641	19.14	3.26465	19.14	4.68359	19.14	8.35742	19.14	16.3359
19.24	2.41406	19.24	3.05469	19.24	3.27734	19.24	4.68848	19.24	8.35938	19.24	16.3389
19.34	2.42188	19.34	3.06543	19.34	3.28906	19.34	4.70215	19.34	8.35742	19.34	16.3564
19.44	2.42773	19.44	3.06445	19.44	3.30176	19.44	4.70801	19.44	8.36719	19.44	16.3613
19.54	2.42285	19.54	3.05566	19.54	3.29297	19.54	4.70313	19.54	8.37207	19.54	16.3594
19.64	2.43945	19.64	3.05957	19.64	3.29102	19.64	4.71191	19.64	8.37402	19.64	16.3633
19.74	2.4541	19.74	3.08203	19.74	3.29883	19.74	4.72656	19.74	8.40332	19.74	16.3779
19.84	2.44434	19.84	3.07715	19.84	3.2998	19.84	4.72656	19.84	8.40137	19.84	16.3838
19.94	2.45215	19.94	3.07715	19.94	3.29199	19.94	4.73047	19.94	8.40723	19.94	16.3896
20.04	2.44727	20.04	3.08496	20.04	3.30078	20.04	4.73633	20.04	8.4082	20.04	16.3975
20.14	2.45508	20.14	3.08496	20.14	3.30078	20.14	4.73633	20.14	8.41602	20.14	16.4072
20.24	2.44824	20.24	3.0752	20.24	3.29004	20.24	4.73535	20.24	8.41699	20.24	16.4014
20.34	2.45215	20.34	3.09082	20.34	3.30566	20.34	4.74316	20.34	8.42969	20.34	16.4209
20.44	2.45801	20.44	3.08691	20.44	3.30762	20.44	4.74512	20.44	8.43262	20.44	16.4297
20.54	2.4541	20.54	3.08691	20.54	3.29785	20.54	4.7334	20.54	8.43457	20.54	16.4355
20.64	2.46289	20.64	3.08691	20.64	3.30566	20.64	4.74121	20.64	8.44629	20.64	16.4414
20.74	2.46094	20.74	3.08691	20.74	3.32031	20.74	4.74316	20.74	8.44629	20.74	16.4619
20.84	2.45898	20.84	3.08691	20.84	3.32031	20.84	4.74707	20.84	8.45508	20.84	16.4697
20.94	2.46973	20.94	3.09863	20.94	3.32129	20.94	4.75391	20.94	8.45605	20.94	16.4697
21.04	2.46973	21.04	3.10645	21.04	3.33301	21.04	4.75781	21.04	8.45801	21.04	16.4727
21.14	2.47949	21.14	3.11035	21.14	3.33887	21.14	4.76758	21.14	8.4707	21.14	16.4805
21.24	2.4707	21.24	3.10547	21.24	3.34082	21.24	4.7627	21.24	8.47363	21.24	16.4785
21.34	2.48047	21.34	3.11719	21.34	3.34863	21.34	4.77832	21.34	8.48828	21.34	16.5049
21.44	2.46777	21.44	3.10645	21.44	3.34082	21.44	4.77246	21.44	8.48535	21.44	16.501
21.54	2.48242	21.54	3.11328	21.54	3.36133	21.54	4.78418	21.54	8.49414	21.54	16.5273
21.64	2.47168	21.64	3.10254	21.64	3.35742	21.64	4.77246	21.64	8.50684	21.64	16.5273
21.74	2.47949	21.74	3.11133	21.74	3.35156	21.74	4.78027	21.74	8.51855	21.74	16.5273
21.84	2.47266	21.84	3.12012	21.84	3.35156	21.84	4.79102	21.84	8.51855	21.84	16.5293
21.94	2.48828	21.94	3.11035	21.94	3.35059	21.94	4.79492	21.94	8.51855	21.94	16.5518
22.04	2.49414	22.04	3.12402	22.04	3.36133	22.04	4.80078	22.04	8.51563	22.04	16.5615
22.14	2.50195	22.14	3.12012	22.14	3.36914	22.14	4.82031	22.14	8.52539	22.14	16.5723
22.24	2.50586	22.24	3.12988	22.24	3.37305	22.24	4.81641	22.24	8.53613	22.24	16.5781
22.34	2.51758	22.34	3.13574	22.34	3.37012	22.34	4.82227	22.34	8.5459	22.34	16.583
22.44	2.51855	22.44	3.13184	22.44	3.36523	22.44	4.81738	22.44	8.54395	22.44	16.5801
22.54	2.51758	22.54	3.13672	22.54	3.37695	22.54	4.82617	22.54	8.54297	22.54	16.5869
22.64	2.52441	22.64	3.1377	22.64	3.37598	22.64	4.81738	22.64	8.54785	22.64	16.5967
22.74	2.52344	22.74	3.13672	22.74	3.37305	22.74	4.81055	22.74	8.55371	22.74	16.6074
22.84	2.52734	22.84	3.14453	22.84	3.37695	22.84	4.81445	22.84	8.56055	22.84	16.6084
22.94	2.5332	22.94	3.14941	22.94	3.38281	22.94	4.82031	22.94	8.57227	22.94	16.6162
23.04	2.5332	23.04	3.1416	23.04	3.38281	23.04	4.82031	23.04	8.57617	23.04	16.6191
23.14	2.53711	23.14	3.13281	23.14	3.39844	23.14	4.81641	23.14	8.58691	23.14	16.6436
23.24	2.54395	23.24	3.13477	23.24	3.38867	23.24	4.82227	23.24	8.59082	23.24	16.6523
23.34	2.54688	23.34	3.12402	23.34	3.38965	23.34	4.81738	23.34	8.58008	23.34	16.6436
23.44	2.53711	23.44	3.13184	23.44	3.38672	23.44	4.8252	23.44	8.59277	23.44	16.6572
23.54	2.54297	23.54	3.12988	23.54	3.37695	23.54	4.81934	23.54	8.58887	23.54	16.6602
23.64	2.54297	23.64	3.12207	23.64	3.36719	23.64	4.81934	23.64	8.59473	23.64	16.6572
23.74	2.55469	23.74	3.13184	23.74	3.38574	23.74	4.82324	23.74	8.61523	23.74	16.6816
23.84	2.57227	23.84	3.14551	23.84	3.40039	23.84	4.84863	23.84	8.62012	23.84	16.708
23.94	2.55273	23.94	3.1377	23.94	3.37695	23.94	4.83984	23.94	8.6084	23.94	16.7051
24.04	2.56055	24.04	3.13281	24.04	3.38184	24.04	4.83203	24.04	8.61328	24.04	16.7041
24.14	2.55176	24.14	3.14258	24.14	3.39063	24.14	4.83691	24.14	8.63086	24.14	16.7246
24.24	2.56738	24.24	3.1582	24.24	3.40234	24.24	4.85254	24.24	8.65234	24.24	16.7432
24.34	2.56152	24.34	3.15234	24.34	3.39063	24.34	4.84668	24.34	8.6416	24.34	16.7393
24.44	2.57324	24.44	3.1543	24.44	3.41113	24.44	4.85059	24.44	8.65234	24.44	16.749
24.54	2.57324	24.54	3.16699	24.54	3.41113	24.54	4.86035	24.54	8.6543	24.54	16.7559
24.64	2.58203	24.64	3.16113	24.64	3.40234	24.64	4.85742	24.64	8.66602	24.64	16.7607
24.74	2.59082	24.74	3.15625	24.74	3.41504	24.74	4.8584	24.74	8.6709	24.74	16.7754
24.84	2.5957	24.84	3.16504	24.84	3.42969	24.84	4.87695	24.84	8.69727	24.84	16.7988
24.94	2.60547	24.94	3.16895	24.94	3.42969	24.94	4.86914	24.94	8.69727	24.94	16.792
25.04	2.60547	25.04	3.17676	25.04	3.4248	25.04	4.86914	25.04	8.70605	25.04	16.8057
25.14	2.60547	25.14	3.1709	25.14	3.41309	25.14	4.86914	25.14	8.71289	25.14	16.8135
25.24	2.61133	25.24	3.18848	25.24	3.4248	25.24	4.875	25.24	8.73438	25.24	16.8291
25.34	2.59961	25.34	3.17773	25.34	3.4209	25.34	4.875	25.34	8.72168	25.34	16.8438
25.44	2.60254	25.44	3.17285	25.44	3.41211	25.44	4.87793	25.44	8.72656	25.44	16.8389
25.54	2.61426	25.54	3.1709	25.54	3.42383	25.54	4.88574	25.54	8.74902	25.54	16.8604
25.64	2.6123	25.64	3.15723	25.64	3.4043	25.64	4.86621	25.64	8.7373	25.64	16.8623
25.74	2.62012	25.74	3.15332	25.74	3.41309	25.74	4.88184	25.74	8.75195	25.74	16.8652
25.84	2.62012	25.84	3.14746	25.84	3.39746	25.84	4.87598	25.84	8.74805	25.84	16.8623
25.94	2.6123	25.94	3.14844	25.94	3.39551	25.94	4.87598	25.94	8.74219	25.94	16.8447
26.04	2.61914	26.04	3.15625	26.04	3.4043	26.04	4.87598	26.04	8.75	26.04	16.8467
26.14	2.61621	26.14	3.13086	26.14	3.39258	26.14	4.85645	26.14	8.7334	26.14	16.8389
26.24	2.60547	26.24	3.12695	26.24	3.37402	26.24	4.84375	26.24	8.72754	26.24	16.8105
26.34	2.60352	26.34	3.11816	26.34	3.37793	26.34	4.84668	26.34	8.7207	26.34	16.79
26.44	2.62891	26.44	3.13672	26.44	3.40332	26.44	4.86816	26.44	8.74121	26.44	16.8105
26.54	2.62891	26.54	3.13672	26.54	3.40332	26.54	4.87402	26.54	8.7373	26.54	16.7959
26.64	2.63281	26.64	3.16016	26.64	3.41016	26.64	4.88574	26.64	8.76367	26.64	16.8076
26.74	2.63867	26.74	3.17383	26.74	3.4209	26.74	4.89551	26.74	8.77734	26.74	16.8252
26.84	2.63867	26.84	3.17676	26.84	3.4209	26.84	4.87988	26.84	8.77148	26.84	16.8291
26.94	2.6582	26.94	3.19238	26.94	3.42871	26.94	4.89551	26.94	8.78711	26.94	16.835
27.04	2.65723	27.04	3.19727	27.04	3.43164	27.04	4.8916	27.04	8.78125	27.04	16.835
27.14	2.65332	27.14	3.20898	27.14	3.43555	27.14	4.8916	27.14	8.79297	27.14	16.835
27.24	2.65918	27.24	3.20508	27.24	3.44238	27.24	4.89844	27.24	8.80078	27.24	16.835
27.34	2.65527	27.34	3.2168	27.34	3.44531	27.34	4.90234	27.34	8.81641	27.34	16.8428
27.44	2.6582	27.44	3.21777	27.44	3.43652	27.44	4.90039	27.44	8.81543	27.44	16.8477
27.54	2.66992	27.54	3.22559	27.54	3.44629	27.54	4.90039	27.54	8.81934	27.54	16.8516
27.64	2.66406	27.64	3.2168	27.64	3.44043	27.64	4.88867	27.64	8.82227	27.64	16.8457
27.74	2.66016	27.74	3.20898	27.74	3.43262	27.74	4.87305	27.74	8.8252	27.74	16.8457
27.84	2.66211	27.84	3.21289	27.84	3.43652	27.84	4.86328	27.84	8.83984	27.84	16.8428
27.94	2.65625	27.94	3.20703	27.94	3.44238	27.94	4.85742	27.94	8.83789	27.94	16.8525
28.04	2.64844	28.04	3.21094	28.04	3.43066	28.04	4.84961	28.04	8.83301	28.04	16.8389
28.14	2.64844	28.14	3.20703	28.14	3.44238	28.14	4.83789	28.14	8.84082	28.14	16.8467
28.24	2.64844	28.24	3.21387	28.24	3.4541	28.24	4.8418	28.24	8.85449	28.24	16.8584
28.34	2.64648	28.34	3.21582	28.34	3.46094	28.34	4.84473	28.34	8.86328	28.34	16.8672
28.44	2.6543	28.44	3.20996	28.44	3.46875	28.44	4.85938	28.44	8.87109	28.44	16.8633
28.54	2.64648	28.54	3.21777	28.54	3.45898	28.54	4.85938	28.54	8.87012	28.54	16.8574
28.64	2.6543	28.64	3.22559	28.64	3.4834	28.64	4.8584	28.64	8.88379	28.64	16.8691
28.74	2.64648	28.74	3.23145	28.74	3.47168	28.74	4.85449	28.74	8.87891	28.74	16.8701
28.84	2.63477	28.84	3.21973	28.84	3.46191	28.84	4.85645	28.84	8.88281	28.84	16.8652
28.94	2.62695	28.94	3.21973	28.94	3.4541	28.94	4.84863	28.94	8.86914	28.94	16.8584
29.04	2.63281	29.04	3.23145	29.04	3.46484	29.04	4.85938	29.04	8.88281	29.04	16.8691
29.14	2.64063	29.14	3.22656	29.14	3.46094	29.14	4.85156	29.14	8.86914	29.14	16.8652
29.24	2.64551	29.24	3.2373	29.24	3.46094	29.24	4.86914	29.24	8.88281	29.24	16.877
29.34	2.64941	29.34	3.24902	29.34	3.47656	29.34	4.88086	29.34	8.88477	29.34	16.8848
29.44	2.64258	29.44	3.2373	29.44	3.46973	29.44	4.87793	29.44	8.88379	29.44	16.876
29.54	2.65918	29.54	3.25	29.54	3.47852	29.54	4.88281	29.54	8.88965	29.54	16.8936
29.64	2.67773	29.64	3.25098	29.64	3.48535	29.64	4.88867	29.64	8.875	29.64	16.8965
29.74	2.66504	29.74	3.25098	29.74	3.46973	29.74	4.91211	29.74	8.8623	29.74	16.8906
29.84	2.6582	29.84	3.23535	29.84	3.45215	29.84	4.89746	29.84	8.84668	29.84	16.8828
29.94	2.65918	29.94	3.24219	29.94	3.46484	29.94	4.90918	29.94	8.8457	29.94	16.8896
30.04	2.64941	30.04	3.21875	30.04	3.44922	30.04	4.89551	30.04	8.81641	30.04	16.8545
30.14	2.6748	30.14	3.2207	30.14	3.45508	30.14	4.89551	30.14	8.81836	30.14	16.8613
30.24	2.66699	30.24	3.21289	30.24	3.44727	30.24	4.8877	30.24	8.80566	30.24	16.8613
30.34	2.67285	30.34	3.21875	30.34	3.45313	30.34	4.88574	30.34	8.80762	30.34	16.8506
30.44	2.67285	30.44	3.20898	30.44	3.44922	30.44	4.88574	30.44	8.80273	30.44	16.8369
30.54	2.67676	30.54	3.21387	30.54	3.43652	30.54	4.88574	30.54	8.79785	30.54	16.8232
30.64	2.67285	30.64	3.21777	30.64	3.43262	30.64	4.87402	30.64	8.78809	30.64	16.8232
30.74	2.68457	30.74	3.22363	30.74	3.43457	30.74	4.88574	30.74	8.79785	30.74	16.8281
30.84	2.67285	30.84	3.21191	30.84	3.42773	30.84	4.86621	30.84	8.76855	30.84	16.8096
30.94	2.67578	30.94	3.23047	30.94	3.43359	30.94	4.86035	30.94	8.7666	30.94	16.8145
31.04	2.67676	31.04	3.22461	31.04	3.42676	31.04	4.88184	31.04	8.7627	31.04	16.8145
31.14	2.68262	31.14	3.23535	31.14	3.4248	31.14	4.8623	31.14	8.75977	31.14	16.7998
31.24	2.68457	31.24	3.25098	31.24	3.44043	31.24	4.87402	31.24	8.76172	31.24	16.8096
31.34	2.68848	31.34	3.24902	31.34	3.41992	31.34	4.8584	31.34	8.76074	31.34	16.7998
31.44	2.69531	31.44	3.26367	31.44	3.42969	31.44	4.85254	31.44	8.7627	31.44	16.7979
31.54	2.69043	31.54	3.26172	31.54	3.42676	31.54	4.84375	31.54	8.76367	31.54	16.7959
31.64	2.68848	31.64	3.25879	31.64	3.43066	31.64	4.82813	31.64	8.74512	31.64	16.7959
31.74	2.69434	31.74	3.27246	31.74	3.42871	31.74	4.82227	31.74	8.75	31.74	16.7803
31.84	2.69434	31.84	3.25293	31.84	3.41895	31.84	4.81445	31.84	8.7373	31.84	16.7715
31.94	2.69336	31.94	3.25977	31.94	3.43262	31.94	4.80762	31.94	8.72852	31.94	16.7695
32.04	2.69824	32.04	3.25684	32.04	3.43652	32.04	4.80371	32.04	8.72754	32.04	16.7744
32.14	2.69238	32.14	3.24707	32.14	3.4248	32.14	4.79004	32.14	8.72363	32.14	16.7539
32.24	2.69336	32.24	3.25195	32.24	3.41992	32.24	4.78906	32.24	8.7207	32.24	16.7578
32.34	2.69727	32.34	3.24414	32.34	3.41895	32.34	4.77344	32.34	8.71191	32.34	16.7441
32.44	2.70313	32.44	3.23438	32.44	3.40918	32.44	4.76758	32.44	8.70215	32.44	16.7363
32.54	2.70313	32.54	3.24121	32.54	3.41602	32.54	4.75977	32.54	8.69141	32.54	16.7354
32.64	2.70313	32.64	3.24121	32.64	3.4043	32.64	4.76367	32.64	8.68555	32.64	16.7246
32.74	2.70313	32.74	3.24121	32.74	3.4082	32.74	4.76172	32.74	8.68652	32.74	16.7246
32.84	2.70215	32.84	3.24023	32.84	3.40332	32.84	4.75684	32.84	8.68164	32.84	16.7139
32.94	2.68848	32.94	3.23438	32.94	3.39551	32.94	4.74219	32.94	8.67383	32.94	16.708
33.04	2.6875	33.04	3.2373	33.04	3.3916	33.04	4.7373	33.04	8.66895	33.04	16.6934
33.14	2.68652	33.14	3.22363	33.14	3.39648	33.14	4.73047	33.14	8.64941	33.14	16.6875
33.24	2.67383	33.24	3.23145	33.24	3.38477	33.24	4.73047	33.24	8.6582	33.24	16.6758
33.34	2.66406	33.34	3.21094	33.34	3.37988	33.34	4.70996	33.34	8.63379	33.34	16.6504
33.44	2.66016	33.44	3.21973	33.44	3.37012	33.44	4.70605	33.44	8.625	33.44	16.6533
33.54	2.67383	33.54	3.22949	33.54	3.38379	33.54	4.71973	33.54	8.63867	33.54	16.6553
33.64	2.66895	33.64	3.21094	33.64	3.37207	33.64	4.70703	33.64	8.61621	33.64	16.6445
33.74	2.65625	33.74	3.19043	33.74	3.35254	33.74	4.69141	33.74	8.58984	33.74	16.6377
33.84	2.66211	33.84	3.19434	33.84	3.36914	33.84	4.70117	33.84	8.59473	33.84	16.6377
33.94	2.64941	33.94	3.18359	33.94	3.3584	33.94	4.70605	33.94	8.56836	33.94	16.626
34.04	2.65723	34.04	3.18652	34.04	3.36035	34.04	4.69824	34.04	8.56543	34.04	16.6143
34.14	2.65918	34.14	3.18848	34.14	3.3623	34.14	4.69824	34.14	8.56738	34.14	16.6084
34.24	2.65234	34.24	3.18164	34.24	3.34766	34.24	4.68945	34.24	8.55762	34.24	16.5967
34.34	2.66699	34.34	3.19238	34.34	3.35059	34.34	4.69922	34.34	8.5498	34.34	16.6006
34.44	2.66797	34.44	3.1875	34.44	3.35938	34.44	4.70508	34.44	8.55762	34.44	16.6084
34.54	2.64844	34.54	3.16699	34.54	3.33887	34.54	4.69824	34.54	8.53223	34.54	16.5889
34.64	2.64746	34.64	3.16992	34.64	3.3418	34.64	4.6875	34.64	8.52148	34.64	16.5732
34.74	2.65625	34.74	3.17578	34.74	3.33887	34.74	4.69141	34.74	8.52051	34.74	16.583
34.84	2.65039	34.84	3.16992	34.84	3.34473	34.84	4.68555	34.84	8.50879	34.84	16.5771
34.94	2.65527	34.94	3.16309	34.94	3.34375	34.94	4.67773	34.94	8.51367	34.94	16.5771
35.04	2.6543	35.04	3.16211	35.04	3.35352	35.04	4.69238	35.04	8.52051	35.04	16.5771
35.14	2.6543	35.14	3.1543	35.14	3.34473	35.14	4.69043	35.14	8.50977	35.14	16.5654
35.24	2.65234	35.24	3.16113	35.24	3.35156	35.24	4.68457	35.24	8.51074	35.24	16.5703
35.34	2.66309	35.34	3.16211	35.34	3.35156	35.34	4.69043	35.34	8.49316	35.34	16.5703
35.44	2.65039	35.44	3.14844	35.44	3.35059	35.44	4.68359	35.44	8.47656	35.44	16.5537
35.54	2.64941	35.54	3.16309	35.54	3.3418	35.54	4.67969	35.54	8.47852	35.54	16.5439
35.64	2.6416	35.64	3.16895	35.64	3.33496	35.64	4.68555	35.64	8.47949	35.64	16.5381
35.74	2.65137	35.74	3.16992	35.74	3.3291	35.74	4.67773	35.74	8.46777	35.74	16.5254
35.84	2.64063	35.84	3.16699	35.84	3.31152	35.84	4.67383	35.84	8.45898	35.84	16.5078
35.94	2.62988	35.94	3.16211	35.94	3.30078	35.94	4.65918	35.94	8.44238	35.94	16.498
36.04	2.62988	36.04	3.16211	36.04	3.30469	36.04	4.65723	36.04	8.4502	36.04	16.4941
36.14	2.62988	36.14	3.16211	36.14	3.29785	36.14	4.64453	36.14	8.4375	36.14	16.4766
36.24	2.61133	36.24	3.15137	36.24	3.28027	36.24	4.63184	36.24	8.43945	36.24	16.4697
36.34	2.60254	36.34	3.1543	36.34	3.27734	36.34	4.62793	36.34	8.42578	36.34	16.4609
36.44	2.60156	36.44	3.14551	36.44	3.28223	36.44	4.63281	36.44	8.43262	36.44	16.4492
36.54	2.61133	36.54	3.16406	36.54	3.28711	36.54	4.62891	36.54	8.44531	36.54	16.4492
36.64	2.60449	36.64	3.14844	36.64	3.28906	36.64	4.63574	36.64	8.43359	36.64	16.4414
36.74	2.61719	36.74	3.15234	36.74	3.29297	36.74	4.63672	36.74	8.42773	36.74	16.4473
36.84	2.60352	36.84	3.13184	36.84	3.27344	36.84	4.61523	36.84	8.42188	36.84	16.4287
36.94	2.61328	36.94	3.13477	36.94	3.28516	36.94	4.62598	36.94	8.42676	36.94	16.4326
37.04	2.60645	37.04	3.15625	37.04	3.30176	37.04	4.61523	37.04	8.43164	37.04	16.4336
37.14	2.6123	37.14	3.1582	37.14	3.30176	37.14	4.60742	37.14	8.42383	37.14	16.4277
37.24	2.61035	37.24	3.14941	37.24	3.28418	37.24	4.60059	37.24	8.41504	37.24	16.4268
37.34	2.59961	37.34	3.15137	37.34	3.27539	37.34	4.59375	37.34	8.40527	37.34	16.4131
37.44	2.59668	37.44	3.15234	37.44	3.27051	37.44	4.59863	37.44	8.40918	37.44	16.4082
37.54	2.59863	37.54	3.14844	37.54	3.29004	37.54	4.59277	37.54	8.40039	37.54	16.4043
37.64	2.59766	37.64	3.13184	37.64	3.2832	37.64	4.59277	37.64	8.39551	37.64	16.3994
37.74	2.58008	37.74	3.13086	37.74	3.29004	37.74	4.5957	37.74	8.38672	37.74	16.3984
37.84	2.58594	37.84	3.13477	37.84	3.28223	37.84	4.58691	37.84	8.37598	37.84	16.3789
37.94	2.5791	37.94	3.13574	37.94	3.28027	37.94	4.58887	37.94	8.38379	37.94	16.3682
38.04	2.57422	38.04	3.13281	38.04	3.26855	38.04	4.57422	38.04	8.36621	38.04	16.3594
38.14	2.58887	38.14	3.1377	38.14	3.2793	38.14	4.58301	38.14	8.36621	38.14	16.3506
38.24	2.60645	38.24	3.13867	38.24	3.2832	38.24	4.58789	38.24	8.37305	38.24	16.3564
38.34	2.60059	38.34	3.14063	38.34	3.29102	38.34	4.57227	38.34	8.36621	38.34	16.3486
38.44	2.60352	38.44	3.12598	38.44	3.28711	38.44	4.58008	38.44	8.36328	38.44	16.3389
38.54	2.59766	38.54	3.11133	38.54	3.26855	38.54	4.5752	38.54	8.3418	38.54	16.334
38.64	2.58984	38.64	3.11621	38.64	3.27246	38.64	4.56543	38.64	8.33984	38.64	16.3203
38.74	2.60156	38.74	3.13184	38.74	3.26855	38.74	4.5791	38.74	8.33691	38.74	16.3213
38.84	2.61035	38.84	3.14648	38.84	3.28809	38.84	4.5791	38.84	8.34473	38.84	16.3223
38.94	2.62305	38.94	3.14844	38.94	3.29102	38.94	4.58984	38.94	8.33008	38.94	16.3193
39.04	2.62207	39.04	3.15137	39.04	3.2998	39.04	4.58301	39.04	8.33105	39.04	16.3242
39.14	2.62695	39.14	3.15332	39.14	3.29883	39.14	4.58008	39.14	8.3291	39.14	16.3174
39.24	2.62598	39.24	3.16113	39.24	3.30371	39.24	4.57227	39.24	8.3252	39.24	16.3223
39.34	2.64844	39.34	3.17969	39.34	3.32813	39.34	4.59277	39.34	8.33691	39.34	16.3271
39.44	2.66309	39.44	3.18457	39.44	3.3291	39.44	4.58789	39.44	8.33789	39.44	16.3281
39.54	2.66406	39.54	3.17969	39.54	3.32227	39.54	4.58887	39.54	8.32715	39.54	16.3154
39.64	2.65625	39.64	3.17383	39.64	3.32129	39.64	4.56934	39.64	8.30957	39.64	16.2979
39.74	2.67188	39.74	3.16309	39.74	3.32031	39.74	4.56543	39.74	8.31152	39.74	16.2832
39.84	2.67676	39.84	3.1709	39.84	3.32031	39.84	4.57813	39.84	8.30176	39.84	16.2852
39.94	2.68457	39.94	3.17285	39.94	3.32129	39.94	4.56641	39.94	8.29785	39.94	16.2793
40.04	2.68945	40.04	3.17969	40.04	3.33398	40.04	4.5791	40.04	8.31055	40.04	16.2676
40.14	2.70313	40.14	3.18359	40.14	3.32813	40.14	4.58398	40.14	8.30273	40.14	16.2607
40.24	2.68457	40.24	3.19141	40.24	3.29883	40.24	4.56836	40.24	8.2793	40.24	16.248
40.34	2.66504	40.34	3.16992	40.34	3.28906	40.34	4.55762	40.34	8.25098	40.34	16.2305
40.44	2.65625	40.44	3.17383	40.44	3.28125	40.44	4.55469	40.44	8.26172	40.44	16.2285
40.54	2.66602	40.54	3.16895	40.54	3.28809	40.54	4.5459	40.54	8.26855	40.54	16.2275
40.64	2.68359	40.64	3.17383	40.64	3.29102	40.64	4.56738	40.64	8.26758	40.64	16.2266
40.74	2.67969	40.74	3.1582	40.74	3.28418	40.74	4.55762	40.74	8.24707	40.74	16.2266
40.84	2.68359	40.84	3.16504	40.84	3.30176	40.84	4.55957	40.84	8.26367	40.84	16.2393
40.94	2.70898	40.94	3.16602	40.94	3.30371	40.94	4.57129	40.94	8.26953	40.94	16.248
41.04	2.72168	41.04	3.16113	41.04	3.2998	41.04	4.58105	41.04	8.25977	41.04	16.248
41.14	2.69531	41.14	3.1582	41.14	3.28613	41.14	4.55859	41.14	8.25293	41.14	16.2402
41.24	2.7041	41.24	3.17188	41.24	3.31445	41.24	4.5791	41.24	8.25684	41.24	16.2393
41.34	2.68457	41.34	3.18359	41.34	3.31152	41.34	4.57324	41.34	8.26367	41.34	16.2158
41.44	2.68262	41.44	3.19141	41.44	3.30273	41.44	4.56543	41.44	8.24805	41.44	16.2012
41.54	2.6709	41.54	3.21094	41.54	3.28906	41.54	4.58301	41.54	8.24805	41.54	16.1953
41.64	2.6709	41.64	3.19238	41.64	3.28223	41.64	4.57129	41.64	8.24316	41.64	16.1699
41.74	2.65137	41.74	3.17676	41.74	3.2666	41.74	4.56348	41.74	8.22852	41.74	16.1396
41.84	2.62695	41.84	3.17773	41.84	3.25684	41.84	4.55859	41.84	8.22559	41.84	16.1143
41.94	2.63379	41.94	3.17383	41.94	3.25977	41.94	4.56152	41.94	8.22363	41.94	16.1123
42.04	2.61621	42.04	3.16992	42.04	3.25195	42.04	4.55371	42.04	8.23145	42.04	16.1035
42.14	2.60645	42.14	3.16406	42.14	3.25293	42.14	4.5459	42.14	8.22559	42.14	16.0781
42.24	2.60156	42.24	3.15918	42.24	3.24902	42.24	4.55176	42.24	8.20215	42.24	16.0791
42.34	2.59277	42.34	3.16113	42.34	3.25781	42.34	4.55859	42.34	8.20703	42.34	16.0703
42.44	2.59668	42.44	3.13574	42.44	3.24414	42.44	4.55762	42.44	8.19629	42.44	16.0713
42.54	2.58301	42.54	3.12012	42.54	3.24512	42.54	4.54004	42.54	8.2041	42.54	16.0479
42.64	2.58008	42.64	3.0957	42.64	3.21094	42.64	4.52246	42.64	8.18262	42.64	15.999
42.74	2.5918	42.74	3.08398	42.74	3.2041	42.74	4.5459	42.74	8.20117	42.74	16.0107
42.84	2.55957	42.84	3.0791	42.84	3.19043	42.84	4.53906	42.84	8.19043	42.84	16.0068
42.94	2.55566	42.94	3.05859	42.94	3.17188	42.94	4.52734	42.94	8.18945	42.94	16.0098
43.04	2.56543	43.04	3.07617	43.04	3.18359	43.04	4.52539	43.04	8.17773	43.04	16.0254
43.14	2.5791	43.14	3.06055	43.14	3.19141	43.14	4.52051	43.14	8.18066	43.14	16.0234
43.24	2.56641	43.24	3.05469	43.24	3.18652	43.24	4.51563	43.24	8.17383	43.24	16.0254
43.34	2.57227	43.34	3.05371	43.34	3.2041	43.34	4.51367	43.34	8.18652	43.34	16.0273
43.44	2.56934	43.44	3.05273	43.44	3.20215	43.44	4.51074	43.44	8.17383	43.44	16.0186
43.54	2.55469	43.54	3.03418	43.54	3.18359	43.54	4.50781	43.54	8.1582	43.54	16
43.64	2.56152	43.64	3.03516	43.64	3.18457	43.64	4.50293	43.64	8.15527	43.64	16.002
43.74	2.57031	43.74	3.04395	43.74	3.18457	43.74	4.49121	43.74	8.15039	43.74	15.998
43.84	2.57031	43.84	3.03809	43.84	3.18848	43.84	4.49512	43.84	8.1582	43.84	16.0039
43.94	2.58105	43.94	3.04492	43.94	3.20117	43.94	4.49512	43.94	8.16113	43.94	16.0166
44.04	2.57324	44.04	3.0293	44.04	3.20117	44.04	4.48047	44.04	8.1582	44.04	16.0039
44.14	2.5791	44.14	3.03223	44.14	3.20215	44.14	4.47852	44.14	8.1543	44.14	16.0176
44.24	2.58301	44.24	3.03516	44.24	3.20996	44.24	4.4707	44.24	8.15234	44.24	16.0127
44.34	2.5752	44.34	3.00586	44.34	3.19727	44.34	4.45215	44.34	8.13965	44.34	15.9922
44.44	2.58887	44.44	3.01758	44.44	3.21094	44.44	4.45801	44.44	8.15137	44.44	16.0029
44.54	2.57715	44.54	3.00586	44.54	3.19336	44.54	4.42871	44.54	8.13672	44.54	15.9912
44.64	2.56348	44.64	3.00488	44.64	3.18066	44.64	4.4082	44.64	8.11426	44.64	15.9668
44.74	2.56055	44.74	3	44.74	3.16699	44.74	4.41211	44.74	8.1123	44.74	15.9648
44.84	2.56543	44.84	3	44.84	3.17285	44.84	4.39746	44.84	8.11426	44.84	15.958
44.94	2.5498	44.94	3.00098	44.94	3.17188	44.94	4.38184	44.94	8.10059	44.94	15.9434
45.04	2.56738	45.04	3.00684	45.04	3.1709	45.04	4.37598	45.04	8.09668	45.04	15.957
45.14	2.56738	45.14	3.00684	45.14	3.16699	45.14	4.36816	45.14	8.0918	45.14	15.9355
45.24	2.55957	45.24	3.01465	45.24	3.16504	45.24	4.36035	45.24	8.0918	45.24	15.9346
45.34	2.56543	45.34	3.01465	45.34	3.1709	45.34	4.36621	45.34	8.09961	45.34	15.9365
45.44	2.56445	45.44	3.00684	45.44	3.17383	45.44	4.35742	45.44	8.08789	45.44	15.9219
45.54	2.56836	45.54	3.01465	45.54	3.17969	45.54	4.36133	45.54	8.08105	45.54	15.9346
45.64	2.57422	45.64	3.00293	45.64	3.17969	45.64	4.35547	45.64	8.05664	45.64	15.9248
45.74	2.56641	45.74	2.99902	45.74	3.18359	45.74	4.35547	45.74	8.06543	45.74	15.9033
45.84	2.57227	45.84	3.01367	45.84	3.19043	45.84	4.35547	45.84	8.06738	45.84	15.8975
45.94	2.56543	45.94	3.00195	45.94	3.1748	45.94	4.34766	45.94	8.03809	45.94	15.8613
46.04	2.56836	46.04	3.00293	46.04	3.16895	46.04	4.34863	46.04	8.04492	46.04	15.8564
46.14	2.55957	46.14	2.98438	46.14	3.15039	46.14	4.32813	46.14	8.02539	46.14	15.8359
46.24	2.56738	46.24	2.99023	46.24	3.14355	46.24	4.32715	46.24	8.02051	46.24	15.8232
46.34	2.54297	46.34	2.97363	46.34	3.13477	46.34	4.30664	46.34	7.99902	46.34	15.8105
46.44	2.53711	46.44	2.96777	46.44	3.13086	46.44	4.30664	46.44	8.00195	46.44	15.7861
46.54	2.54688	46.54	2.97754	46.54	3.12402	46.54	4.31641	46.54	7.99023	46.54	15.7871
46.64	2.5498	46.64	2.96582	46.64	3.11133	46.64	4.30859	46.64	7.97559	46.64	15.7764
46.74	2.55566	46.74	2.96582	46.74	3.12305	46.74	4.32227	46.74	7.98535	46.74	15.7705
46.84	2.56152	46.84	2.9668	46.84	3.11719	46.84	4.30273	46.84	7.9873	46.84	15.7588
46.94	2.56152	46.94	2.95508	46.94	3.10449	46.94	4.29883	46.94	7.97461	46.94	15.7432
47.04	2.55371	47.04	2.95508	47.04	3.10645	47.04	4.29297	47.04	7.96777	47.04	15.7334
47.14	2.55273	47.14	2.96094	47.14	3.10449	47.14	4.29297	47.14	7.97168	47.14	15.7314
47.24	2.57715	47.24	2.93945	47.24	3.10352	47.24	4.28516	47.24	7.97266	47.24	15.7119
47.34	2.55176	47.34	2.91406	47.34	3.07129	47.34	4.26563	47.34	7.94922	47.34	15.6689
47.44	2.56543	47.44	2.92773	47.44	3.0791	47.44	4.26563	47.44	7.94434	47.44	15.6641
47.54	2.55469	47.54	2.9248	47.54	3.07129	47.54	4.2627	47.54	7.9375	47.54	15.6455
47.64	2.55859	47.64	2.9248	47.64	3.07129	47.64	4.25879	47.64	7.93262	47.64	15.6318
47.74	2.55957	47.74	2.93555	47.74	3.07031	47.74	4.25977	47.74	7.92773	47.74	15.6201
47.84	2.56641	47.84	2.94922	47.84	3.08398	47.84	4.24707	47.84	7.92285	47.84	15.6143
47.94	2.56641	47.94	2.95215	47.94	3.08203	47.94	4.25391	47.94	7.9248	47.94	15.5986
48.04	2.56641	48.04	2.9502	48.04	3.0752	48.04	4.24902	48.04	7.93164	48.04	15.5869
48.14	2.55469	48.14	2.95605	48.14	3.06348	48.14	4.25977	48.14	7.93066	48.14	15.5928
48.24	2.55762	48.24	2.96777	48.24	3.07813	48.24	4.27246	48.24	7.93555	48.24	15.585
48.34	2.5625	48.34	2.95605	48.34	3.07715	48.34	4.26465	48.34	7.92285	48.34	15.5791
48.44	2.55371	48.44	2.94727	48.44	3.07031	48.44	4.27344	48.44	7.91016	48.44	15.5703
48.54	2.55371	48.54	2.94824	48.54	3.06836	48.54	4.26172	48.54	7.90918	48.54	15.5625
48.64	2.54883	48.64	2.93066	48.64	3.06543	48.64	4.26172	48.64	7.89844	48.64	15.5586
48.74	2.53418	48.74	2.91992	48.74	3.04395	48.74	4.24512	48.74	7.87793	48.74	15.5439
48.84	2.54004	48.84	2.93652	48.84	3.03809	48.84	4.23047	48.84	7.87305	48.84	15.5381
48.94	2.52832	48.94	2.93359	48.94	3.03711	48.94	4.23535	48.94	7.85645	48.94	15.5254
49.04	2.51855	49.04	2.92578	49.04	3.02051	49.04	4.22266	49.04	7.83301	49.04	15.501
49.14	2.5	49.14	2.93359	49.14	3.00977	49.14	4.19824	49.14	7.81934	49.14	15.4824
49.24	2.49707	49.24	2.91406	49.24	2.99023	49.24	4.18262	49.24	7.80566	49.24	15.4502
49.34	2.50195	49.34	2.91699	49.34	2.98633	49.34	4.17188	49.34	7.78906	49.34	15.4453
49.44	2.50977	49.44	2.93066	49.44	3.00684	49.44	4.17285	49.44	7.79004	49.44	15.4355
49.54	2.51074	49.54	2.93262	49.54	3.00195	49.54	4.17188	49.54	7.78809	49.54	15.4297
49.64	2.50586	49.64	2.92773	49.64	2.99316	49.64	4.16895	49.64	7.79395	49.64	15.4209
49.74	2.49902	49.74	2.9248	49.74	2.98535	49.74	4.16016	49.74	7.77051	49.74	15.4053
49.84	2.51172	49.84	2.92676	49.84	2.99121	49.84	4.1709	49.84	7.7666	49.84	15.4004
49.94	2.51367	49.94	2.93359	49.94	2.97852	49.94	4.16113	49.94	7.75391	49.94	15.3818
50.04	2.51172	50.04	2.9248	50.04	2.97559	50.04	4.15527	50.04	7.74902	50.04	15.3633
50.14	2.51563	50.14	2.92676	50.14	2.96875	50.14	4.15039	50.14	7.74316	50.14	15.3428
50.24	2.5293	50.24	2.92969	50.24	2.97266	50.24	4.16016	50.24	7.74316	50.24	15.335
50.34	2.5166	50.34	2.91699	50.34	2.97461	50.34	4.1543	50.34	7.72754	50.34	15.3174
50.44	2.5127	50.44	2.91504	50.44	2.96191	50.44	4.14648	50.44	7.71484	50.44	15.291
50.54	2.50684	50.54	2.92188	50.54	2.9502	50.54	4.13867	50.54	7.70313	50.54	15.2783
50.64	2.51074	50.64	2.91797	50.64	2.9375	50.64	4.13574	50.64	7.69141	50.64	15.251
50.74	2.50684	50.74	2.91211	50.74	2.93262	50.74	4.12793	50.74	7.69336	50.74	15.2393
50.84	2.51172	50.84	2.90527	50.84	2.92383	50.84	4.10742	50.84	7.67969	50.84	15.2256
50.94	2.52051	50.94	2.91406	50.94	2.92676	50.94	4.10449	50.94	7.67188	50.94	15.208
51.04	2.51367	51.04	2.90625	51.04	2.91309	51.04	4.10449	51.04	7.65723	51.04	15.1865
51.14	2.48926	51.14	2.89063	51.14	2.91895	51.14	4.0957	51.14	7.63379	51.14	15.1689
51.24	2.4834	51.24	2.89258	51.24	2.9209	51.24	4.08887	51.24	7.62402	51.24	15.1514
51.34	2.48047	51.34	2.88281	51.34	2.91992	51.34	4.09277	51.34	7.61621	51.34	15.1309
51.44	2.47949	51.44	2.87891	51.44	2.9248	51.44	4.07617	51.44	7.6084	51.44	15.1162
51.54	2.45605	51.54	2.8623	51.54	2.89941	51.54	4.07422	51.54	7.58594	51.54	15.0908
51.64	2.44824	51.64	2.85742	51.64	2.89453	51.64	4.05566	51.64	7.57422	51.64	15.0791
51.74	2.44824	51.74	2.85254	51.74	2.88574	51.74	4.04688	51.74	7.56738	51.74	15.0586
51.84	2.44824	51.84	2.83984	51.84	2.88672	51.84	4.03613	51.84	7.54297	51.84	15.0342
51.94	2.44824	51.94	2.83887	51.94	2.87012	51.94	4.02637	51.94	7.53711	51.94	15.0088
52.04	2.44922	52.04	2.8457	52.04	2.87793	52.04	4.0332	52.04	7.53516	52.04	15.0137
52.14	2.44141	52.14	2.82324	52.14	2.8623	52.14	4.01953	52.14	7.5166	52.14	14.9893
52.24	2.44629	52.24	2.82813	52.24	2.87402	52.24	4.02148	52.24	7.52246	52.24	14.9834
52.34	2.45703	52.34	2.83203	52.34	2.86719	52.34	4.02148	52.34	7.51953	52.34	14.9688
52.44	2.44238	52.44	2.83203	52.44	2.85352	52.44	4.0127	52.44	7.50781	52.44	14.9482
52.54	2.45605	52.54	2.84473	52.54	2.85938	52.54	4.0127	52.54	7.50781	52.54	14.9414
52.64	2.45215	52.64	2.83203	52.64	2.8584	52.64	4.01367	52.64	7.49512	52.64	14.9277
52.74	2.45703	52.74	2.8252	52.74	2.85156	52.74	4.0127	52.74	7.48633	52.74	14.9199
52.84	2.44824	52.84	2.80859	52.84	2.84473	52.84	4.00586	52.84	7.48633	52.84	14.8994
52.94	2.44824	52.94	2.81543	52.94	2.85547	52.94	4.00781	52.94	7.49023	52.94	14.8906
53.04	2.43359	53.04	2.80957	53.04	2.85449	53.04	4.00293	53.04	7.48047	53.04	14.876
53.14	2.4502	53.14	2.81543	53.14	2.85352	53.14	3.99414	53.14	7.4873	53.14	14.877
53.24	2.42969	53.24	2.80371	53.24	2.8457	53.24	3.98926	53.24	7.46191	53.24	14.8623
53.34	2.41992	53.34	2.80371	53.34	2.83887	53.34	3.98145	53.34	7.44727	53.34	14.8408
53.44	2.42578	53.44	2.79199	53.44	2.83496	53.44	3.97949	53.44	7.45117	53.44	14.8281
53.54	2.41797	53.54	2.81152	53.54	2.83691	53.54	3.97949	53.54	7.45801	53.54	14.8164
53.64	2.41699	53.64	2.80957	53.64	2.8291	53.64	3.97852	53.64	7.44824	53.64	14.8018
53.74	2.42676	53.74	2.81543	53.74	2.83398	53.74	3.9707	53.74	7.42773	53.74	14.7891
53.84	2.41895	53.84	2.80371	53.84	2.82813	53.84	3.96191	53.84	7.42773	53.84	14.7773
53.94	2.4248	53.94	2.80371	53.94	2.83496	53.94	3.96191	53.94	7.41113	53.94	14.7764
54.04	2.41309	54.04	2.79297	54.04	2.82715	54.04	3.95898	54.04	7.39844	54.04	14.7578
54.14	2.42383	54.14	2.80762	54.14	2.82715	54.14	3.97656	54.14	7.41406	54.14	14.7529
54.24	2.41211	54.24	2.79785	54.24	2.82715	54.24	3.96484	54.24	7.39648	54.24	14.7441
54.34	2.41016	54.34	2.79785	54.34	2.82422	54.34	3.94629	54.34	7.39355	54.34	14.7305
54.44	2.41309	54.44	2.78223	54.44	2.82813	54.44	3.93945	54.44	7.38965	54.44	14.7158
54.54	2.38672	54.54	2.77441	54.54	2.79785	54.54	3.92773	54.54	7.36719	54.54	14.6855
54.64	2.3916	54.64	2.77441	54.64	2.80371	54.64	3.92773	54.64	7.35352	54.64	14.6719
54.74	2.38086	54.74	2.76367	54.74	2.79785	54.74	3.9082	54.74	7.35449	54.74	14.666
54.84	2.37305	54.84	2.75586	54.84	2.79004	54.84	3.89551	54.84	7.34375	54.84	14.6523
54.94	2.37695	54.94	2.77441	54.94	2.7959	54.94	3.89941	54.94	7.33789	54.94	14.6455
55.04	2.38281	55.04	2.7666	55.04	2.79199	55.04	3.88574	55.04	7.33789	55.04	14.627
55.14	2.38672	55.14	2.78125	55.14	2.79395	55.14	3.88965	55.14	7.33496	55.14	14.6152
55.24	2.39746	55.24	2.78223	55.24	2.78809	55.24	3.88574	55.24	7.32813	55.24	14.6016
55.34	2.39258	55.34	2.78711	55.34	2.77637	55.34	3.88672	55.34	7.32129	55.34	14.5996
55.44	2.40039	55.44	2.7832	55.44	2.77539	55.44	3.88477	55.44	7.31641	55.44	14.5859
55.54	2.4043	55.54	2.78613	55.54	2.78418	55.54	3.88379	55.54	7.32129	55.54	14.582
55.64	2.40918	55.64	2.79004	55.64	2.79199	55.64	3.88184	55.64	7.31055	55.64	14.5771
55.74	2.42285	55.74	2.79199	55.74	2.78711	55.74	3.88672	55.74	7.30859	55.74	14.5654
55.84	2.42676	55.84	2.80371	55.84	2.79102	55.84	3.89063	55.84	7.3125	55.84	14.5703
55.94	2.41895	55.94	2.7998	55.94	2.7998	55.94	3.89355	55.94	7.32715	55.94	14.5547
56.04	2.40918	56.04	2.79004	56.04	2.77832	56.04	3.87598	56.04	7.30859	56.04	14.5293
56.14	2.40332	56.14	2.79199	56.14	2.78906	56.14	3.86426	56.14	7.30957	56.14	14.5293
56.24	2.40234	56.24	2.7959	56.24	2.78809	56.24	3.87207	56.24	7.30957	56.24	14.5225
56.34	2.40137	56.34	2.79199	56.34	2.79102	56.34	3.88184	56.34	7.29785	56.34	14.5137
56.44	2.40039	56.44	2.78418	56.44	2.78125	56.44	3.85547	56.44	7.29004	56.44	14.4863
56.54	2.39746	56.54	2.77637	56.54	2.78711	56.54	3.85449	56.54	7.28613	56.54	14.4941
56.64	2.41113	56.64	2.77246	56.64	2.79102	56.64	3.8584	56.64	7.28418	56.64	14.4971
56.74	2.41602	56.74	2.77246	56.74	2.78711	56.74	3.87305	56.74	7.2793	56.74	14.4863
56.84	2.42188	56.84	2.78809	56.84	2.79785	56.84	3.86914	56.84	7.27832	56.84	14.4785
56.94	2.41406	56.94	2.77441	56.94	2.78711	56.94	3.86719	56.94	7.27051	56.94	14.4707
57.04	2.42871	57.04	2.79004	57.04	2.79492	57.04	3.87109	57.04	7.27832	57.04	14.4668
57.14	2.41992	57.14	2.77637	57.14	2.78125	57.14	3.85742	57.14	7.26074	57.14	14.4414
57.24	2.43359	57.24	2.76758	57.24	2.78027	57.24	3.85645	57.24	7.26074	57.24	14.4414
57.34	2.43262	57.34	2.77344	57.34	2.80176	57.34	3.86719	57.34	7.26172	57.34	14.4512
57.44	2.42383	57.44	2.76563	57.44	2.7959	57.44	3.85156	57.44	7.23828	57.44	14.4277
57.54	2.42578	57.54	2.77148	57.54	2.79004	57.54	3.85156	57.54	7.24512	57.54	14.4219
57.64	2.43945	57.64	2.7832	57.64	2.78418	57.64	3.8457	57.64	7.23828	57.64	14.4199
57.74	2.43359	57.74	2.78906	57.74	2.79395	57.74	3.85156	57.74	7.25195	57.74	14.4316
57.84	2.43848	57.84	2.77539	57.84	2.79297	57.84	3.84961	57.84	7.2373	57.84	14.417
57.94	2.43555	57.94	2.7793	57.94	2.79785	57.94	3.83594	57.94	7.23438	57.94	14.4111
58.04	2.43262	58.04	2.78418	58.04	2.78711	58.04	3.84082	58.04	7.23438	58.04	14.3955
58.14	2.43164	58.14	2.77148	58.14	2.79395	58.14	3.83105	58.14	7.22852	58.14	14.3779
58.24	2.41602	58.24	2.77148	58.24	2.79883	58.24	3.8252	58.24	7.21777	58.24	14.3701
58.34	2.40039	58.34	2.77148	58.34	2.79297	58.34	3.82324	58.34	7.19824	58.34	14.3525
58.44	2.39258	58.44	2.75293	58.44	2.77734	58.44	3.83301	58.44	7.19531	58.44	14.333
58.54	2.41113	58.54	2.74902	58.54	2.79199	58.54	3.85254	58.54	7.19238	58.54	14.3232
58.64	2.41211	58.64	2.73242	58.64	2.75098	58.64	3.82227	58.64	7.16211	58.64	14.3076
58.74	2.4209	58.74	2.74316	58.74	2.79102	58.74	3.85352	58.74	7.19141	58.74	14.3154
58.84	2.40039	58.84	2.74316	58.84	2.78516	58.84	3.85352	58.84	7.15625	58.84	14.3066
58.94	2.37305	58.94	2.71875	58.94	2.78516	58.94	3.81543	58.94	7.13965	58.94	14.2637
59.04	2.36426	59.04	2.74414	59.04	2.79102	59.04	3.8291	59.04	7.15527	59.04	14.2646
59.14	2.38086	59.14	2.75684	59.14	2.77539	59.14	3.85938	59.14	7.15234	59.14	14.2832
59.24	2.36816	59.24	2.75586	59.24	2.76367	59.24	3.83301	59.24	7.13672	59.24	14.2578
59.34	2.38281	59.34	2.74805	59.34	2.78418	59.34	3.78613	59.34	7.13379	59.34	14.2764
59.44	2.4375	59.44	2.79102	59.44	2.76367	59.44	3.84473	59.44	7.20117	59.44	14.3018
59.54	2.44922	59.54	2.81641	59.54	2.75293	59.54	3.8418	59.54	7.2168	59.54	14.3047
59.64	2.47852	59.64	2.80176	59.64	2.72852	59.64	3.85059	59.64	7.17285	59.64	14.2861
59.74	2.54004	59.74	2.81055	59.74	2.7207	59.74	3.85254	59.74	7.16797	59.74	14.2021
59.84	2.68945	59.84	2.80566	59.84	2.67383	59.84	3.7959	59.84	7.0625	59.84	14.1113
59.94	2.43945	59.94	2.74023	59.94	2.74805	59.94	3.62988	59.94	6.97363	59.94	13.9316
60.04	1.2793	60.04	0.48047	60.04	1.51758	60.04	2.90723	60.04	6.09863	60.04	13.0654
60.14	-7.37695	60.14	-8.56934	60.14	-2.67578	60.14	-0.22852	60.14	3.22852	60.14	8.375
60.24	4.86035	60.24	4.77637	60.24	3.30664	60.24	1.2998	60.24	3.9873	60.24	9.50293
60.34	5.83691	60.34	5.55762	60.34	4.01074	60.34	3.6748	60.34	6.41504	60.34	11.0703
60.44	2.21094	60.44	1.84961	60.44	1.82813	60.44	2.51367	60.44	5.22266	60.44	8.50684
60.54	1.63281	60.54	1.4375	60.54	1.59668	60.54	2.48242	60.54	4.49121	60.54	7.66699
60.64	1.72461	60.64	1.75586	60.64	1.57324	60.64	2.32324	60.64	3.97949	60.64	7.3584
60.74	1.83887	60.74	1.44238	60.74	1.42773	60.74	2.16504	60.74	3.93652	60.74	6.95605
60.84	1.78906	60.84	1.44238	60.84	1.44434	60.84	2.29688	60.84	3.78809	60.84	6.74512
60.94	1.59082	60.94	1.31543	60.94	1.26172	60.94	2.21777	60.94	3.61914	60.94	6.69824
61.04	1.83008	61.04	1.56543	61.04	1.75391	61.04	2.22168	61.04	3.6123	61.04	6.64355
61.14	1.62988	61.14	1.31641	61.14	1.37598	61.14	2.03223	61.14	3.66016	61.14	6.37988
61.24	1.60742	61.24	1.2168	61.24	1.25391	61.24	1.79395	61.24	3.61035	61.24	6.14746
61.34	1.58789	61.34	1.15234	61.34	1.26563	61.34	1.93555	61.34	3.53418	61.34	6.16602
61.44	1.5752	61.44	1.2334	61.44	1.25977	61.44	1.9834	61.44	3.46191	61.44	6.14551
61.54	1.57422	61.54	1.25586	61.54	1.25684	61.54	1.9834	61.54	3.43457	61.54	6.11328
61.64	1.59961	61.64	1.29492	61.64	1.27734	61.64	2.01172	61.64	3.46387	61.64	6.08496
61.74	1.59766	61.74	1.30469	61.74	1.29199	61.74	2.01074	61.74	3.40625	61.74	6.03125
61.84	1.60059	61.84	1.30273	61.84	1.29688	61.84	2.01855	61.84	3.37598	61.84	5.97168
61.94	1.60059	61.94	1.30273	61.94	1.29395	61.94	2.00195	61.94	3.33594	61.94	5.90234
62.04	1.60742	62.04	1.30469	62.04	1.27246	62.04	1.97949	62.04	3.31543	62.04	5.84766
62.14	1.64551	62.14	1.33691	62.14	1.28906	62.14	1.99414	62.14	3.34961	62.14	5.8584
62.24	1.67969	62.24	1.37695	62.24	1.33984	62.24	2.00293	62.24	3.36621	62.24	5.87598
62.34	1.69922	62.34	1.36914	62.34	1.33594	62.34	1.99121	62.34	3.35742	62.34	5.84375
62.44	1.69727	62.44	1.36523	62.44	1.35449	62.44	2.02051	62.44	3.36035	62.44	5.80176
62.54	1.71484	62.54	1.37891	62.54	1.4082	62.54	2.02246	62.54	3.3623	62.54	5.7998
62.64	1.72168	62.64	1.375	62.64	1.39844	62.64	1.99316	62.64	3.3252	62.64	5.77051
62.74	1.71875	62.74	1.3584	62.74	1.4082	62.74	1.98828	62.74	3.27832	62.74	5.72559
62.84	1.72461	62.84	1.36914	62.84	1.42676	62.84	1.98926	62.84	3.27441	62.84	5.70996
62.94	1.72363	62.94	1.36035	62.94	1.4248	62.94	1.98047	62.94	3.2627	62.94	5.68359
63.04	1.72266	63.04	1.37109	63.04	1.44922	63.04	1.98926	63.04	3.25098	63.04	5.66406
63.14	1.72656	63.14	1.38281	63.14	1.45117	63.14	1.96973	63.14	3.2373	63.14	5.64941
63.24	1.71387	63.24	1.36133	63.24	1.43945	63.24	1.97168	63.24	3.20801	63.24	5.60449
63.34	1.71484	63.34	1.35352	63.34	1.42578	63.34	1.95215	63.34	3.18848	63.34	5.57715
63.44	1.70313	63.44	1.37402	63.44	1.4375	63.44	1.9502	63.44	3.18848	63.44	5.5498
63.54	1.70703	63.54	1.38086	63.54	1.43164	63.54	1.93652	63.54	3.16309	63.54	5.52441
63.64	1.68555	63.64	1.38477	63.64	1.39258	63.64	1.91016	63.64	3.12402	63.64	5.47852
63.74	1.67773	63.74	1.375	63.74	1.39746	63.74	1.89941	63.74	3.09668	63.74	5.44434
63.84	1.69531	63.84	1.36035	63.84	1.37598	63.84	1.875	63.84	3.08887	63.84	5.43945
63.94	1.71289	63.94	1.37109	63.94	1.37695	63.94	1.87402	63.94	3.0752	63.94	5.40137
64.04	1.71289	64.04	1.35156	64.04	1.37891	64.04	1.8877	64.04	3.05566	64.04	5.38379
64.14	1.68945	64.14	1.34766	64.14	1.35352	64.14	1.86816	64.14	3.02441	64.14	5.34473
64.24	1.69531	64.24	1.36133	64.24	1.3457	64.24	1.86035	64.24	3.0166	64.24	5.31738
64.34	1.7168	64.34	1.38379	64.34	1.36719	64.34	1.88965	64.34	3.03027	64.34	5.30371
64.44	1.72266	64.44	1.375	64.44	1.36914	64.44	1.85645	64.44	3.04395	64.44	5.27246
64.54	1.71484	64.54	1.38477	64.54	1.38086	64.54	1.87598	64.54	3.04395	64.54	5.26465
64.64	1.70508	64.64	1.40234	64.64	1.3623	64.64	1.86914	64.64	3.02441	64.64	5.23828
64.74	1.70898	64.74	1.39844	64.74	1.37109	64.74	1.88965	64.74	3.04492	64.74	5.22754
64.84	1.69531	64.84	1.38086	64.84	1.36133	64.84	1.87012	64.84	3.03809	64.84	5.2002
64.94	1.68164	64.94	1.36523	64.94	1.35742	64.94	1.86816	64.94	3.01465	64.94	5.1748
65.04	1.70117	65.04	1.37109	65.04	1.37109	65.04	1.86816	65.04	2.99902	65.04	5.1748
65.14	1.70605	65.14	1.34766	65.14	1.36328	65.14	1.84863	65.14	2.97363	65.14	5.1748
65.24	1.69043	65.24	1.34082	65.24	1.3584	65.24	1.84766	65.24	2.9668	65.24	5.15625
65.34	1.68359	65.34	1.35156	65.34	1.35156	65.34	1.84277	65.34	2.9502	65.34	5.13574
65.44	1.67969	65.44	1.35156	65.44	1.35547	65.44	1.84082	65.44	2.94824	65.44	5.12793
65.54	1.67773	65.54	1.34766	65.54	1.3623	65.54	1.83496	65.54	2.95605	65.54	5.10449
65.64	1.67578	65.64	1.35156	65.64	1.375	65.64	1.82715	65.64	2.94824	65.64	5.1084
65.74	1.68945	65.74	1.36719	65.74	1.38281	65.74	1.83496	65.74	2.96191	65.74	5.10254
65.84	1.67578	65.84	1.35938	65.84	1.36328	65.84	1.82324	65.84	2.94434	65.84	5.07129
65.94	1.67773	65.94	1.35547	65.94	1.34766	65.94	1.80469	65.94	2.93262	65.94	5.05273
66.04	1.67578	66.04	1.36621	66.04	1.3418	66.04	1.81348	66.04	2.93652	66.04	5.03418
66.14	1.67773	66.14	1.36914	66.14	1.34961	66.14	1.81543	66.14	2.93652	66.14	5.03809
66.24	1.65625	66.24	1.33203	66.24	1.32813	66.24	1.78223	66.24	2.90527	66.24	4.99902
66.34	1.65039	66.34	1.33203	66.34	1.33008	66.34	1.77637	66.34	2.88574	66.34	4.98535
66.44	1.64844	66.44	1.33203	66.44	1.32422	66.44	1.76855	66.44	2.87402	66.44	4.96582
66.54	1.64648	66.54	1.33203	66.54	1.30859	66.54	1.75684	66.54	2.85449	66.54	4.9541
66.64	1.63281	66.64	1.3125	66.64	1.30664	66.64	1.7373	66.64	2.84766	66.64	4.9502
66.74	1.6377	66.74	1.31641	66.74	1.29297	66.74	1.7334	66.74	2.84668	66.74	4.91699
66.84	1.64453	66.84	1.31836	66.84	1.29297	66.84	1.72363	66.84	2.83496	66.84	4.90137
66.94	1.63281	66.94	1.3125	66.94	1.28516	66.94	1.70996	66.94	2.82129	66.94	4.88379
67.04	1.63281	67.04	1.3125	67.04	1.28125	67.04	1.71973	67.04	2.82715	67.04	4.87988
67.14	1.63281	67.14	1.31641	67.14	1.28125	67.14	1.72559	67.14	2.81934	67.14	4.87402
67.24	1.64844	67.24	1.31836	67.24	1.28516	67.24	1.73047	67.24	2.8252	67.24	4.8584
67.34	1.6416	67.34	1.31738	67.34	1.30566	67.34	1.73633	67.34	2.8125	67.34	4.85156
67.44	1.64258	67.44	1.32227	67.44	1.3125	67.44	1.72559	67.44	2.81738	67.44	4.85254
67.54	1.63477	67.54	1.32031	67.54	1.30078	67.54	1.7334	67.54	2.80371	67.54	4.83008
67.64	1.64258	67.64	1.33203	67.64	1.30859	67.64	1.73535	67.64	2.7998	67.64	4.83301
67.74	1.65039	67.74	1.3418	67.74	1.33203	67.74	1.74707	67.74	2.81348	67.74	4.83301
67.84	1.63867	67.84	1.33594	67.84	1.30859	67.84	1.72363	67.84	2.80176	67.84	4.81738
67.94	1.62109	67.94	1.31836	67.94	1.30664	67.94	1.70996	67.94	2.77637	67.94	4.79395
68.04	1.63672	68.04	1.30664	68.04	1.30859	68.04	1.71582	68.04	2.77441	68.04	4.78223
68.14	1.65039	68.14	1.31055	68.14	1.30078	68.14	1.72363	68.14	2.7627	68.14	4.78223
68.24	1.63867	68.24	1.30469	68.24	1.28906	68.24	1.71582	68.24	2.7627	68.24	4.7666
68.34	1.63281	68.34	1.29883	68.34	1.29102	68.34	1.71582	68.34	2.75293	68.34	4.7666
68.44	1.625	68.44	1.30273	68.44	1.28809	68.44	1.72363	68.44	2.74121	68.44	4.74707
68.54	1.62109	68.54	1.2832	68.54	1.2832	68.54	1.72168	68.54	2.73145	68.54	4.71191
68.64	1.625	68.64	1.26953	68.64	1.2832	68.64	1.71191	68.64	2.71387	68.64	4.69043
68.74	1.60938	68.74	1.2627	68.74	1.2832	68.74	1.70605	68.74	2.70215	68.74	4.67285
68.84	1.625	68.84	1.27344	68.84	1.29883	68.84	1.71777	68.84	2.70605	68.84	4.67676
68.94	1.625	68.94	1.26172	68.94	1.29297	68.94	1.70996	68.94	2.69824	68.94	4.65723
69.04	1.63086	69.04	1.26563	69.04	1.30078	69.04	1.71191	69.04	2.7041	69.04	4.65527
69.14	1.63867	69.14	1.27148	69.14	1.30469	69.14	1.70215	69.14	2.7002	69.14	4.63965
69.24	1.64063	69.24	1.27148	69.24	1.30078	69.24	1.71191	69.24	2.70215	69.24	4.6416
69.34	1.63574	69.34	1.27148	69.34	1.28711	69.34	1.70605	69.34	2.68457	69.34	4.6123
69.44	1.64648	69.44	1.2832	69.44	1.29688	69.44	1.70996	69.44	2.69238	69.44	4.61621
69.54	1.6543	69.54	1.29102	69.54	1.29297	69.54	1.72266	69.54	2.69434	69.54	4.6084
69.64	1.6543	69.64	1.30664	69.64	1.30469	69.64	1.72949	69.64	2.69434	69.64	4.60254
69.74	1.65039	69.74	1.27734	69.74	1.28125	69.74	1.70605	69.74	2.6709	69.74	4.56543
69.84	1.64453	69.84	1.2832	69.84	1.2832	69.84	1.70801	69.84	2.66504	69.84	4.56543
69.94	1.63672	69.94	1.27148	69.94	1.27148	69.94	1.69629	69.94	2.6582	69.94	4.55371
70.04	1.63477	70.04	1.25977	70.04	1.2832	70.04	1.7041	70.04	2.66504	70.04	4.53418
70.14	1.62695	70.14	1.26758	70.14	1.2793	70.14	1.69824	70.14	2.66113	70.14	4.52637
70.24	1.62695	70.24	1.26953	70.24	1.27734	70.24	1.69824	70.24	2.65527	70.24	4.51953
70.34	1.63281	70.34	1.27344	70.34	1.27539	70.34	1.69824	70.34	2.66699	70.34	4.51465
70.44	1.62891	70.44	1.26758	70.44	1.27734	70.44	1.69434	70.44	2.65137	70.44	4.50293
70.54	1.62305	70.54	1.25781	70.54	1.26563	70.54	1.67676	70.54	2.63379	70.54	4.48926
70.64	1.60352	70.64	1.25	70.64	1.26367	70.64	1.66113	70.64	2.61426	70.64	4.47559
70.74	1.60352	70.74	1.24219	70.74	1.26367	70.74	1.66699	70.74	2.61035	70.74	4.46777
70.84	1.61133	70.84	1.24219	70.84	1.25586	70.84	1.6709	70.84	2.6084	70.84	4.44824
70.94	1.61328	70.94	1.23047	70.94	1.24414	70.94	1.65918	70.94	2.60059	70.94	4.43652
71.04	1.625	71.04	1.24609	71.04	1.25195	71.04	1.66699	71.04	2.60645	71.04	4.44043
71.14	1.61328	71.14	1.22852	71.14	1.23633	71.14	1.65918	71.14	2.59473	71.14	4.41504
71.24	1.61328	71.24	1.22852	71.24	1.24609	71.24	1.65137	71.24	2.58691	71.24	4.41895
71.34	1.625	71.34	1.23438	71.34	1.24219	71.34	1.65918	71.34	2.59082	71.34	4.42676
71.44	1.60938	71.44	1.23242	71.44	1.23438	71.44	1.65137	71.44	2.57715	71.44	4.40723
71.54	1.61133	71.54	1.22852	71.54	1.23047	71.54	1.64551	71.54	2.57324	71.54	4.39551
71.64	1.61523	71.64	1.23633	71.64	1.22656	71.64	1.6377	71.64	2.56934	71.64	4.3916
71.74	1.60742	71.74	1.24219	71.74	1.23633	71.74	1.6416	71.74	2.56738	71.74	4.37793
71.84	1.5957	71.84	1.23438	71.84	1.22461	71.84	1.62988	71.84	2.54785	71.84	4.3584
71.94	1.5918	71.94	1.23047	71.94	1.2207	71.94	1.61816	71.94	2.54395	71.94	4.34668
72.04	1.60742	72.04	1.24316	72.04	1.23242	72.04	1.62598	72.04	2.55566	72.04	4.34668
72.14	1.61328	72.14	1.25391	72.14	1.23633	72.14	1.62988	72.14	2.55176	72.14	4.33887
72.24	1.59375	72.24	1.24219	72.24	1.23438	72.24	1.61035	72.24	2.53809	72.24	4.31543
72.34	1.59375	72.34	1.24609	72.34	1.23047	72.34	1.61035	72.34	2.53418	72.34	4.31543
72.44	1.59375	72.44	1.25195	72.44	1.23438	72.44	1.62012	72.44	2.52637	72.44	4.30762
72.54	1.58203	72.54	1.24023	72.54	1.23047	72.54	1.61621	72.54	2.51855	72.54	4.30371
72.64	1.58203	72.64	1.24023	72.64	1.23438	72.64	1.61621	72.64	2.50488	72.64	4.28809
72.74	1.57324	72.74	1.23926	72.74	1.22949	72.74	1.61523	72.74	2.49219	72.74	4.27148
72.84	1.58887	72.84	1.24902	72.84	1.24707	72.84	1.61328	72.84	2.49805	72.84	4.28516
72.94	1.5791	72.94	1.24902	72.94	1.2373	72.94	1.60352	72.94	2.48438	72.94	4.27344
73.04	1.58789	73.04	1.25	73.04	1.24707	73.04	1.6084	73.04	2.49512	73.04	4.2666
73.14	1.57813	73.14	1.25	73.14	1.24219	73.14	1.6084	73.14	2.4873	73.14	4.24707
73.24	1.58203	73.24	1.24609	73.24	1.25391	73.24	1.60645	73.24	2.47754	73.24	4.24902
73.34	1.58203	73.34	1.25195	73.34	1.25391	73.34	1.60254	73.34	2.4873	73.34	4.24707
73.44	1.58203	73.44	1.24023	73.44	1.24219	73.44	1.59668	73.44	2.4834	73.44	4.23145
73.54	1.57422	73.54	1.22852	73.54	1.24219	73.54	1.58496	73.54	2.46777	73.54	4.21387
73.64	1.59961	73.64	1.24414	73.64	1.24219	73.64	1.59668	73.64	2.47363	73.64	4.22949
73.74	1.58008	73.74	1.23828	73.74	1.23047	73.74	1.58496	73.74	2.46191	73.74	4.21191
73.84	1.5918	73.84	1.24219	73.84	1.23438	73.84	1.58105	73.84	2.46582	73.84	4.2041
73.94	1.5918	73.94	1.23828	73.94	1.24219	73.94	1.58301	73.94	2.4541	73.94	4.2041
74.04	1.58789	74.04	1.23828	74.04	1.23828	74.04	1.58691	74.04	2.4502	74.04	4.19238
74.14	1.59375	74.14	1.24414	74.14	1.25195	74.14	1.59863	74.14	2.44824	74.14	4.19434
74.24	1.60059	74.24	1.23438	74.24	1.24414	74.24	1.60059	74.24	2.43848	74.24	4.17871
74.34	1.60547	74.34	1.23633	74.34	1.23633	74.34	1.59863	74.34	2.42969	74.34	4.16504
74.44	1.60156	74.44	1.23828	74.44	1.23242	74.44	1.59473	74.44	2.4248	74.44	4.16504
74.54	1.60938	74.54	1.23438	74.54	1.24805	74.54	1.59082	74.54	2.44043	74.54	4.16504
74.64	1.60742	74.64	1.23633	74.64	1.24609	74.64	1.60059	74.64	2.43066	74.64	4.15332
74.74	1.61328	74.74	1.23047	74.74	1.24414	74.74	1.59863	74.74	2.43652	74.74	4.1377
74.84	1.61328	74.84	1.23047	74.84	1.24023	74.84	1.59473	74.84	2.4248	74.84	4.13184
74.94	1.62109	74.94	1.24805	74.94	1.25586	74.94	1.60254	74.94	2.43262	74.94	4.14355
75.04	1.62109	75.04	1.24805	75.04	1.26172	75.04	1.60645	75.04	2.43652	75.04	4.13184
75.14	1.625	75.14	1.25195	75.14	1.26563	75.14	1.61035	75.14	2.43652	75.14	4.12988
75.24	1.62109	75.24	1.24805	75.24	1.26172	75.24	1.61621	75.24	2.43652	75.24	4.12402
75.34	1.62109	75.34	1.25586	75.34	1.26172	75.34	1.6123	75.34	2.4248	75.34	4.12012
75.44	1.59863	75.44	1.24219	75.44	1.24414	75.44	1.59863	75.44	2.41699	75.44	4.10645
75.54	1.59961	75.54	1.24219	75.54	1.24023	75.54	1.59473	75.54	2.40527	75.54	4.09473
75.64	1.6084	75.64	1.25195	75.64	1.24414	75.64	1.59863	75.64	2.41699	75.64	4.08691
75.74	1.62305	75.74	1.24805	75.74	1.25195	75.74	1.59473	75.74	2.41309	75.74	4.08691
75.84	1.62695	75.84	1.24414	75.84	1.25586	75.84	1.59863	75.84	2.40918	75.84	4.08496
75.94	1.62109	75.94	1.24609	75.94	1.25781	75.94	1.60059	75.94	2.40332	75.94	4.07324
76.04	1.62305	76.04	1.24805	76.04	1.26367	76.04	1.60645	76.04	2.40527	76.04	4.08496
76.14	1.61133	76.14	1.24023	76.14	1.26367	76.14	1.59473	76.14	2.38574	76.14	4.06543
76.24	1.62305	76.24	1.23633	76.24	1.26367	76.24	1.59863	76.24	2.39746	76.24	4.05371
76.34	1.62305	76.34	1.23828	76.34	1.26367	76.34	1.59473	76.34	2.38965	76.34	4.03809
76.44	1.62305	76.44	1.24219	76.44	1.26367	76.44	1.59863	76.44	2.3916	76.44	4.02832
76.54	1.63086	76.54	1.23828	76.54	1.27148	76.54	1.59473	76.54	2.39355	76.54	4.04199
76.64	1.63477	76.64	1.24609	76.64	1.27539	76.64	1.59473	76.64	2.39746	76.64	4.03418
76.74	1.63086	76.74	1.24805	76.74	1.27148	76.74	1.59473	76.74	2.39355	76.74	4.02246
76.84	1.64258	76.84	1.25977	76.84	1.27148	76.84	1.59473	76.84	2.40527	76.84	4.03418
76.94	1.63477	76.94	1.24805	76.94	1.26367	76.94	1.58691	76.94	2.39355	76.94	4.01465
77.04	1.64258	77.04	1.25977	77.04	1.27148	77.04	1.59863	77.04	2.40527	77.04	4.02637
77.14	1.6543	77.14	1.25977	77.14	1.2832	77.14	1.6084	77.14	2.40527	77.14	4.03223
77.24	1.64941	77.24	1.27148	77.24	1.2832	77.24	1.60449	77.24	2.40527	77.24	4.01465
77.34	1.63086	77.34	1.26953	77.34	1.27148	77.34	1.60449	77.34	2.40527	77.34	4.00293
77.44	1.64258	77.44	1.26953	77.44	1.27539	77.44	1.6084	77.44	2.40527	77.44	4.00684
77.54	1.65039	77.54	1.27734	77.54	1.27148	77.54	1.60449	77.54	2.40527	77.54	3.99121
77.64	1.65039	77.64	1.28125	77.64	1.26758	77.64	1.60449	77.64	2.40137	77.64	3.99512
77.74	1.6582	77.74	1.28906	77.74	1.28125	77.74	1.60449	77.74	2.39941	77.74	3.99121
77.84	1.66211	77.84	1.28906	77.84	1.28125	77.84	1.62109	77.84	2.40137	77.84	3.9873
77.94	1.66309	77.94	1.28516	77.94	1.26953	77.94	1.6123	77.94	2.38379	77.94	3.96973
78.04	1.65918	78.04	1.2793	78.04	1.27539	78.04	1.61035	78.04	2.38379	78.04	3.96387
78.14	1.66406	78.14	1.29102	78.14	1.28711	78.14	1.62207	78.14	2.37793	78.14	3.96777
78.24	1.6582	78.24	1.28516	78.24	1.27344	78.24	1.6123	78.24	2.37207	78.24	3.9502
78.34	1.66406	78.34	1.2793	78.34	1.27734	78.34	1.61035	78.34	2.36621	78.34	3.94434
78.44	1.67188	78.44	1.28711	78.44	1.29492	78.44	1.61816	78.44	2.38574	78.44	3.94922
78.54	1.67188	78.54	1.28516	78.54	1.2793	78.54	1.61035	78.54	2.37012	78.54	3.94824
78.64	1.68066	78.64	1.29102	78.64	1.27734	78.64	1.62207	78.64	2.3877	78.64	3.94824
78.74	1.68945	78.74	1.29688	78.74	1.2793	78.74	1.62402	78.74	2.39355	78.74	3.9502
78.84	1.68359	78.84	1.29102	78.84	1.27344	78.84	1.60645	78.84	2.37598	78.84	3.93652
78.94	1.6875	78.94	1.29492	78.94	1.28125	78.94	1.61426	78.94	2.37988	78.94	3.94043
79.04	1.68945	79.04	1.29688	79.04	1.28906	79.04	1.6123	79.04	2.38184	79.04	3.94629
79.14	1.69531	79.14	1.29102	79.14	1.29492	79.14	1.61816	79.14	2.37598	79.14	3.94629
79.24	1.69043	79.24	1.30273	79.24	1.29102	79.24	1.62207	79.24	2.3916	79.24	3.93848
79.34	1.67773	79.34	1.29297	79.34	1.2793	79.34	1.6123	79.34	2.3916	79.34	3.93262
79.44	1.68848	79.44	1.29883	79.44	1.28516	79.44	1.61816	79.44	2.38574	79.44	3.92676
79.54	1.68359	79.54	1.29102	79.54	1.27344	79.54	1.60254	79.54	2.37402	79.54	3.91895
79.64	1.68652	79.64	1.28711	79.64	1.27344	79.64	1.60449	79.64	2.36426	79.64	3.9209
79.74	1.68848	79.74	1.29102	79.74	1.27344	79.74	1.6084	79.74	2.36426	79.74	3.91113
79.84	1.68359	79.84	1.29102	79.84	1.26563	79.84	1.59668	79.84	2.35645	79.84	3.90527
79.94	1.68652	79.94	1.29199	79.94	1.26563	79.94	1.60449	79.94	2.36426	79.94	3.90527
80.04	1.68359	80.04	1.30273	80.04	1.2832	80.04	1.60449	80.04	2.35645	80.04	3.90527
80.14	1.69531	80.14	1.30273	80.14	1.29102	80.14	1.61035	80.14	2.36816	80.14	3.90527
80.24	1.68359	80.24	1.30273	80.24	1.27344	80.24	1.59863	80.24	2.35645	80.24	3.89746
80.34	1.69141	80.34	1.30273	80.34	1.27344	80.34	1.59863	80.34	2.36426	80.34	3.89355
80.44	1.68359	80.44	1.30273	80.44	1.28516	80.44	1.59863	80.44	2.36816	80.44	3.89746
80.54	1.68359	80.54	1.29102	80.54	1.26563	80.54	1.59863	80.54	2.36816	80.54	3.88574
80.64	1.67578	80.64	1.29004	80.64	1.26953	80.64	1.59473	80.64	2.36035	80.64	3.88574
80.74	1.68164	80.74	1.28125	80.74	1.26367	80.74	1.59277	80.74	2.35449	80.74	3.86621
80.84	1.67383	80.84	1.26953	80.84	1.25977	80.84	1.58301	80.84	2.33691	80.84	3.8584
80.94	1.68555	80.94	1.27344	80.94	1.26172	80.94	1.58105	80.94	2.34863	80.94	3.8623
81.04	1.6875	81.04	1.27539	81.04	1.26953	81.04	1.58301	81.04	2.35059	81.04	3.87012
81.14	1.68164	81.14	1.26172	81.14	1.24414	81.14	1.56934	81.14	2.33203	81.14	3.85645
81.24	1.68945	81.24	1.25781	81.24	1.25195	81.24	1.56543	81.24	2.32129	81.24	3.85254
81.34	1.69336	81.34	1.25781	81.34	1.25195	81.34	1.58105	81.34	2.3252	81.34	3.85645
81.44	1.68164	81.44	1.25781	81.44	1.24414	81.44	1.58691	81.44	2.31348	81.44	3.84473
81.54	1.69336	81.54	1.26172	81.54	1.25586	81.54	1.59082	81.54	2.3252	81.54	3.84863
81.64	1.68164	81.64	1.25391	81.64	1.24023	81.64	1.58691	81.64	2.31348	81.64	3.83301
81.74	1.67188	81.74	1.23828	81.74	1.23438	81.74	1.57715	81.74	2.30371	81.74	3.82715
81.84	1.66016	81.84	1.23438	81.84	1.23438	81.84	1.56934	81.84	2.2959	81.84	3.81543
81.94	1.66895	81.94	1.25195	81.94	1.23438	81.94	1.58105	81.94	2.2959	81.94	3.81543
82.04	1.66406	82.04	1.24023	82.04	1.23438	82.04	1.56934	82.04	2.2959	82.04	3.80762
82.14	1.67188	82.14	1.24023	82.14	1.23438	82.14	1.57715	82.14	2.29199	82.14	3.80371
82.24	1.67969	82.24	1.23633	82.24	1.23047	82.24	1.57324	82.24	2.29199	82.24	3.80371
82.34	1.66992	82.34	1.23438	82.34	1.22852	82.34	1.56348	82.34	2.27832	82.34	3.79004
82.44	1.66797	82.44	1.23633	82.44	1.22656	82.44	1.57324	82.44	2.28809	82.44	3.79199
82.54	1.66992	82.54	1.23047	82.54	1.22461	82.54	1.56738	82.54	2.27441	82.54	3.78613
82.64	1.67578	82.64	1.24219	82.64	1.23633	82.64	1.57129	82.64	2.28613	82.64	3.79785
82.74	1.67188	82.74	1.23828	82.74	1.23242	82.74	1.5791	82.74	2.28613	82.74	3.79004
82.84	1.66406	82.84	1.23047	82.84	1.2207	82.84	1.56738	82.84	2.27441	82.84	3.77637
82.94	1.65625	82.94	1.23047	82.94	1.21484	82.94	1.57129	82.94	2.28613	82.94	3.77637
83.04	1.64453	83.04	1.22266	83.04	1.20703	83.04	1.57129	83.04	2.27441	83.04	3.76855
83.14	1.64453	83.14	1.21875	83.14	1.20313	83.14	1.56738	83.14	2.27441	83.14	3.76465
83.24	1.64453	83.24	1.21094	83.24	1.20313	83.24	1.55566	83.24	2.27441	83.24	3.75684
83.34	1.64453	83.34	1.22266	83.34	1.21094	83.34	1.56738	83.34	2.27441	83.34	3.75684
83.44	1.65234	83.44	1.21875	83.44	1.21289	83.44	1.5752	83.44	2.27441	83.44	3.75684
83.54	1.64453	83.54	1.21875	83.54	1.21289	83.54	1.5752	83.54	2.27441	83.54	3.7334
83.64	1.63281	83.64	1.21094	83.64	1.20117	83.64	1.56738	83.64	2.27441	83.64	3.72559
83.74	1.64453	83.74	1.21094	83.74	1.21289	83.74	1.56738	83.74	2.27441	83.74	3.72168
83.84	1.64063	83.84	1.21875	83.84	1.21289	83.84	1.5752	83.84	2.28711	83.84	3.72363
83.94	1.62891	83.94	1.20703	83.94	1.21289	83.94	1.56738	83.94	2.28613	83.94	3.71582
84.04	1.63867	84.04	1.22266	84.04	1.2168	84.04	1.58301	84.04	2.29004	84.04	3.71973
84.14	1.63281	84.14	1.2168	84.14	1.21875	84.14	1.57324	84.14	2.29199	84.14	3.71387
84.24	1.64844	84.24	1.22656	84.24	1.2207	84.24	1.58301	84.24	2.29395	84.24	3.71191
84.34	1.6543	84.34	1.23633	84.34	1.23438	84.34	1.58887	84.34	2.2959	84.34	3.71289
84.44	1.65039	84.44	1.23047	84.44	1.23438	84.44	1.58887	84.44	2.2959	84.44	3.71777
84.54	1.64453	84.54	1.23047	84.54	1.22656	84.54	1.58887	84.54	2.28809	84.54	3.70605
84.64	1.64453	84.64	1.23047	84.64	1.23438	84.64	1.58887	84.64	2.2959	84.64	3.70215
84.74	1.63281	84.74	1.23047	84.74	1.22266	84.74	1.57324	84.74	2.28418	84.74	3.69434
84.84	1.64453	84.84	1.22656	84.84	1.22266	84.84	1.5791	84.84	2.28809	84.84	3.69434
84.94	1.63184	84.94	1.2207	84.94	1.21484	84.94	1.5791	84.94	2.28809	84.94	3.68652
85.04	1.62109	85.04	1.2207	85.04	1.22266	85.04	1.5752	85.04	2.2959	85.04	3.68262
85.14	1.62109	85.14	1.2207	85.14	1.22656	85.14	1.5752	85.14	2.28418	85.14	3.6709
85.24	1.63281	85.24	1.23242	85.24	1.23242	85.24	1.58691	85.24	2.28809	85.24	3.67676
85.34	1.63281	85.34	1.2168	85.34	1.22461	85.34	1.5791	85.34	2.27148	85.34	3.66504
85.44	1.625	85.44	1.20313	85.44	1.22852	85.44	1.57129	85.44	2.26074	85.44	3.65723
85.54	1.63086	85.54	1.20898	85.54	1.23047	85.54	1.58496	85.54	2.26758	85.54	3.66309
85.64	1.61914	85.64	1.20898	85.64	1.23047	85.64	1.57715	85.64	2.27441	85.64	3.65137
85.74	1.63477	85.74	1.22461	85.74	1.23828	85.74	1.59277	85.74	2.27832	85.74	3.66699
85.84	1.63672	85.84	1.22656	85.84	1.23633	85.84	1.58301	85.84	2.27246	85.84	3.66113
85.94	1.64648	85.94	1.22461	85.94	1.22852	85.94	1.59277	85.94	2.28223	85.94	3.65918
86.04	1.65234	86.04	1.23047	86.04	1.23828	86.04	1.60645	86.04	2.28418	86.04	3.67285
86.14	1.65234	86.14	1.22656	86.14	1.24414	86.14	1.59863	86.14	2.27637	86.14	3.64941
86.24	1.65625	86.24	1.22461	86.24	1.23242	86.24	1.60254	86.24	2.28027	86.24	3.65137
86.34	1.67383	86.34	1.23047	86.34	1.24414	86.34	1.6084	86.34	2.28613	86.34	3.65527
86.44	1.66211	86.44	1.23047	86.44	1.23242	86.44	1.6084	86.44	2.28613	86.44	3.63965
86.54	1.66211	86.54	1.23047	86.54	1.23242	86.54	1.60059	86.54	2.28223	86.54	3.62598
86.64	1.66211	86.64	1.23047	86.64	1.23242	86.64	1.59668	86.64	2.28027	86.64	3.62598
86.74	1.67773	86.74	1.24609	86.74	1.24805	86.74	1.6123	86.74	2.27832	86.74	3.63965
86.84	1.66797	86.84	1.23633	86.84	1.23828	86.84	1.60254	86.84	2.28418	86.84	3.62988
86.94	1.66602	86.94	1.23828	86.94	1.23242	86.94	1.59668	86.94	2.28418	86.94	3.63184
87.04	1.66016	87.04	1.24219	87.04	1.24414	87.04	1.60352	87.04	2.2959	87.04	3.63184
87.14	1.66406	87.14	1.24219	87.14	1.24023	87.14	1.59375	87.14	2.28027	87.14	3.61816
87.24	1.66211	87.24	1.23047	87.24	1.25195	87.24	1.60645	87.24	2.29004	87.24	3.62402
87.34	1.66211	87.34	1.23047	87.34	1.24805	87.34	1.59863	87.34	2.28418	87.34	3.61621
87.44	1.67773	87.44	1.23438	87.44	1.25391	87.44	1.60254	87.44	2.2998	87.44	3.62012
87.54	1.68359	87.54	1.24414	87.54	1.25391	87.54	1.6084	87.54	2.29785	87.54	3.62988
87.64	1.67969	87.64	1.25	87.64	1.26172	87.64	1.6084	87.64	2.29395	87.64	3.62402
87.74	1.67969	87.74	1.23828	87.74	1.25391	87.74	1.59668	87.74	2.29004	87.74	3.62402
87.84	1.69141	87.84	1.25	87.84	1.25391	87.84	1.6084	87.84	2.29199	87.84	3.62402
87.94	1.69141	87.94	1.24219	87.94	1.25391	87.94	1.6084	87.94	2.28223	87.94	3.61621
88.04	1.69629	88.04	1.25098	88.04	1.25879	88.04	1.60938	88.04	2.28906	88.04	3.625
88.14	1.70313	88.14	1.24023	88.14	1.26367	88.14	1.60352	88.14	2.28418	88.14	3.61426
88.24	1.69141	88.24	1.24023	88.24	1.25195	88.24	1.60156	88.24	2.27637	88.24	3.61426
88.34	1.69141	88.34	1.23242	88.34	1.25195	88.34	1.59668	88.34	2.28027	88.34	3.59473
88.44	1.70313	88.44	1.24414	88.44	1.26367	88.44	1.6084	88.44	2.28613	88.44	3.60645
88.54	1.70313	88.54	1.24023	88.54	1.26758	88.54	1.6084	88.54	2.28223	88.54	3.60254
88.64	1.6875	88.64	1.23242	88.64	1.26563	88.64	1.59668	88.64	2.27637	88.64	3.59473
88.74	1.68164	88.74	1.23242	88.74	1.26367	88.74	1.59668	88.74	2.26465	88.74	3.58301
88.84	1.68945	88.84	1.23633	88.84	1.26758	88.84	1.60449	88.84	2.27246	88.84	3.59863
88.94	1.69531	88.94	1.24219	88.94	1.26563	88.94	1.59863	88.94	2.27832	88.94	3.59668
89.04	1.68359	89.04	1.24219	89.04	1.26563	89.04	1.59863	89.04	2.2666	89.04	3.59668
89.14	1.69141	89.14	1.23438	89.14	1.26953	89.14	1.59863	89.14	2.27441	89.14	3.59277
89.24	1.69141	89.24	1.23242	89.24	1.25586	89.24	1.59473	89.24	2.27051	89.24	3.58887
89.34	1.69141	89.34	1.23828	89.34	1.26172	89.34	1.60254	89.34	2.27637	89.34	3.59473
89.44	1.68359	89.44	1.23633	89.44	1.26172	89.44	1.58887	89.44	2.26465	89.44	3.58691
89.54	1.68359	89.54	1.22656	89.54	1.25391	89.54	1.58887	89.54	2.26074	89.54	3.5752
89.64	1.69531	89.64	1.23633	89.64	1.25391	89.64	1.60059	89.64	2.25879	89.64	3.58691
89.74	1.6875	89.74	1.23828	89.74	1.25391	89.74	1.59277	89.74	2.2627	89.74	3.5791
89.84	1.69336	89.84	1.22852	89.84	1.25391	89.84	1.59082	89.84	2.26855	89.84	3.57715
89.94	1.69336	89.94	1.22266	89.94	1.25391	89.94	1.58691	89.94	2.25977	89.94	3.57324
90.04	1.68164	90.04	1.21484	90.04	1.25391	90.04	1.5791	90.04	2.25293	90.04	3.56543
90.14	1.68164	90.14	1.2207	90.14	1.24219	90.14	1.56738	90.14	2.24512	90.14	3.55371
90.24	1.66992	90.24	1.2207	90.24	1.24219	90.24	1.56738	90.24	2.2334	90.24	3.55371
90.34	1.66406	90.34	1.20898	90.34	1.24219	90.34	1.55957	90.34	2.2334	90.34	3.5459
90.44	1.66406	90.44	1.21289	90.44	1.24609	90.44	1.5752	90.44	2.2373	90.44	3.5459
90.54	1.67188	90.54	1.2207	90.54	1.24219	90.54	1.57715	90.54	2.24512	90.54	3.5459
90.64	1.66406	90.64	1.2207	90.64	1.24219	90.64	1.57324	90.64	2.2334	90.64	3.53027
90.74	1.65234	90.74	1.20898	90.74	1.24219	90.74	1.55566	90.74	2.2334	90.74	3.5166
90.84	1.66797	90.84	1.21289	90.84	1.24609	90.84	1.56348	90.84	2.24512	90.84	3.52637
90.94	1.66602	90.94	1.21289	90.94	1.23438	90.94	1.55762	90.94	2.2334	90.94	3.52637
91.04	1.66406	91.04	1.21289	91.04	1.23438	91.04	1.55762	91.04	2.22559	91.04	3.51465
91.14	1.67188	91.14	1.20898	91.14	1.2373	91.14	1.56543	91.14	2.2334	91.14	3.52246
91.24	1.66016	91.24	1.20898	91.24	1.23047	91.24	1.55762	91.24	2.22168	91.24	3.51465
91.34	1.66406	91.34	1.21289	91.34	1.23047	91.34	1.55762	91.34	2.22949	91.34	3.51465
91.44	1.66406	91.44	1.21289	91.44	1.22266	91.44	1.55762	91.44	2.21582	91.44	3.51465
91.54	1.65234	91.54	1.21289	91.54	1.22266	91.54	1.5498	91.54	2.21582	91.54	3.51465
91.64	1.64453	91.64	1.20117	91.64	1.22266	91.64	1.53809	91.64	2.2002	91.64	3.50684
91.74	1.64453	91.74	1.20117	91.74	1.21094	91.74	1.5332	91.74	2.19434	91.74	3.49512
91.84	1.65234	91.84	1.20898	91.84	1.21094	91.84	1.53418	91.84	2.19434	91.84	3.50293
91.94	1.64063	91.94	1.19727	91.94	1.21094	91.94	1.52246	91.94	2.19434	91.94	3.4873
92.04	1.65234	92.04	1.19141	92.04	1.21094	92.04	1.52637	92.04	2.19434	92.04	3.48535
92.14	1.64453	92.14	1.19531	92.14	1.21484	92.14	1.53027	92.14	2.19043	92.14	3.48926
92.24	1.63867	92.24	1.18555	92.24	1.2168	92.24	1.52051	92.24	2.18848	92.24	3.47949
92.34	1.64453	92.34	1.18359	92.34	1.22266	92.34	1.51855	92.34	2.17676	92.34	3.47754
92.44	1.63281	92.44	1.18359	92.44	1.21484	92.44	1.51855	92.44	2.17285	92.44	3.46582
92.54	1.64453	92.54	1.18359	92.54	1.22656	92.54	1.51855	92.54	2.16699	92.54	3.46973
92.64	1.63867	92.64	1.17773	92.64	1.21289	92.64	1.52051	92.64	2.16895	92.64	3.47168
92.74	1.63281	92.74	1.17188	92.74	1.20117	92.74	1.51074	92.74	2.15527	92.74	3.4541
92.84	1.63672	92.84	1.16406	92.84	1.19727	92.84	1.50098	92.84	2.15918	92.84	3.4541
92.94	1.63086	92.94	1.16992	92.94	1.20313	92.94	1.49512	92.94	2.15332	92.94	3.44629
93.04	1.64258	93.04	1.18164	93.04	1.21094	93.04	1.50684	93.04	2.15332	93.04	3.44629
93.14	1.63867	93.14	1.18066	93.14	1.19727	93.14	1.50293	93.14	2.15137	93.14	3.4502
93.24	1.65234	93.24	1.18457	93.24	1.21094	93.24	1.5166	93.24	2.15332	93.24	3.45215
93.34	1.64063	93.34	1.18652	93.34	1.21094	93.34	1.5166	93.34	2.15332	93.34	3.44434
93.44	1.65234	93.44	1.19141	93.44	1.22266	93.44	1.52441	93.44	2.15332	93.44	3.45215
93.54	1.65234	93.54	1.19141	93.54	1.21094	93.54	1.50684	93.54	2.13574	93.54	3.43457
93.64	1.64453	93.64	1.17969	93.64	1.20313	93.64	1.50684	93.64	2.13574	93.64	3.43457
93.74	1.64453	93.74	1.17969	93.74	1.20313	93.74	1.49512	93.74	2.13574	93.74	3.42676
93.84	1.64063	93.84	1.1875	93.84	1.20703	93.84	1.49512	93.84	2.12402	93.84	3.43457
93.94	1.64063	93.94	1.1875	93.94	1.20117	93.94	1.49512	93.94	2.12402	93.94	3.42285
94.04	1.64063	94.04	1.17969	94.04	1.18945	94.04	1.49121	94.04	2.11914	94.04	3.41504
94.14	1.64063	94.14	1.19531	94.14	1.20117	94.14	1.48926	94.14	2.11621	94.14	3.41895
94.24	1.64453	94.24	1.20117	94.24	1.20508	94.24	1.49512	94.24	2.11914	94.24	3.41699
94.34	1.63867	94.34	1.18945	94.34	1.20703	94.34	1.4873	94.34	2.12109	94.34	3.40918
94.44	1.6377	94.44	1.19434	94.44	1.19824	94.44	1.49219	94.44	2.10742	94.44	3.41992
94.54	1.64453	94.54	1.18945	94.54	1.20508	94.54	1.49902	94.54	2.11426	94.54	3.40723
94.64	1.63281	94.64	1.18945	94.64	1.20508	94.64	1.49902	94.64	2.11426	94.64	3.40723
94.74	1.63281	94.74	1.18945	94.74	1.18945	94.74	1.4873	94.74	2.10645	94.74	3.3916
94.84	1.63672	94.84	1.19336	94.84	1.19531	94.84	1.49902	94.84	2.11426	94.84	3.38965
94.94	1.64453	94.94	1.20117	94.94	1.19531	94.94	1.50684	94.94	2.10449	94.94	3.39746
95.04	1.62793	95.04	1.18457	95.04	1.19043	95.04	1.50195	95.04	2.09961	95.04	3.38086
95.14	1.62598	95.14	1.18262	95.14	1.18848	95.14	1.49219	95.14	2.08984	95.14	3.37891
95.24	1.625	95.24	1.18945	95.24	1.18359	95.24	1.4873	95.24	2.08496	95.24	3.37793
95.34	1.63672	95.34	1.20117	95.34	1.19531	95.34	1.49902	95.34	2.09668	95.34	3.37793
95.44	1.625	95.44	1.20117	95.44	1.19531	95.44	1.49902	95.44	2.08496	95.44	3.36621
95.54	1.63281	95.54	1.20898	95.54	1.20313	95.54	1.50684	95.54	2.09277	95.54	3.3623
95.64	1.63281	95.64	1.20898	95.64	1.19141	95.64	1.49902	95.64	2.08496	95.64	3.35645
95.74	1.63281	95.74	1.19727	95.74	1.19141	95.74	1.49902	95.74	2.08105	95.74	3.34473
95.84	1.625	95.84	1.19141	95.84	1.18359	95.84	1.49512	95.84	2.0752	95.84	3.33691
95.94	1.63672	95.94	1.19141	95.94	1.19531	95.94	1.48926	95.94	2.08691	95.94	3.34863
96.04	1.62891	96.04	1.19531	96.04	1.19531	96.04	1.49316	96.04	2.0791	96.04	3.34473
96.14	1.63477	96.14	1.19336	96.14	1.19531	96.14	1.4873	96.14	2.07715	96.14	3.35645
96.24	1.63477	96.24	1.18945	96.24	1.18359	96.24	1.4873	96.24	2.07715	96.24	3.34863
96.34	1.63086	96.34	1.17188	96.34	1.18359	96.34	1.47949	96.34	2.06543	96.34	3.33691
96.44	1.625	96.44	1.17188	96.44	1.18359	96.44	1.47949	96.44	2.06543	96.44	3.33691
96.54	1.62109	96.54	1.16797	96.54	1.19141	96.54	1.4873	96.54	2.06543	96.54	3.33691
96.64	1.63281	96.64	1.17969	96.64	1.20313	96.64	1.49902	96.64	2.07324	96.64	3.33301
96.74	1.63672	96.74	1.17578	96.74	1.19922	96.74	1.50293	96.74	2.05957	96.74	3.33105
96.84	1.63477	96.84	1.18164	96.84	1.20508	96.84	1.49707	96.84	2.06543	96.84	3.31738
96.94	1.63477	96.94	1.16992	96.94	1.20117	96.94	1.49707	96.94	2.06152	96.94	3.31738
97.04	1.63086	97.04	1.16992	97.04	1.18359	97.04	1.48926	97.04	2.05176	97.04	3.30566
97.14	1.63281	97.14	1.16992	97.14	1.19141	97.14	1.49707	97.14	2.05371	97.14	3.30566
97.24	1.63281	97.24	1.18164	97.24	1.20313	97.24	1.49707	97.24	2.06543	97.24	3.31348
97.34	1.63281	97.34	1.16992	97.34	1.19531	97.34	1.49707	97.34	2.06543	97.34	3.2959
97.44	1.625	97.44	1.16602	97.44	1.19531	97.44	1.50098	97.44	2.05371	97.44	3.28809
97.54	1.63672	97.54	1.17188	97.54	1.20703	97.54	1.50684	97.54	2.06543	97.54	3.28809
97.64	1.62891	97.64	1.17578	97.64	1.21094	97.64	1.5127	97.64	2.06152	97.64	3.29199
97.74	1.63477	97.74	1.17773	97.74	1.2002	97.74	1.51074	97.74	2.06738	97.74	3.29004
97.84	1.63867	97.84	1.17188	97.84	1.19727	97.84	1.51074	97.84	2.05957	97.84	3.28223
97.94	1.63672	97.94	1.16797	97.94	1.1875	97.94	1.50293	97.94	2.05762	97.94	3.26855
98.04	1.63477	98.04	1.17969	98.04	1.19336	98.04	1.49707	98.04	2.05566	98.04	3.27441
98.14	1.64648	98.14	1.18359	98.14	1.19336	98.14	1.50879	98.14	2.06348	98.14	3.27832
98.24	1.65039	98.24	1.1875	98.24	1.19727	98.24	1.5127	98.24	2.06152	98.24	3.27051
98.34	1.64453	98.34	1.18164	98.34	1.20313	98.34	1.51855	98.34	2.05957	98.34	3.27637
98.44	1.65234	98.44	1.18945	98.44	1.20703	98.44	1.51465	98.44	2.07324	98.44	3.28418
98.54	1.64063	98.54	1.17773	98.54	1.18945	98.54	1.51074	98.54	2.07324	98.54	3.27148
98.64	1.64063	98.64	1.17773	98.64	1.18945	98.64	1.50879	98.64	2.07324	98.64	3.25293
98.74	1.64063	98.74	1.18164	98.74	1.20117	98.74	1.51855	98.74	2.07324	98.74	3.25684
98.84	1.63867	98.84	1.16992	98.84	1.19336	98.84	1.51855	98.84	2.06738	98.84	3.24512
98.94	1.63281	98.94	1.16992	98.94	1.19336	98.94	1.51855	98.94	2.05566	98.94	3.2334
99.04	1.63672	99.04	1.16992	99.04	1.20117	99.04	1.51465	99.04	2.06348	99.04	3.2334
99.14	1.62695	99.14	1.16992	99.14	1.18945	99.14	1.51465	99.14	2.06348	99.14	3.2334
99.24	1.64844	99.24	1.16602	99.24	1.20117	99.24	1.52637	99.24	2.0752	99.24	3.2334
99.34	1.63867	99.34	1.16406	99.34	1.19727	99.34	1.52637	99.34	2.0791	99.34	3.22949
99.44	1.65234	99.44	1.17773	99.44	1.21094	99.44	1.52637	99.44	2.08496	99.44	3.23926
99.54	1.65625	99.54	1.18164	99.54	1.21094	99.54	1.53809	99.54	2.09668	99.54	3.2334
99.64	1.6582	99.64	1.18164	99.64	1.21094	99.64	1.53809	99.64	2.08496	99.64	3.2334
99.74	1.65234	99.74	1.16992	99.74	1.20703	99.74	1.53809	99.74	2.08496	99.74	3.22559
99.84	1.65234	99.84	1.16992	99.84	1.20117	99.84	1.53809	99.84	2.08496	99.84	3.22168
99.94	1.66406	99.94	1.17383	99.94	1.20508	99.94	1.5498	99.94	2.09668	99.94	3.21582
100.04	1.66406	100.04	1.17773	100.04	1.21289	100.04	1.5459	100.04	2.10449	100.04	3.21582
100.14	1.66406	100.14	1.16016	100.14	1.20117	100.14	1.5459	100.14	2.09277	100.14	3.2041
100.24	1.66016	100.24	1.17188	100.24	1.21289	100.24	1.55762	100.24	2.09277	100.24	3.21973
100.34	1.6543	100.34	1.17188	100.34	1.21289	100.34	1.5459	100.34	2.08691	100.34	3.21387
100.44	1.6582	100.44	1.17578	100.44	1.20898	100.44	1.53223	100.44	2.09082	100.44	3.20605
100.54	1.66797	100.54	1.18164	100.54	1.21875	100.54	1.54199	100.54	2.10059	100.54	3.21387
100.64	1.66602	100.64	1.16992	100.64	1.21289	100.64	1.54785	100.64	2.09473	100.64	3.20605
100.74	1.66602	100.74	1.16211	100.74	1.21289	100.74	1.54395	100.74	2.09473	100.74	3.20215
100.84	1.66602	100.84	1.16211	100.84	1.20898	100.84	1.53027	100.84	2.09473	100.84	3.18848
100.94	1.67383	100.94	1.16992	100.94	1.19922	100.94	1.5332	100.94	2.10254	100.94	3.20215
101.04	1.66211	101.04	1.16992	101.04	1.19922	101.04	1.52637	101.04	2.09473	101.04	3.19434
101.14	1.67383	101.14	1.16992	101.14	1.20313	101.14	1.52637	101.14	2.10645	101.14	3.19434
101.24	1.67383	101.24	1.16992	101.24	1.20313	101.24	1.52637	101.24	2.09473	101.24	3.18652
101.34	1.66211	101.34	1.16211	101.34	1.20313	101.34	1.52637	101.34	2.09473	101.34	3.1748
101.44	1.66211	101.44	1.16211	101.44	1.19922	101.44	1.51465	101.44	2.09082	101.44	3.1748
101.54	1.66602	101.54	1.17383	101.54	1.19336	101.54	1.52637	101.54	2.08887	101.54	3.18652
101.64	1.66602	101.64	1.16211	101.64	1.19336	101.64	1.52637	101.64	2.08887	101.64	3.17871
101.74	1.66895	101.74	1.16992	101.74	1.20117	101.74	1.52637	101.74	2.08496	101.74	3.18066
101.84	1.65039	101.84	1.16992	101.84	1.20117	101.84	1.52637	101.84	2.08496	101.84	3.1748
101.94	1.66699	101.94	1.18164	101.94	1.21289	101.94	1.53809	101.94	2.08496	101.94	3.18652
102.04	1.66113	102.04	1.18164	102.04	1.21289	102.04	1.53809	102.04	2.08105	102.04	3.1748
102.14	1.66211	102.14	1.18945	102.14	1.2207	102.14	1.5459	102.14	2.0752	102.14	3.18262
102.24	1.66699	102.24	1.18945	102.24	1.21289	102.24	1.53418	102.24	2.0752	102.24	3.18262
102.34	1.67383	102.34	1.20117	102.34	1.21289	102.34	1.54199	102.34	2.08691	102.34	3.19434
102.44	1.66895	102.44	1.20117	102.44	1.21289	102.44	1.53613	102.44	2.08691	102.44	3.18652
102.54	1.66211	102.54	1.19336	102.54	1.20898	102.54	1.52832	102.54	2.08691	102.54	3.18652
102.64	1.66211	102.64	1.18164	102.64	1.20313	102.64	1.52441	102.64	2.0752	102.64	3.1748
102.74	1.66211	102.74	1.18945	102.74	1.20313	102.74	1.53027	102.74	2.08301	102.74	3.18262
102.84	1.66211	102.84	1.18945	102.84	1.20313	102.84	1.53223	102.84	2.0752	102.84	3.1748
102.94	1.6543	102.94	1.18164	102.94	1.19531	102.94	1.53027	102.94	2.0791	102.94	3.16699
103.04	1.65625	103.04	1.1875	103.04	1.20117	103.04	1.52441	103.04	2.08496	103.04	3.17285
103.14	1.66602	103.14	1.19922	103.14	1.21289	103.14	1.53613	103.14	2.08496	103.14	3.18457
103.24	1.67188	103.24	1.19922	103.24	1.21289	103.24	1.53613	103.24	2.07715	103.24	3.17285
103.34	1.66406	103.34	1.19531	103.34	1.19727	103.34	1.53613	103.34	2.07715	103.34	3.16504
103.44	1.67188	103.44	1.18945	103.44	1.19922	103.44	1.53613	103.44	2.08496	103.44	3.17676
103.54	1.66797	103.54	1.20508	103.54	1.20313	103.54	1.54395	103.54	2.08496	103.54	3.17871
103.64	1.66211	103.64	1.20703	103.64	1.20313	103.64	1.53027	103.64	2.08105	103.64	3.16895
103.74	1.66211	103.74	1.20117	103.74	1.20313	103.74	1.54785	103.74	2.0791	103.74	3.1748
103.84	1.66211	103.84	1.20117	103.84	1.21484	103.84	1.54785	103.84	2.08887	103.84	3.1748
103.94	1.6582	103.94	1.20117	103.94	1.21484	103.94	1.54785	103.94	2.08496	103.94	3.1709
104.04	1.65234	104.04	1.20117	104.04	1.21484	104.04	1.54785	104.04	2.06738	104.04	3.16504
104.14	1.64453	104.14	1.19336	104.14	1.21484	104.14	1.54785	104.14	2.05566	104.14	3.14551
104.24	1.65234	104.24	1.20117	104.24	1.21094	104.24	1.54785	104.24	2.06348	104.24	3.15332
104.34	1.65234	104.34	1.20117	104.34	1.20313	104.34	1.54785	104.34	2.05566	104.34	3.14551
104.44	1.66406	104.44	1.21289	104.44	1.21484	104.44	1.54395	104.44	2.06738	104.44	3.15723
104.54	1.66406	104.54	1.20117	104.54	1.21484	104.54	1.53809	104.54	2.06738	104.54	3.14551
104.64	1.65234	104.64	1.20117	104.64	1.21484	104.64	1.53809	104.64	2.06738	104.64	3.14551
104.74	1.64844	104.74	1.20117	104.74	1.21094	104.74	1.53418	104.74	2.05566	104.74	3.13379
104.84	1.65039	104.84	1.20898	104.84	1.20508	104.84	1.52441	104.84	2.05566	104.84	3.1416
104.94	1.64258	104.94	1.20117	104.94	1.20703	104.94	1.52441	104.94	2.05566	104.94	3.13379
105.04	1.63086	105.04	1.19336	105.04	1.20508	105.04	1.52832	105.04	2.05957	105.04	3.14551
105.14	1.63086	105.14	1.19922	105.14	1.21094	105.14	1.53418	105.14	2.05371	105.14	3.14355
105.24	1.63086	105.24	1.19922	105.24	1.20313	105.24	1.52637	105.24	2.05371	105.24	3.14355
105.34	1.63086	105.34	1.19141	105.34	1.20313	105.34	1.52637	105.34	2.0459	105.34	3.14355
105.44	1.61914	105.44	1.1875	105.44	1.1875	105.44	1.52637	105.44	2.0459	105.44	3.13184
105.54	1.625	105.54	1.18164	105.54	1.19727	105.54	1.52637	105.54	2.0459	105.54	3.13574
105.64	1.61328	105.64	1.18164	105.64	1.19922	105.64	1.52637	105.64	2.0459	105.64	3.13574
105.74	1.61328	105.74	1.18164	105.74	1.19336	105.74	1.51855	105.74	2.03809	105.74	3.12793
105.84	1.60938	105.84	1.16992	105.84	1.18945	105.84	1.51855	105.84	2.02637	105.84	3.13379
105.94	1.5918	105.94	1.16992	105.94	1.19531	105.94	1.50684	105.94	2.02637	105.94	3.13379
106.04	1.58398	106.04	1.16602	106.04	1.17969	106.04	1.50293	106.04	2.01465	106.04	3.12598
106.14	1.58398	106.14	1.17188	106.14	1.17383	106.14	1.49707	106.14	2.01465	106.14	3.12207
106.24	1.5957	106.24	1.16797	106.24	1.18555	106.24	1.50879	106.24	2.01855	106.24	3.11621
106.34	1.58984	106.34	1.16797	106.34	1.17969	106.34	1.51465	106.34	2.02441	106.34	3.12207
106.44	1.58984	106.44	1.16797	106.44	1.17969	106.44	1.50684	106.44	2.02441	106.44	3.10254
106.54	1.58984	106.54	1.17188	106.54	1.18359	106.54	1.50684	106.54	2.02441	106.54	3.11426
106.64	1.58398	106.64	1.17188	106.64	1.18359	106.64	1.50684	106.64	2.02441	106.64	3.09082
106.74	1.58398	106.74	1.17578	106.74	1.18359	106.74	1.50684	106.74	2.0166	106.74	3.08496
106.84	1.58008	106.84	1.17383	106.84	1.19141	106.84	1.51465	106.84	2.02441	106.84	3.08105
106.94	1.58008	106.94	1.16797	106.94	1.17969	106.94	1.51074	106.94	2.0127	106.94	3.08105
107.04	1.58691	107.04	1.17969	107.04	1.19141	107.04	1.50488	107.04	2.01953	107.04	3.07324
107.14	1.57227	107.14	1.17969	107.14	1.19531	107.14	1.50488	107.14	2.00488	107.14	3.06934
107.24	1.57227	107.24	1.1748	107.24	1.19336	107.24	1.50488	107.24	2.00977	107.24	3.05566
107.34	1.57715	107.34	1.17969	107.34	1.20508	107.34	1.5127	107.34	2.0166	107.34	3.06738
107.44	1.5791	107.44	1.17969	107.44	1.20508	107.44	1.50684	107.44	2.0166	107.44	3.05566
107.54	1.57227	107.54	1.17969	107.54	1.19336	107.54	1.50684	107.54	2.0166	107.54	3.05176
107.64	1.57227	107.64	1.17578	107.64	1.19336	107.64	1.49902	107.64	2.0166	107.64	3.0459
107.74	1.57227	107.74	1.16992	107.74	1.18555	107.74	1.49902	107.74	2	107.74	3.02637
107.84	1.58008	107.84	1.16992	107.84	1.18164	107.84	1.50195	107.84	2.00098	107.84	3.03809
107.94	1.56836	107.94	1.16992	107.94	1.18164	107.94	1.4834	107.94	1.99316	107.94	3.03223
108.04	1.5625	108.04	1.16992	108.04	1.17773	108.04	1.48047	108.04	1.99316	108.04	3.02051
108.14	1.5625	108.14	1.16602	108.14	1.16406	108.14	1.4873	108.14	1.98633	108.14	3.01465
108.24	1.55566	108.24	1.16504	108.24	1.16895	108.24	1.4873	108.24	1.98535	108.24	3.00781
108.34	1.57422	108.34	1.17188	108.34	1.1875	108.34	1.4873	108.34	1.99707	108.34	3.02637
108.44	1.57422	108.44	1.17188	108.44	1.17578	108.44	1.47949	108.44	1.99707	108.44	3.01855
108.54	1.5625	108.54	1.17188	108.54	1.17578	108.54	1.47949	108.54	1.99707	108.54	3.00684
108.64	1.56641	108.64	1.17188	108.64	1.17969	108.64	1.47168	108.64	2.00098	108.64	3.01074
108.74	1.56445	108.74	1.17578	108.74	1.18945	108.74	1.48145	108.74	1.99902	108.74	3.02051
108.84	1.55273	108.84	1.16992	108.84	1.17188	108.84	1.47168	108.84	1.98926	108.84	3.00684
108.94	1.56445	108.94	1.18164	108.94	1.18359	108.94	1.47754	108.94	1.9873	108.94	3.00684
109.04	1.54492	109.04	1.16602	109.04	1.17578	109.04	1.46191	109.04	1.97949	109.04	2.99902
109.14	1.55078	109.14	1.16797	109.14	1.17383	109.14	1.46777	109.14	1.98535	109.14	3.00488
109.24	1.54297	109.24	1.16211	109.24	1.17383	109.24	1.45605	109.24	1.97363	109.24	3.00488
109.34	1.54297	109.34	1.16211	109.34	1.17383	109.34	1.45215	109.34	1.96973	109.34	2.99316
109.44	1.54297	109.44	1.15039	109.44	1.17773	109.44	1.4502	109.44	1.97168	109.44	2.99707
109.54	1.54297	109.54	1.16602	109.54	1.18359	109.54	1.45605	109.54	1.99512	109.54	3.01074
109.64	1.53125	109.64	1.16016	109.64	1.17188	109.64	1.44434	109.64	1.97168	109.64	2.98535
109.74	1.53125	109.74	1.16406	109.74	1.17969	109.74	1.44043	109.74	1.97363	109.74	2.99316
109.84	1.52539	109.84	1.15234	109.84	1.16602	109.84	1.42871	109.84	1.95605	109.84	2.97559
109.94	1.51367	109.94	1.15234	109.94	1.16602	109.94	1.41699	109.94	1.96777	109.94	2.97559
110.04	1.52148	110.04	1.16016	110.04	1.16211	110.04	1.4248	110.04	1.97559	110.04	2.97559
110.14	1.52148	110.14	1.15625	110.14	1.16211	110.14	1.41699	110.14	1.96387	110.14	2.97559
110.24	1.52148	110.24	1.16211	110.24	1.17383	110.24	1.42871	110.24	1.97559	110.24	2.97559
110.34	1.50391	110.34	1.15039	110.34	1.16602	110.34	1.41699	110.34	1.96387	110.34	2.96777
110.44	1.50391	110.44	1.15039	110.44	1.16602	110.44	1.41699	110.44	1.96387	110.44	2.96777
110.54	1.49219	110.54	1.15039	110.54	1.1543	110.54	1.41699	110.54	1.95605	110.54	2.96777
110.64	1.50391	110.64	1.1582	110.64	1.16602	110.64	1.4209	110.64	1.96387	110.64	2.96387
110.74	1.50391	110.74	1.14844	110.74	1.1543	110.74	1.4209	110.74	1.95801	110.74	2.95801
110.84	1.5	110.84	1.1582	110.84	1.1582	110.84	1.41309	110.84	1.9502	110.84	2.96191
110.94	1.50977	110.94	1.16797	110.94	1.16797	110.94	1.42285	110.94	1.95996	110.94	2.96387
111.04	1.49219	111.04	1.16211	111.04	1.16211	111.04	1.41699	111.04	1.9541	111.04	2.94629
111.14	1.49219	111.14	1.16211	111.14	1.16211	111.14	1.41699	111.14	1.94629	111.14	2.94629
111.24	1.49609	111.24	1.17383	111.24	1.16602	111.24	1.4209	111.24	1.9541	111.24	2.94629
111.34	1.49609	111.34	1.17383	111.34	1.16602	111.34	1.4209	111.34	1.94824	111.34	2.94238
111.44	1.49219	111.44	1.18164	111.44	1.16895	111.44	1.41309	111.44	1.94434	111.44	2.94434
111.54	1.49609	111.54	1.18555	111.54	1.16602	111.54	1.41113	111.54	1.94824	111.54	2.94043
111.64	1.49414	111.64	1.17969	111.64	1.16016	111.64	1.41699	111.64	1.9541	111.64	2.94629
111.74	1.49414	111.74	1.17969	111.74	1.16016	111.74	1.41699	111.74	1.9541	111.74	2.94141
111.84	1.49414	111.84	1.17578	111.84	1.16016	111.84	1.40137	111.84	1.94629	111.84	2.92285
111.94	1.49414	111.94	1.17383	111.94	1.16406	111.94	1.40723	111.94	1.94629	111.94	2.93457
112.04	1.49414	112.04	1.17383	112.04	1.16406	112.04	1.39941	112.04	1.93848	112.04	2.93457
112.14	1.48242	112.14	1.17383	112.14	1.16016	112.14	1.39941	112.14	1.93848	112.14	2.92676
112.24	1.48242	112.24	1.16211	112.24	1.1582	112.24	1.39941	112.24	1.93848	112.24	2.92676
112.34	1.4668	112.34	1.1543	112.34	1.15234	112.34	1.3916	112.34	1.92676	112.34	2.90723
112.44	1.48438	112.44	1.17188	112.44	1.15625	112.44	1.39355	112.44	1.92676	112.44	2.9248
112.54	1.47266	112.54	1.17188	112.54	1.1582	112.54	1.38379	112.54	1.93066	112.54	2.91309
112.64	1.46484	112.64	1.16406	112.64	1.15234	112.64	1.38574	112.64	1.9209	112.64	2.89551
112.74	1.46875	112.74	1.16797	112.74	1.15625	112.74	1.38379	112.74	1.91895	112.74	2.89941
112.84	1.47461	112.84	1.16211	112.84	1.1543	112.84	1.37793	112.84	1.91699	112.84	2.89355
112.94	1.46289	112.94	1.16211	112.94	1.1543	112.94	1.37793	112.94	1.91699	112.94	2.88574
113.04	1.45508	113.04	1.16602	113.04	1.1582	113.04	1.38184	113.04	1.9209	113.04	2.88965
113.14	1.45508	113.14	1.16016	113.14	1.16016	113.14	1.37988	113.14	1.91504	113.14	2.89551
113.24	1.43945	113.24	1.14844	113.24	1.15039	113.24	1.36426	113.24	1.91113	113.24	2.87988
113.34	1.44531	113.34	1.1543	113.34	1.14453	113.34	1.37012	113.34	1.90918	113.34	2.87793
113.44	1.44727	113.44	1.15625	113.44	1.14648	113.44	1.37207	113.44	1.89941	113.44	2.87598
113.54	1.44531	113.54	1.15039	113.54	1.15234	113.54	1.37793	113.54	1.90527	113.54	2.87598
113.64	1.4375	113.64	1.1543	113.64	1.15234	113.64	1.37012	113.64	1.90918	113.64	2.87988
113.74	1.43945	113.74	1.16016	113.74	1.15234	113.74	1.38379	113.74	1.92285	113.74	2.88184
113.84	1.45117	113.84	1.17188	113.84	1.16406	113.84	1.39551	113.84	1.92676	113.84	2.89355
113.94	1.44336	113.94	1.16016	113.94	1.15234	113.94	1.3877	113.94	1.91504	113.94	2.88574
114.04	1.44336	114.04	1.16016	114.04	1.15234	114.04	1.38379	114.04	1.91504	114.04	2.88574
114.14	1.44336	114.14	1.15625	114.14	1.15234	114.14	1.37793	114.14	1.91504	114.14	2.87402
114.24	1.44336	114.24	1.16211	114.24	1.13672	114.24	1.37793	114.24	1.91504	114.24	2.87012
114.34	1.45508	114.34	1.16211	114.34	1.14648	114.34	1.39258	114.34	1.91504	114.34	2.87598
114.44	1.45508	114.44	1.16211	114.44	1.14063	114.44	1.38574	114.44	1.91504	114.44	2.87598
114.54	1.45508	114.54	1.16211	114.54	1.13477	114.54	1.38574	114.54	1.91113	114.54	2.86816
114.64	1.45508	114.64	1.1543	114.64	1.13477	114.64	1.37793	114.64	1.89746	114.64	2.86816
114.74	1.45117	114.74	1.13867	114.74	1.13086	114.74	1.37402	114.74	1.89355	114.74	2.85254
114.84	1.44141	114.84	1.14063	114.84	1.12109	114.84	1.38086	114.84	1.89551	114.84	2.85059
114.94	1.44141	114.94	1.12891	114.94	1.11328	114.94	1.37598	114.94	1.88379	114.94	2.83301
115.04	1.43359	115.04	1.12891	115.04	1.11328	115.04	1.37109	115.04	1.88379	115.04	2.8252
115.14	1.43359	115.14	1.12109	115.14	1.11328	115.14	1.36426	115.14	1.87598	115.14	2.81348
115.24	1.44531	115.24	1.13281	115.24	1.12109	115.24	1.36816	115.24	1.8916	115.24	2.82129
115.34	1.43359	115.34	1.13672	115.34	1.11523	115.34	1.36816	115.34	1.89746	115.34	2.81543
115.44	1.42969	115.44	1.13867	115.44	1.10352	115.44	1.36816	115.44	1.88574	115.44	2.80762
115.54	1.42773	115.54	1.125	115.54	1.10742	115.54	1.37207	115.54	1.88574	115.54	2.80762
115.64	1.44141	115.64	1.13867	115.64	1.12109	115.64	1.38574	115.64	1.89355	115.64	2.81543
115.74	1.44141	115.74	1.13477	115.74	1.10938	115.74	1.38184	115.74	1.88184	115.74	2.81152
115.84	1.43359	115.84	1.125	115.84	1.10742	115.84	1.37988	115.84	1.87988	115.84	2.79785
115.94	1.43359	115.94	1.13086	115.94	1.10156	115.94	1.38574	115.94	1.87402	115.94	2.80371
116.04	1.4375	116.04	1.14258	116.04	1.11328	116.04	1.39746	116.04	1.89746	116.04	2.80371
116.14	1.44336	116.14	1.13086	116.14	1.11328	116.14	1.39746	116.14	1.88574	116.14	2.79785
116.24	1.44336	116.24	1.13086	116.24	1.10938	116.24	1.39746	116.24	1.88574	116.24	2.78613
116.34	1.44336	116.34	1.13086	116.34	1.10352	116.34	1.38574	116.34	1.88574	116.34	2.78613
116.44	1.43555	116.44	1.13086	116.44	1.10352	116.44	1.39355	116.44	1.88574	116.44	2.77832
116.54	1.43555	116.54	1.12305	116.54	1.0957	116.54	1.37598	116.54	1.88574	116.54	2.77344
116.64	1.41992	116.64	1.11523	116.64	1.08789	116.64	1.37207	116.64	1.87793	116.64	2.75098
116.74	1.41797	116.74	1.10742	116.74	1.06836	116.74	1.3623	116.74	1.8623	116.74	2.74902
116.84	1.41992	116.84	1.10156	116.84	1.07422	116.84	1.36426	116.84	1.86816	116.84	2.75488
116.94	1.42188	116.94	1.10938	116.94	1.08203	116.94	1.36621	116.94	1.87598	116.94	2.75098
117.04	1.41016	117.04	1.10938	117.04	1.07031	117.04	1.36621	117.04	1.87598	117.04	2.75098
117.14	1.41016	117.14	1.09668	117.14	1.07031	117.14	1.36621	117.14	1.87598	117.14	2.75098
117.24	1.41406	117.24	1.10156	117.24	1.08203	117.24	1.36621	117.24	1.8877	117.24	2.75488
117.34	1.41016	117.34	1.09473	117.34	1.07422	117.34	1.3623	117.34	1.87598	117.34	2.75488
117.44	1.4043	117.44	1.09668	117.44	1.07422	117.44	1.35645	117.44	1.87598	117.44	2.75488
117.54	1.4043	117.54	1.08984	117.54	1.07422	117.54	1.35645	117.54	1.87109	117.54	2.75488
117.64	1.39258	117.64	1.08984	117.64	1.07422	117.64	1.35645	117.64	1.86426	117.64	2.74316
117.74	1.39258	117.74	1.07813	117.74	1.07422	117.74	1.35645	117.74	1.86426	117.74	2.74316
117.84	1.40039	117.84	1.07813	117.84	1.07031	117.84	1.36426	117.84	1.87207	117.84	2.74316
117.94	1.40039	117.94	1.07813	117.94	1.07031	117.94	1.36426	117.94	1.85645	117.94	2.74316
118.04	1.41602	118.04	1.08203	118.04	1.08594	118.04	1.37988	118.04	1.8584	118.04	2.74316
118.14	1.42188	118.14	1.08789	118.14	1.08398	118.14	1.37793	118.14	1.86426	118.14	2.74316
118.24	1.43359	118.24	1.09961	118.24	1.0957	118.24	1.39746	118.24	1.87598	118.24	2.75488
118.34	1.44141	118.34	1.10742	118.34	1.0918	118.34	1.39746	118.34	1.88379	118.34	2.7627
118.44	1.44141	118.44	1.10742	118.44	1.0918	118.44	1.40527	118.44	1.88379	118.44	2.75879
118.54	1.42871	118.54	1.0957	118.54	1.08691	118.54	1.40137	118.54	1.87988	118.54	2.74902
118.64	1.42188	118.64	1.08984	118.64	1.08496	118.64	1.3877	118.64	1.87402	118.64	2.74316
118.74	1.42578	118.74	1.09375	118.74	1.0957	118.74	1.3916	118.74	1.87793	118.74	2.74707
118.84	1.44336	118.84	1.09961	118.84	1.10547	118.84	1.39746	118.84	1.89551	118.84	2.75684
118.94	1.44336	118.94	1.09961	118.94	1.10547	118.94	1.39355	118.94	1.88379	118.94	2.75684
119.04	1.43945	119.04	1.0957	119.04	1.10156	119.04	1.38379	119.04	1.8916	119.04	2.74902
119.14	1.42188	119.14	1.08984	119.14	1.10742	119.14	1.37793	119.14	1.88574	119.14	2.72559
119.24	1.42676	119.24	1.08203	119.24	1.11328	119.24	1.37793	119.24	1.88574	119.24	2.72559
119.34	1.4375	119.34	1.08594	119.34	1.10938	119.34	1.38184	119.34	1.88574	119.34	2.71777
119.44	1.43848	119.44	1.0918	119.44	1.11133	119.44	1.38379	119.44	1.88574	119.44	2.71973
119.54	1.42383	119.54	1.0918	119.54	1.10938	119.54	1.36621	119.54	1.88574	119.54	2.70605
119.64	1.42383	119.64	1.0918	119.64	1.11523	119.64	1.3623	119.64	1.87402	119.64	2.70605
119.74	1.42383	119.74	1.08008	119.74	1.11523	119.74	1.35645	119.74	1.87402	119.74	2.70605
119.84	1.43164	119.84	1.08789	119.84	1.11133	119.84	1.36426	119.84	1.87012	119.84	2.70215
119.94	1.43164	119.94	1.09961	119.94	1.12305	119.94	1.37598	119.94	1.87598	119.94	2.70605
120.04	1.43164	120.04	1.09961	120.04	1.11914	120.04	1.36426	120.04	1.86426	120.04	2.70605
120.14	1.43164	120.14	1.09961	120.14	1.11719	120.14	1.3584	120.14	1.86426	120.14	2.69043
120.24	1.43164	120.24	1.08789	120.24	1.11914	120.24	1.3584	120.24	1.86035	120.24	2.68457
120.34	1.43945	120.34	1.10352	120.34	1.12109	120.34	1.35449	120.34	1.8623	120.34	2.69238
120.44	1.45117	120.44	1.10156	120.44	1.13281	120.44	1.36621	120.44	1.86621	120.44	2.7041
120.54	1.43945	120.54	1.10742	120.54	1.12109	120.54	1.3584	120.54	1.86621	120.54	2.69629
120.64	1.43164	120.64	1.10352	120.64	1.12109	120.64	1.35352	120.64	1.85449	120.64	2.69629
120.74	1.44336	120.74	1.10938	120.74	1.13281	120.74	1.3584	120.74	1.86621	120.74	2.7041
120.84	1.44336	120.84	1.10938	120.84	1.125	120.84	1.3584	120.84	1.8623	120.84	2.69824
120.94	1.44824	120.94	1.10645	120.94	1.12988	120.94	1.36328	120.94	1.86133	120.94	2.69141
121.04	1.43848	121.04	1.1084	121.04	1.13184	121.04	1.36523	121.04	1.86328	121.04	2.69336
121.14	1.43945	121.14	1.10938	121.14	1.13281	121.14	1.35449	121.14	1.85645	121.14	2.69434
121.24	1.43945	121.24	1.09375	121.24	1.13281	121.24	1.35059	121.24	1.85645	121.24	2.68262
121.34	1.43652	121.34	1.10449	121.34	1.13281	121.34	1.35352	121.34	1.86133	121.34	2.68164
121.44	1.4502	121.44	1.10645	121.44	1.13965	121.44	1.36914	121.44	1.86328	121.44	2.68359
121.54	1.44336	121.54	1.09961	121.54	1.13281	121.54	1.34863	121.54	1.85254	121.54	2.67676
121.64	1.45605	121.64	1.1123	121.64	1.14551	121.64	1.36133	121.64	1.85938	121.64	2.68945
121.74	1.46289	121.74	1.11133	121.74	1.14063	121.74	1.35645	121.74	1.85449	121.74	2.68457
121.84	1.46289	121.84	1.11133	121.84	1.14063	121.84	1.35254	121.84	1.84668	121.84	2.68457
121.94	1.46289	121.94	1.11133	121.94	1.13281	121.94	1.34668	121.94	1.84668	121.94	2.67676
122.04	1.47461	122.04	1.12305	122.04	1.14453	122.04	1.3584	122.04	1.8418	122.04	2.68848
122.14	1.47852	122.14	1.12695	122.14	1.14844	122.14	1.35449	122.14	1.83887	122.14	2.69238
122.24	1.48438	122.24	1.12109	122.24	1.14258	122.24	1.36035	122.24	1.84473	122.24	2.68652
122.34	1.49219	122.34	1.125	122.34	1.15039	122.34	1.35645	122.34	1.85254	122.34	2.68652
122.44	1.49219	122.44	1.11914	122.44	1.15039	122.44	1.35645	122.44	1.84473	122.44	2.68652
122.54	1.50391	122.54	1.13086	122.54	1.16211	122.54	1.36816	122.54	1.84473	122.54	2.68652
122.64	1.50391	122.64	1.13086	122.64	1.16211	122.64	1.36816	122.64	1.84473	122.64	2.68652
122.74	1.50781	122.74	1.13477	122.74	1.15137	122.74	1.36035	122.74	1.84082	122.74	2.68555
122.84	1.50195	122.84	1.14063	122.84	1.16406	122.84	1.36621	122.84	1.83105	122.84	2.68945
122.94	1.50195	122.94	1.14063	122.94	1.16406	122.94	1.3584	122.94	1.8252	122.94	2.68359
123.04	1.50586	123.04	1.13672	123.04	1.16797	123.04	1.3623	123.04	1.81738	123.04	2.68066
123.14	1.51172	123.14	1.14258	123.14	1.17383	123.14	1.35645	123.14	1.81543	123.14	2.68652
123.24	1.51172	123.24	1.13867	123.24	1.16895	123.24	1.36426	123.24	1.82324	123.24	2.68262
123.34	1.5	123.34	1.13867	123.34	1.15527	123.34	1.36816	123.34	1.82324	123.34	2.68262
123.44	1.51172	123.44	1.15039	123.44	1.16895	123.44	1.38574	123.44	1.83105	123.44	2.68652
123.54	1.51172	123.54	1.15039	123.54	1.16211	123.54	1.38574	123.54	1.81738	123.54	2.68652
123.64	1.51172	123.64	1.15039	123.64	1.16211	123.64	1.38574	123.64	1.81152	123.64	2.6748
123.74	1.50391	123.74	1.14648	123.74	1.16211	123.74	1.37402	123.74	1.80566	123.74	2.6709
123.84	1.52051	123.84	1.15234	123.84	1.16211	123.84	1.37988	123.84	1.82129	123.84	2.67676
123.94	1.52637	123.94	1.15625	123.94	1.16602	123.94	1.37598	123.94	1.81934	123.94	2.68457
124.04	1.52148	124.04	1.16211	124.04	1.17188	124.04	1.39551	124.04	1.83301	124.04	2.68848
124.14	1.50977	124.14	1.15039	124.14	1.16016	124.14	1.37207	124.14	1.80957	124.14	2.6709
124.24	1.50781	124.24	1.14844	124.24	1.14648	124.24	1.36426	124.24	1.79004	124.24	2.66113
124.34	1.52148	124.34	1.15039	124.34	1.16016	124.34	1.36621	124.34	1.7959	124.34	2.67871
124.44	1.50977	124.44	1.14648	124.44	1.15234	124.44	1.36621	124.44	1.7959	124.44	2.67285
124.54	1.50977	124.54	1.14063	124.54	1.14844	124.54	1.35449	124.54	1.78418	124.54	2.67285
124.64	1.50195	124.64	1.14063	124.64	1.13086	124.64	1.35449	124.64	1.78418	124.64	2.67285
124.74	1.51367	124.74	1.14063	124.74	1.14258	124.74	1.36621	124.74	1.7959	124.74	2.68457
124.84	1.51367	124.84	1.13281	124.84	1.13086	124.84	1.3584	124.84	1.78418	124.84	2.67676
124.94	1.51367	124.94	1.13281	124.94	1.125	124.94	1.3584	124.94	1.77246	124.94	2.67676
125.04	1.50586	125.04	1.13672	125.04	1.11328	125.04	1.3623	125.04	1.77051	125.04	2.66895
125.14	1.51953	125.14	1.15039	125.14	1.12109	125.14	1.37598	125.14	1.77246	125.14	2.68262
125.24	1.51172	125.24	1.13867	125.24	1.11328	125.24	1.36426	125.24	1.77246	125.24	2.68262
125.34	1.51172	125.34	1.13477	125.34	1.11719	125.34	1.36035	125.34	1.77246	125.34	2.68262
125.44	1.51172	125.44	1.125	125.44	1.10742	125.44	1.3623	125.44	1.76465	125.44	2.6748
125.54	1.51172	125.54	1.12695	125.54	1.10547	125.54	1.34473	125.54	1.76465	125.54	2.6748
125.64	1.51172	125.64	1.12109	125.64	1.11133	125.64	1.34473	125.64	1.75293	125.64	2.66309
125.74	1.5	125.74	1.12109	125.74	1.10742	125.74	1.34473	125.74	1.75293	125.74	2.65918
125.84	1.5	125.84	1.10938	125.84	1.10156	125.84	1.33691	125.84	1.74512	125.84	2.65332
125.94	1.51172	125.94	1.11719	125.94	1.10156	125.94	1.35254	125.94	1.75684	125.94	2.65332
126.04	1.5166	126.04	1.10352	126.04	1.10156	126.04	1.34668	126.04	1.74512	126.04	2.65332
126.14	1.51074	126.14	1.10352	126.14	1.09375	126.14	1.34668	126.14	1.74512	126.14	2.64551
126.24	1.50781	126.24	1.0957	126.24	1.09766	126.24	1.34277	126.24	1.74121	126.24	2.64941
126.34	1.51367	126.34	1.10156	126.34	1.0918	126.34	1.34863	126.34	1.74707	126.34	2.65527
126.44	1.50195	126.44	1.10156	126.44	1.0918	126.44	1.33691	126.44	1.73535	126.44	2.65527
126.54	1.50195	126.54	1.10156	126.54	1.0918	126.54	1.33691	126.54	1.73535	126.54	2.64355
126.64	1.50586	126.64	1.09766	126.64	1.0957	126.64	1.33301	126.64	1.72754	126.64	2.64355
126.74	1.50391	126.74	1.10352	126.74	1.09375	126.74	1.34473	126.74	1.7334	126.74	2.63574
126.84	1.50391	126.84	1.10352	126.84	1.09375	126.84	1.33691	126.84	1.72559	126.84	2.63574
126.94	1.5	126.94	1.0918	126.94	1.08203	126.94	1.33691	126.94	1.72559	126.94	2.62793
127.04	1.49902	127.04	1.09668	127.04	1.08691	127.04	1.33789	127.04	1.73047	127.04	2.63867
127.14	1.50586	127.14	1.10352	127.14	1.09375	127.14	1.32715	127.14	1.72949	127.14	2.6416
127.24	1.49414	127.24	1.0918	127.24	1.08594	127.24	1.32715	127.24	1.73145	127.24	2.62793
127.34	1.49805	127.34	1.09961	127.34	1.09375	127.34	1.33496	127.34	1.72559	127.34	2.63574
127.44	1.49219	127.44	1.0918	127.44	1.09375	127.44	1.33496	127.44	1.72559	127.44	2.62402
127.54	1.50391	127.54	1.10352	127.54	1.10547	127.54	1.34668	127.54	1.72559	127.54	2.63574
127.64	1.49219	127.64	1.10352	127.64	1.10547	127.64	1.33887	127.64	1.72559	127.64	2.63965
127.74	1.49219	127.74	1.10352	127.74	1.10547	127.74	1.33887	127.74	1.72559	127.74	2.64551
127.84	1.48438	127.84	1.10352	127.84	1.09375	127.84	1.33887	127.84	1.71777	127.84	2.6416
127.94	1.48438	127.94	1.0918	127.94	1.09375	127.94	1.32715	127.94	1.71777	127.94	2.63574
128.04	1.46875	128.04	1.0918	128.04	1.09375	128.04	1.32715	128.04	1.71777	128.04	2.63574
128.14	1.46289	128.14	1.08398	128.14	1.09375	128.14	1.31934	128.14	1.70605	128.14	2.63574
128.24	1.46289	128.24	1.07227	128.24	1.08203	128.24	1.31934	128.24	1.70605	128.24	2.62402
128.34	1.45508	128.34	1.07227	128.34	1.08203	128.34	1.31934	128.34	1.70605	128.34	2.61816
128.44	1.45508	128.44	1.07227	128.44	1.07422	128.44	1.30762	128.44	1.70605	128.44	2.60645
128.54	1.45508	128.54	1.07617	128.54	1.08594	128.54	1.31934	128.54	1.71777	128.54	2.61816
128.64	1.46094	128.64	1.07715	128.64	1.08789	128.64	1.3252	128.64	1.71191	128.64	2.62402
128.74	1.46094	128.74	1.06348	128.74	1.08203	128.74	1.3252	128.74	1.71191	128.74	2.6123
128.84	1.45313	128.84	1.07031	128.84	1.08203	128.84	1.31348	128.84	1.71191	128.84	2.60449
128.94	1.44922	128.94	1.05859	128.94	1.08203	128.94	1.31152	128.94	1.7041	128.94	2.60059
129.04	1.45508	129.04	1.06543	129.04	1.08203	129.04	1.31738	129.04	1.71582	129.04	2.59863
129.14	1.44336	129.14	1.05078	129.14	1.08203	129.14	1.31738	129.14	1.71582	129.14	2.60059
129.24	1.44336	129.24	1.05078	129.24	1.08203	129.24	1.30566	129.24	1.71582	129.24	2.58691
129.34	1.45508	129.34	1.0625	129.34	1.09375	129.34	1.31738	129.34	1.72754	129.34	2.59863
129.44	1.43164	129.44	1.05078	129.44	1.07422	129.44	1.29395	129.44	1.71582	129.44	2.5752
129.54	1.44336	129.54	1.0625	129.54	1.08594	129.54	1.30371	129.54	1.72754	129.54	2.58691
129.64	1.44336	129.64	1.05078	129.64	1.08594	129.64	1.30957	129.64	1.71582	129.64	2.58301
129.74	1.42383	129.74	1.03906	129.74	1.07422	129.74	1.28613	129.74	1.7041	129.74	2.56543
129.84	1.43555	129.84	1.04297	129.84	1.07422	129.84	1.29785	129.84	1.71582	129.84	2.56934
129.94	1.43555	129.94	1.04297	129.94	1.07422	129.94	1.29785	129.94	1.70801	129.94	2.56934
130.04	1.44336	130.04	1.05078	130.04	1.08203	130.04	1.30176	130.04	1.71582	130.04	2.57715
130.14	1.43555	130.14	1.05469	130.14	1.08594	130.14	1.2998	130.14	1.70801	130.14	2.56934
130.24	1.4375	130.24	1.05664	130.24	1.07617	130.24	1.29395	130.24	1.70605	130.24	2.57129
130.34	1.43164	130.34	1.03906	130.34	1.06445	130.34	1.28809	130.34	1.69434	130.34	2.55762
130.44	1.43164	130.44	1.03906	130.44	1.06445	130.44	1.28809	130.44	1.69434	130.44	2.55762
130.54	1.43555	130.54	1.04297	130.54	1.06836	130.54	1.28027	130.54	1.69043	130.54	2.5498
130.64	1.44141	130.64	1.04883	130.64	1.0625	130.64	1.28613	130.64	1.69629	130.64	2.55176
130.74	1.42969	130.74	1.04883	130.74	1.0625	130.74	1.28613	130.74	1.69629	130.74	2.5459
130.84	1.42383	130.84	1.04102	130.84	1.0625	130.84	1.27832	130.84	1.68457	130.84	2.5459
130.94	1.43945	130.94	1.05273	130.94	1.07813	130.94	1.29004	130.94	1.69629	130.94	2.55762
131.04	1.44531	131.04	1.03711	131.04	1.07617	131.04	1.29004	131.04	1.68848	131.04	2.54199
131.14	1.43359	131.14	1.03125	131.14	1.07617	131.14	1.27832	131.14	1.68848	131.14	2.53613
131.24	1.4375	131.24	1.03516	131.24	1.08008	131.24	1.27832	131.24	1.69238	131.24	2.53223
131.34	1.45117	131.34	1.05273	131.34	1.09375	131.34	1.28613	131.34	1.69434	131.34	2.5459
131.44	1.45117	131.44	1.04688	131.44	1.09375	131.44	1.28613	131.44	1.69434	131.44	2.5459
131.54	1.45508	131.54	1.04492	131.54	1.09766	131.54	1.27832	131.54	1.69824	131.54	2.5498
131.64	1.44922	131.64	1.05078	131.64	1.0918	131.64	1.28418	131.64	1.7041	131.64	2.55566
131.74	1.45508	131.74	1.05078	131.74	1.09961	131.74	1.2959	131.74	1.71582	131.74	2.55078
131.84	1.45508	131.84	1.05078	131.84	1.09766	131.84	1.28809	131.84	1.7041	131.84	2.54883
131.94	1.46289	131.94	1.05469	131.94	1.10742	131.94	1.29199	131.94	1.70801	131.94	2.55469
132.04	1.4707	132.04	1.06055	132.04	1.11328	132.04	1.29785	132.04	1.71387	132.04	2.5459
132.14	1.45313	132.14	1.06055	132.14	1.11328	132.14	1.28613	132.14	1.70605	132.14	2.5459
132.24	1.45703	132.24	1.06055	132.24	1.10156	132.24	1.28613	132.24	1.70605	132.24	2.5459
132.34	1.4707	132.34	1.05664	132.34	1.10938	132.34	1.29395	132.34	1.71387	132.34	2.55371
132.44	1.4668	132.44	1.04883	132.44	1.10938	132.44	1.29395	132.44	1.71387	132.44	2.54199
132.54	1.45313	132.54	1.04883	132.54	1.10938	132.54	1.28613	132.54	1.71387	132.54	2.53809
132.64	1.46484	132.64	1.06055	132.64	1.12109	132.64	1.29395	132.64	1.71387	132.64	2.53613
132.74	1.46484	132.74	1.04883	132.74	1.12109	132.74	1.28809	132.74	1.71387	132.74	2.54004
132.84	1.46484	132.84	1.04883	132.84	1.11328	132.84	1.28809	132.84	1.70996	132.84	2.5459
132.94	1.46875	132.94	1.05273	132.94	1.11719	132.94	1.28027	132.94	1.70801	132.94	2.53809
133.04	1.47461	133.04	1.04688	133.04	1.11914	133.04	1.27832	133.04	1.70996	133.04	2.53613
133.14	1.45898	133.14	1.04102	133.14	1.11328	133.14	1.2627	133.14	1.69629	133.14	2.52441
133.24	1.45703	133.24	1.04102	133.24	1.11328	133.24	1.26855	133.24	1.69629	133.24	2.52441
133.34	1.4668	133.34	1.0332	133.34	1.11719	133.34	1.26074	133.34	1.68848	133.34	2.5166
133.44	1.47266	133.44	1.03516	133.44	1.12305	133.44	1.2666	133.44	1.69434	133.44	2.52246
133.54	1.46094	133.54	1.0293	133.54	1.12305	133.54	1.2627	133.54	1.69434	133.54	2.52246
133.64	1.46094	133.64	1.0293	133.64	1.11133	133.64	1.24902	133.64	1.68652	133.64	2.51465
133.74	1.46094	133.74	1.0293	133.74	1.10352	133.74	1.25293	133.74	1.68652	133.74	2.51465
133.84	1.46875	133.84	1.0332	133.84	1.11523	133.84	1.25488	133.84	1.69824	133.84	2.52637
133.94	1.4707	133.94	1.03711	133.94	1.11914	133.94	1.25293	133.94	1.69043	133.94	2.53027
134.04	1.48242	134.04	1.04297	134.04	1.125	134.04	1.2627	134.04	1.69629	134.04	2.52441
134.14	1.47461	134.14	1.03125	134.14	1.10938	134.14	1.26855	134.14	1.69629	134.14	2.52441
134.24	1.47461	134.24	1.03125	134.24	1.10352	134.24	1.25684	134.24	1.69238	134.24	2.52441
134.34	1.47852	134.34	1.04297	134.34	1.11133	134.34	1.26465	134.34	1.69434	134.34	2.53223
134.44	1.47266	134.44	1.04492	134.44	1.11133	134.44	1.25684	134.44	1.68652	134.44	2.52832
134.54	1.47266	134.54	1.04297	134.54	1.10352	134.54	1.25684	134.54	1.6748	134.54	2.53027
134.64	1.47656	134.64	1.05273	134.64	1.10742	134.64	1.26074	134.64	1.68262	134.64	2.52832
134.74	1.4707	134.74	1.05859	134.74	1.11328	134.74	1.2666	134.74	1.69434	134.74	2.53418
134.84	1.4707	134.84	1.05859	134.84	1.11328	134.84	1.2666	134.84	1.69434	134.84	2.52246
134.94	1.45508	134.94	1.04297	134.94	1.10547	134.94	1.24707	134.94	1.68652	134.94	2.51855
135.04	1.45508	135.04	1.04297	135.04	1.10547	135.04	1.24707	135.04	1.6748	135.04	2.52441
135.14	1.45898	135.14	1.03906	135.14	1.10156	135.14	1.25098	135.14	1.6709	135.14	2.53223
135.24	1.45703	135.24	1.02734	135.24	1.10156	135.24	1.2373	135.24	1.66895	135.24	2.53223
135.34	1.45117	135.34	1.02734	135.34	1.10156	135.34	1.2373	135.34	1.6748	135.34	2.52441
135.44	1.45117	135.44	1.02734	135.44	1.10156	135.44	1.2373	135.44	1.66309	135.44	2.52441
135.54	1.45117	135.54	1.01953	135.54	1.10156	135.54	1.2373	135.54	1.66309	135.54	2.5127
135.64	1.45605	135.64	1.02441	135.64	1.10645	135.64	1.24219	135.64	1.66406	135.64	2.51758
135.74	1.45508	135.74	1.01953	135.74	1.11328	135.74	1.2334	135.74	1.66895	135.74	2.52441
135.84	1.45508	135.84	1.01953	135.84	1.11328	135.84	1.22754	135.84	1.6748	135.84	2.52441
135.94	1.44336	135.94	1.01953	135.94	1.11328	135.94	1.22754	135.94	1.66309	135.94	2.5166
136.04	1.44336	136.04	1.01172	136.04	1.11328	136.04	1.23145	136.04	1.65723	136.04	2.5166
136.14	1.44336	136.14	1.01172	136.14	1.12109	136.14	1.24902	136.14	1.66895	136.14	2.5127
136.24	1.42578	136.24	1.01172	136.24	1.11133	136.24	1.24902	136.24	1.66113	136.24	2.50684
136.34	1.43359	136.34	1.01172	136.34	1.125	136.34	1.24902	136.34	1.6748	136.34	2.50684
136.44	1.42188	136.44	1.01953	136.44	1.12109	136.44	1.24902	136.44	1.6748	136.44	2.50879
136.54	1.42578	136.54	1.01953	136.54	1.12305	136.54	1.24121	136.54	1.67871	136.54	2.49902
136.64	1.42773	136.64	1.02734	136.64	1.13086	136.64	1.24316	136.64	1.66895	136.64	2.50098
136.74	1.41797	136.74	1.02539	136.74	1.125	136.74	1.24121	136.74	1.66113	136.74	2.4873
136.84	1.42383	136.84	1.03125	136.84	1.125	136.84	1.24316	136.84	1.65527	136.84	2.49316
136.94	1.42383	136.94	1.03125	136.94	1.125	136.94	1.24512	136.94	1.6709	136.94	2.50488
137.04	1.41992	137.04	1.03125	137.04	1.125	137.04	1.25098	137.04	1.67676	137.04	2.49707
137.14	1.40625	137.14	1.03125	137.14	1.125	137.14	1.25098	137.14	1.67676	137.14	2.49707
137.24	1.39063	137.24	1.02734	137.24	1.10938	137.24	1.23535	137.24	1.66113	137.24	2.49316
137.34	1.38867	137.34	1.01367	137.34	1.10742	137.34	1.22949	137.34	1.65137	137.34	2.47949
137.44	1.39453	137.44	1.01953	137.44	1.12109	137.44	1.24121	137.44	1.66504	137.44	2.49316
137.54	1.37891	137.54	1.01563	137.54	1.10938	137.54	1.23926	137.54	1.66113	137.54	2.48926
137.64	1.37305	137.64	1.00977	137.64	1.10352	137.64	1.22754	137.64	1.64355	137.64	2.47559
137.74	1.37695	137.74	1.01367	137.74	1.10742	137.74	1.23145	137.74	1.64746	137.74	2.46777
137.84	1.38281	137.84	1.00781	137.84	1.11328	137.84	1.2373	137.84	1.65723	137.84	2.47363
137.94	1.37109	137.94	1.00781	137.94	1.10156	137.94	1.22559	137.94	1.66309	137.94	2.46973
138.04	1.37109	138.04	1.0127	138.04	1.09766	138.04	1.22559	138.04	1.65527	138.04	2.45996
138.14	1.35938	138.14	1.00781	138.14	1.08789	138.14	1.22168	138.14	1.64746	138.14	2.45801
138.24	1.35352	138.24	1.00195	138.24	1.07422	138.24	1.20801	138.24	1.63574	138.24	2.44629
138.34	1.3418	138.34	1.00195	138.34	1.07422	138.34	1.20801	138.34	1.63574	138.34	2.43457
138.44	1.3457	138.44	0.99707	138.44	1.07422	138.44	1.21973	138.44	1.65137	138.44	2.44629
138.54	1.3457	138.54	0.99023	138.54	1.07422	138.54	1.21973	138.54	1.65723	138.54	2.43457
138.64	1.34961	138.64	0.99902	138.64	1.07813	138.64	1.22363	138.64	1.65723	138.64	2.43457
138.74	1.35938	138.74	1.00781	138.74	1.08008	138.74	1.2373	138.74	1.66113	138.74	2.4502
138.84	1.35352	138.84	1.00195	138.84	1.08594	138.84	1.2334	138.84	1.6709	138.84	2.45215
138.94	1.34961	138.94	1.00195	138.94	1.07422	138.94	1.23145	138.94	1.66504	138.94	2.43848
139.04	1.35547	139.04	1.01367	139.04	1.08594	139.04	1.24902	139.04	1.67676	139.04	2.45215
139.14	1.35547	139.14	1.01367	139.14	1.08594	139.14	1.24902	139.14	1.67676	139.14	2.44629
139.24	1.36328	139.24	1.02148	139.24	1.09375	139.24	1.25684	139.24	1.68457	139.24	2.44629
139.34	1.35547	139.34	1.01367	139.34	1.07715	139.34	1.25684	139.34	1.68457	139.34	2.43457
139.44	1.35547	139.44	1.02539	139.44	1.08203	139.44	1.26074	139.44	1.69629	139.44	2.44238
139.54	1.35059	139.54	1.02051	139.54	1.07715	139.54	1.25195	139.54	1.6875	139.54	2.43164
139.64	1.33203	139.64	0.99023	139.64	1.05859	139.64	1.22754	139.64	1.66309	139.64	2.41309
139.74	1.34375	139.74	1.00195	139.74	1.07031	139.74	1.23926	139.74	1.66699	139.74	2.41699
139.84	1.34375	139.84	1.00195	139.84	1.0625	139.84	1.23926	139.84	1.66699	139.84	2.4209
139.94	1.35156	139.94	0.99805	139.94	1.07031	139.94	1.23535	139.94	1.66309	139.94	2.42285
140.04	1.35156	140.04	0.99805	140.04	1.05859	140.04	1.23535	140.04	1.66309	140.04	2.41895
140.14	1.35156	140.14	0.99023	140.14	1.05859	140.14	1.23535	140.14	1.66309	140.14	2.41309
140.24	1.35156	140.24	0.99023	140.24	1.05078	140.24	1.23535	140.24	1.65527	140.24	2.40137
140.34	1.34375	140.34	0.99023	140.34	1.05078	140.34	1.23535	140.34	1.65527	140.34	2.39355
140.44	1.34375	140.44	0.97852	140.44	1.03906	140.44	1.22754	140.44	1.65527	140.44	2.39355
140.54	1.35547	140.54	0.99023	140.54	1.05078	140.54	1.23535	140.54	1.65527	140.54	2.39355
140.64	1.34766	140.64	0.98242	140.64	1.05078	140.64	1.21777	140.64	1.65527	140.64	2.39355
140.74	1.34961	140.74	0.98242	140.74	1.04297	140.74	1.21777	140.74	1.65527	140.74	2.38574
140.84	1.35156	140.84	0.98242	140.84	1.03906	140.84	1.22559	140.84	1.64746	140.84	2.39355
140.94	1.36328	140.94	1	140.94	1.0625	140.94	1.24121	140.94	1.65723	140.94	2.40527
141.04	1.36328	141.04	1	141.04	1.0625	141.04	1.23145	141.04	1.65918	141.04	2.38965
141.14	1.35938	141.14	1.00781	141.14	1.06641	141.14	1.2373	141.14	1.66504	141.14	2.3916
141.24	1.35938	141.24	1.00781	141.24	1.04883	141.24	1.24316	141.24	1.65918	141.24	2.3916
141.34	1.36328	141.34	1.01172	141.34	1.06445	141.34	1.24707	141.34	1.66504	141.34	2.39551
141.44	1.35938	141.44	1.00391	141.44	1.05859	141.44	1.24316	141.44	1.66113	141.44	2.3916
141.54	1.35352	141.54	0.98047	141.54	1.05273	141.54	1.2373	141.54	1.65527	141.54	2.37402
141.64	1.36523	141.64	0.99219	141.64	1.05273	141.64	1.24902	141.64	1.66699	141.64	2.38574
141.74	1.36523	141.74	1.00391	141.74	1.04883	141.74	1.24902	141.74	1.66699	141.74	2.38184
141.84	1.36523	141.84	0.99219	141.84	1.04297	141.84	1.2373	141.84	1.66699	141.84	2.36816
141.94	1.36133	141.94	1	141.94	1.05078	141.94	1.2373	141.94	1.6748	141.94	2.37598
142.04	1.37305	142.04	1	142.04	1.03906	142.04	1.2334	142.04	1.6748	142.04	2.36816
142.14	1.38477	142.14	1.00391	142.14	1.05078	142.14	1.22754	142.14	1.68652	142.14	2.38574
142.24	1.37305	142.24	1.00391	142.24	1.04297	142.24	1.22754	142.24	1.6748	142.24	2.37402
[truncated: 380 more rows]

## Sheet: 3b
Supplementary Fig. 6, compound 3b
Cycle1	Data1	Cycle2	Data2	Cycle3	Data3	Cycle4	Data4	Cycle5	Data5
-26.36	-0.00977	-26.36	-0.06055	-26.36	-0.00781	-26.36	0.01758	-26.36	-0.07031
-26.26	-0.00977	-26.26	-0.06445	-26.26	-0.00781	-26.26	0.00586	-26.26	-0.07617
-26.16	-0.00977	-26.16	-0.07031	-26.16	-0.00781	-26.16	0.00586	-26.16	-0.07617
-26.06	0.00195	-26.06	-0.0625	-26.06	0	-26.06	0.00586	-26.06	-0.07617
-25.96	0.00586	-25.96	-0.05859	-25.96	0.00391	-25.96	0.00977	-25.96	-0.07617
-25.86	-0.00391	-25.86	-0.05664	-25.86	0.00586	-25.86	0.01172	-25.86	-0.08008
-25.76	0.00586	-25.76	-0.05859	-25.76	0.00391	-25.76	0.00977	-25.76	-0.07812
-25.66	0.00781	-25.66	-0.05273	-25.66	0.00586	-25.66	0.01563	-25.66	-0.05859
-25.56	-0.00586	-25.56	-0.06445	-25.56	0.00391	-25.56	0.00781	-25.56	-0.06641
-25.46	-0.00586	-25.46	-0.07227	-25.46	0.00391	-25.46	0.00781	-25.46	-0.06641
-25.36	-0.00586	-25.36	-0.07227	-25.36	0.00391	-25.36	0.00781	-25.36	-0.06641
-25.26	-0.00586	-25.26	-0.07227	-25.26	0.00391	-25.26	0.00781	-25.26	-0.06641
-25.16	-0.00586	-25.16	-0.07227	-25.16	0.00391	-25.16	0.00781	-25.16	-0.07031
-25.06	-0.00977	-25.06	-0.07227	-25.06	0.00391	-25.06	0.00781	-25.06	-0.07617
-24.96	-0.01563	-24.96	-0.07227	-24.96	0.00391	-24.96	0.01953	-24.96	-0.07617
-24.86	-0.01953	-24.86	-0.07617	-24.86	0	-24.86	0.01563	-24.86	-0.08008
-24.76	-0.02148	-24.76	-0.07813	-24.76	-0.00195	-24.76	0.01367	-24.76	-0.08203
-24.66	-0.01563	-24.66	-0.07227	-24.66	0.01172	-24.66	0.03125	-24.66	-0.07617
-24.56	-0.00781	-24.56	-0.06445	-24.56	0.01953	-24.56	0.04102	-24.56	-0.05664
-24.46	-0.00781	-24.46	-0.06445	-24.46	0.01953	-24.46	0.03906	-24.46	-0.05664
-24.36	-0.01563	-24.36	-0.07227	-24.36	0.01172	-24.36	0.03711	-24.36	-0.06445
-24.26	-0.01563	-24.26	-0.07227	-24.26	0.01172	-24.26	0.03711	-24.26	-0.06445
-24.16	-0.01953	-24.16	-0.07227	-24.16	0.01172	-24.16	0.04883	-24.16	-0.06445
-24.06	-0.02148	-24.06	-0.06836	-24.06	0.01562	-24.06	0.05273	-24.06	-0.06055
-23.96	-0.01563	-23.96	-0.05078	-23.96	0.02148	-23.96	0.05859	-23.96	-0.04688
-23.86	-0.01563	-23.86	-0.05078	-23.86	0.02148	-23.86	0.05859	-23.86	-0.04688
-23.76	-0.01563	-23.76	-0.05469	-23.76	0.01758	-23.76	0.04688	-23.76	-0.05078
-23.66	-0.01172	-23.66	-0.05664	-23.66	0.01563	-23.66	0.05078	-23.66	-0.05273
-23.56	-0.00977	-23.56	-0.05078	-23.56	0.02148	-23.56	0.05664	-23.56	-0.03516
-23.46	-0.01953	-23.46	-0.05469	-23.46	0.01758	-23.46	0.05273	-23.46	-0.03906
-23.36	-0.01367	-23.36	-0.05664	-23.36	0.01563	-23.36	0.05078	-23.36	-0.04492
-23.26	-0.00781	-23.26	-0.0625	-23.26	0.02539	-23.26	0.06836	-23.26	-0.04492
-23.16	-0.00781	-23.16	-0.0625	-23.16	0.03125	-23.16	0.05664	-23.16	-0.04492
-23.06	-0.01172	-23.06	-0.05078	-23.06	0.02734	-23.06	0.05664	-23.06	-0.04492
-22.96	-0.01563	-22.96	-0.05078	-22.96	0.0332	-22.96	0.05664	-22.96	-0.04492
-22.86	-0.01563	-22.86	-0.05078	-22.86	0.0332	-22.86	0.06836	-22.86	-0.04492
-22.76	-0.00781	-22.76	-0.05078	-22.76	0.02148	-22.76	0.06836	-22.76	-0.04492
-22.66	-0.02344	-22.66	-0.06641	-22.66	0.02148	-22.66	0.05664	-22.66	-0.05664
-22.56	-0.03125	-22.56	-0.06055	-22.56	0.02148	-22.56	0.05273	-22.56	-0.05664
-22.46	-0.03125	-22.46	-0.06055	-22.46	0.02148	-22.46	0.04688	-22.46	-0.06055
-22.36	-0.03125	-22.36	-0.06445	-22.36	0.02148	-22.36	0.05078	-22.36	-0.06641
-22.26	-0.03125	-22.26	-0.07031	-22.26	0.02148	-22.26	0.05664	-22.26	-0.06641
-22.16	-0.03125	-22.16	-0.07031	-22.16	0.02148	-22.16	0.05664	-22.16	-0.06641
-22.06	-0.03125	-22.06	-0.07031	-22.06	0.00977	-22.06	0.05273	-22.06	-0.0625
-21.96	-0.03125	-21.96	-0.06641	-21.96	0.00977	-21.96	0.03516	-21.96	-0.05664
-21.86	-0.03125	-21.86	-0.07227	-21.86	0.00977	-21.86	0.04688	-21.86	-0.06055
-21.76	-0.03125	-21.76	-0.07227	-21.76	0.00977	-21.76	0.03516	-21.76	-0.0625
-21.66	-0.01953	-21.66	-0.06055	-21.66	0.00586	-21.66	0.03516	-21.66	-0.06055
-21.56	-0.03125	-21.56	-0.06055	-21.56	0.01172	-21.56	0.03516	-21.56	-0.0625
-21.46	-0.03125	-21.46	-0.07227	-21.46	0.01172	-21.46	0.03125	-21.46	-0.06055
-21.36	-0.03906	-21.36	-0.06836	-21.36	0	-21.36	0.01758	-21.36	-0.07422
-21.26	-0.03125	-21.26	-0.07227	-21.26	-0.00586	-21.26	0.02539	-21.26	-0.06641
-21.16	-0.02734	-21.16	-0.05664	-21.16	0.01563	-21.16	0.0293	-21.16	-0.04688
-21.06	-0.02148	-21.06	-0.05078	-21.06	0.02148	-21.06	0.03516	-21.06	-0.04688
-20.96	-0.02148	-20.96	-0.05078	-20.96	0.00586	-20.96	0.03516	-20.96	-0.04688
-20.86	-0.02148	-20.86	-0.05078	-20.86	0	-20.86	0.04297	-20.86	-0.04688
-20.76	-0.02539	-20.76	-0.05078	-20.76	0	-20.76	0.03711	-20.76	-0.04688
-20.66	-0.03125	-20.66	-0.0625	-20.66	0.01172	-20.66	0.03711	-20.66	-0.04297
-20.56	-0.03906	-20.56	-0.05078	-20.56	0.01172	-20.56	0.02539	-20.56	-0.04102
-20.46	-0.03906	-20.46	-0.05078	-20.46	0.00781	-20.46	0.02539	-20.46	-0.04688
-20.36	-0.04297	-20.36	-0.05078	-20.36	0	-20.36	0.02539	-20.36	-0.04688
-20.26	-0.04883	-20.26	-0.05078	-20.26	0	-20.26	0.02148	-20.26	-0.04688
-20.16	-0.04883	-20.16	-0.05078	-20.16	0.00781	-20.16	0.01563	-20.16	-0.04688
-20.06	-0.05664	-20.06	-0.05469	-20.06	2.98023e-07	-20.06	0.00781	-20.06	-0.05469
-19.96	-0.04883	-19.96	-0.04883	-19.96	-0.01172	-19.96	0.00781	-19.96	-0.05469
-19.86	-0.04883	-19.86	-0.06055	-19.86	-0.01758	-19.86	0.00781	-19.86	-0.05469
-19.76	-0.04883	-19.76	-0.06445	-19.76	-0.01758	-19.76	0.00781	-19.76	-0.05469
-19.66	-0.05664	-19.66	-0.07031	-19.66	-0.01758	-19.66	0.00781	-19.66	-0.05859
-19.56	-0.05273	-19.56	-0.06641	-19.56	-0.01367	-19.56	0.01172	-19.56	-0.06055
-19.46	-0.05078	-19.46	-0.05273	-19.46	-0.01172	-19.46	0.01367	-19.46	-0.05859
-19.36	-0.06836	-19.36	-0.06641	-19.36	-0.02539	-19.36	0	-19.36	-0.07227
-19.26	-0.05664	-19.26	-0.04883	-19.26	-0.00781	-19.26	0.01758	-19.26	-0.05469
-19.16	-0.06836	-19.16	-0.06055	-19.16	-0.02344	-19.16	0.00586	-19.16	-0.06641
-19.06	-0.06836	-19.06	-0.06055	-19.06	-0.0293	-19.06	0.00195	-19.06	-0.06641
-18.96	-0.06445	-18.96	-0.05664	-18.96	-0.02539	-18.96	0	-18.96	-0.0625
-18.86	-0.05859	-18.86	-0.05078	-18.86	-0.01563	-18.86	0.00586	-18.86	-0.05664
-18.76	-0.05859	-18.76	-0.04297	-18.76	-0.02148	-18.76	-0.00195	-18.76	-0.05664
-18.66	-0.05859	-18.66	-0.04297	-18.66	-0.02148	-18.66	-0.00586	-18.66	-0.05664
-18.56	-0.06641	-18.56	-0.05859	-18.56	-0.0293	-18.56	-0.01953	-18.56	-0.06445
-18.46	-0.06641	-18.46	-0.05078	-18.46	-0.03711	-18.46	-0.01953	-18.46	-0.06836
-18.36	-0.06641	-18.36	-0.05078	-18.36	-0.0293	-18.36	-0.01953	-18.36	-0.07422
-18.26	-0.06641	-18.26	-0.05078	-18.26	-0.0293	-18.26	-0.01953	-18.26	-0.07422
-18.16	-0.06641	-18.16	-0.05078	-18.16	-0.0293	-18.16	-0.02344	-18.16	-0.07422
-18.06	-0.08203	-18.06	-0.0625	-18.06	-0.04492	-18.06	-0.04297	-18.06	-0.07422
-17.96	-0.08789	-17.96	-0.0625	-17.96	-0.05078	-17.96	-0.04297	-17.96	-0.07422
-17.86	-0.08789	-17.86	-0.07031	-17.86	-0.05078	-17.86	-0.03906	-17.86	-0.07422
-17.76	-0.08789	-17.76	-0.07031	-17.76	-0.03906	-17.76	-0.04492	-17.76	-0.07813
-17.66	-0.0918	-17.66	-0.07031	-17.66	-0.04297	-17.66	-0.04492	-17.66	-0.07617
-17.56	-0.09766	-17.56	-0.0625	-17.56	-0.04883	-17.56	-0.04492	-17.56	-0.07617
-17.46	-0.09766	-17.46	-0.0625	-17.46	-0.04883	-17.46	-0.04492	-17.46	-0.07617
-17.36	-0.09766	-17.36	-0.06641	-17.36	-0.04883	-17.36	-0.04492	-17.36	-0.07617
-17.26	-0.09766	-17.26	-0.07227	-17.26	-0.04883	-17.26	-0.04883	-17.26	-0.07617
-17.16	-0.10156	-17.16	-0.07227	-17.16	-0.04883	-17.16	-0.05078	-17.16	-0.07617
-17.06	-0.09961	-17.06	-0.07227	-17.06	-0.04883	-17.06	-0.04492	-17.06	-0.07617
-16.96	-0.11133	-16.96	-0.07227	-16.96	-0.06055	-16.96	-0.05664	-16.96	-0.08789
-16.86	-0.10742	-16.86	-0.06836	-16.86	-0.05664	-16.86	-0.05273	-16.86	-0.08398
-16.76	-0.10156	-16.76	-0.07422	-16.76	-0.05078	-16.76	-0.05078	-16.76	-0.06641
-16.66	-0.10938	-16.66	-0.07422	-16.66	-0.03906	-16.66	-0.05664	-16.66	-0.06641
-16.56	-0.11328	-16.56	-0.07422	-16.56	-0.05078	-16.56	-0.05664	-16.56	-0.06641
-16.46	-0.10742	-16.46	-0.07813	-16.46	-0.05078	-16.46	-0.05273	-16.46	-0.05859
-16.36	-0.09375	-16.36	-0.08008	-16.36	-0.05078	-16.36	-0.04688	-16.36	-0.0625
-16.26	-0.10742	-16.26	-0.07031	-16.26	-0.05859	-16.26	-0.05469	-16.26	-0.07812
-16.16	-0.10352	-16.16	-0.06641	-16.16	-0.04297	-16.16	-0.05078	-16.16	-0.07422
-16.06	-0.09766	-16.06	-0.07227	-16.06	-0.04102	-16.06	-0.04492	-16.06	-0.06836
-15.96	-0.08984	-15.96	-0.07227	-15.96	-0.03906	-15.96	-0.04492	-15.96	-0.06836
-15.86	-0.0918	-15.86	-0.07227	-15.86	-0.03906	-15.86	-0.05273	-15.86	-0.07617
-15.76	-0.08594	-15.76	-0.07227	-15.76	-0.03906	-15.76	-0.04492	-15.76	-0.06445
-15.66	-0.08594	-15.66	-0.07227	-15.66	-0.02734	-15.66	-0.04492	-15.66	-0.06055
-15.56	-0.08203	-15.56	-0.07227	-15.56	-0.02734	-15.56	-0.04492	-15.56	-0.06836
-15.46	-0.08789	-15.46	-0.07227	-15.46	-0.02734	-15.46	-0.04492	-15.46	-0.06836
-15.36	-0.08789	-15.36	-0.06055	-15.36	-0.01953	-15.36	-0.04492	-15.36	-0.06836
-15.26	-0.08789	-15.26	-0.07227	-15.26	-0.01953	-15.26	-0.04492	-15.26	-0.06836
-15.16	-0.07617	-15.16	-0.07617	-15.16	-0.01953	-15.16	-0.0332	-15.16	-0.05664
-15.06	-0.07617	-15.06	-0.08203	-15.06	-0.01953	-15.06	-0.0332	-15.06	-0.06836
-14.96	-0.07617	-14.96	-0.07813	-14.96	-0.01172	-14.96	-0.0293	-14.96	-0.07227
-14.86	-0.07227	-14.86	-0.06445	-14.86	-0.01758	-14.86	-0.03516	-14.86	-0.07813
-14.76	-0.0918	-14.76	-0.08203	-14.76	-0.0293	-14.76	-0.04688	-14.76	-0.07812
-14.66	-0.0918	-14.66	-0.08203	-14.66	-0.0293	-14.66	-0.04688	-14.66	-0.07813
-14.56	-0.06836	-14.56	-0.07031	-14.56	-0.01758	-14.56	-0.03516	-14.56	-0.07031
-14.46	-0.06836	-14.46	-0.07031	-14.46	-0.01758	-14.46	-0.02344	-14.46	-0.07617
-14.36	-0.0918	-14.36	-0.08203	-14.36	-0.0293	-14.36	-0.03516	-14.36	-0.08789
-14.26	-0.07617	-14.26	-0.07031	-14.26	-0.0293	-14.26	-0.03125	-14.26	-0.08398
-14.16	-0.08008	-14.16	-0.0625	-14.16	-0.02734	-14.16	-0.02344	-14.16	-0.07617
-14.06	-0.06836	-14.06	-0.0625	-14.06	-0.02344	-14.06	-0.02344	-14.06	-0.07617
-13.96	-0.06836	-13.96	-0.0625	-13.96	-0.02148	-13.96	-0.02344	-13.96	-0.06836
-13.86	-0.05664	-13.86	-0.03906	-13.86	-0.01563	-13.86	-0.01563	-13.86	-0.05664
-13.76	-0.05664	-13.76	-0.03906	-13.76	-0.01563	-13.76	-0.02148	-13.76	-0.05664
-13.66	-0.04883	-13.66	-0.03906	-13.66	-0.01563	-13.66	-0.02148	-13.66	-0.04492
-13.56	-0.06055	-13.56	-0.05078	-13.56	-0.02734	-13.56	-0.02539	-13.56	-0.05664
-13.46	-0.04492	-13.46	-0.04688	-13.46	-0.02344	-13.46	-0.02148	-13.46	-0.05273
-13.36	-0.03906	-13.36	-0.04492	-13.36	-0.00977	-13.36	-0.02344	-13.36	-0.04688
-13.26	-0.03906	-13.26	-0.05078	-13.26	-0.00977	-13.26	-0.02344	-13.26	-0.04688
-13.16	-0.03906	-13.16	-0.03906	-13.16	-0.00977	-13.16	-0.02344	-13.16	-0.04688
-13.06	-0.03906	-13.06	-0.04297	-13.06	-0.01758	-13.06	-0.01563	-13.06	-0.04688
-12.96	-0.03906	-12.96	-0.04102	-12.96	-0.01758	-12.96	-0.02344	-12.96	-0.05078
-12.86	-0.03125	-12.86	-0.04102	-12.86	-0.01758	-12.86	-0.02344	-12.86	-0.04102
-12.76	-0.03125	-12.76	-0.04492	-12.76	-0.01758	-12.76	-0.01563	-12.76	-0.03906
-12.66	-0.01563	-12.66	-0.04492	-12.66	-0.01367	-12.66	-0.01172	-12.66	-0.0293
-12.56	-0.01367	-12.56	-0.03516	-12.56	-0.00781	-12.56	-0.00586	-12.56	-0.01758
-12.46	-0.01953	-12.46	-0.04297	-12.46	-0.00781	-12.46	-0.00586	-12.46	-0.01758
-12.36	-0.01953	-12.36	-0.03125	-12.36	-0.00781	-12.36	-0.00586	-12.36	-0.01758
-12.26	-0.01953	-12.26	-0.03125	-12.26	-0.00781	-12.26	-0.00586	-12.26	-0.01758
-12.16	-0.01172	-12.16	-0.03906	-12.16	-0.01172	-12.16	-0.00977	-12.16	-0.02148
-12.06	-0.00977	-12.06	-0.03516	-12.06	-0.02148	-12.06	-0.00781	-12.06	-0.01953
-11.96	-0.01172	-11.96	-0.03711	-11.96	-0.02344	-11.96	-0.00977	-11.96	-0.02148
-11.86	0.00195	-11.86	-0.03125	-11.86	-0.01758	-11.86	-0.00391	-11.86	-0.01563
-11.76	0.00977	-11.76	-0.01563	-11.76	-0.00977	-11.76	0.00391	-11.76	-0.00781
-11.66	0.00195	-11.66	-0.0293	-11.66	-0.00195	-11.66	-0.00391	-11.66	-0.01563
-11.56	0.00195	-11.56	-0.0293	-11.56	0.00391	-11.56	-0.00391	-11.56	-0.01563
-11.46	-0.00586	-11.46	-0.0293	-11.46	0	-11.46	-0.00391	-11.46	-0.01563
-11.36	0.00195	-11.36	-0.0293	-11.36	-0.00586	-11.36	0.00391	-11.36	-0.01563
-11.26	-0.00586	-11.26	-0.0293	-11.26	-0.00586	-11.26	-0.00195	-11.26	-0.00391
-11.16	-0.00586	-11.16	-0.0332	-11.16	-0.00586	-11.16	-0.00195	-11.16	-0.00391
-11.06	0.00977	-11.06	-0.03516	-11.06	-0.00195	-11.06	0.00195	-11.06	-1.49012e-07
-10.96	0.01758	-10.96	-0.01367	-10.96	0.00781	-10.96	0.01563	-10.96	0.00977
-10.86	0.01953	-10.86	-0.02148	-10.86	0	-10.86	0.01563	-10.86	0.00391
-10.76	0.01953	-10.76	-0.01367	-10.76	0	-10.76	0.01172	-10.76	0.00391
-10.66	0.02344	-10.66	-0.00977	-10.66	0.00391	-10.66	0.00977	-10.66	0.00781
-10.56	0.02148	-10.56	-0.00391	-10.56	0.00977	-10.56	0.01953	-10.56	0.01367
-10.46	0.0332	-10.46	0	-10.46	0.00977	-10.46	0.02539	-10.46	0.02148
-10.36	0.03516	-10.36	0.01758	-10.36	0.00977	-10.36	0.02148	-10.36	0.02148
-10.26	0.0293	-10.26	0.01367	-10.26	0.00586	-10.26	0.01563	-10.26	0.02148
-10.16	0.04492	-10.16	0.02344	-10.16	0.01172	-10.16	0.02734	-10.16	0.0332
-10.06	0.03125	-10.06	0.01367	-10.06	4.47035e-07	-10.06	0.01563	-10.06	0.02148
-9.96	0.04297	-9.96	0.01172	-9.96	-0.00781	-9.96	0.01953	-9.96	0.02539
-9.86	0.04883	-9.86	0.01758	-9.86	-0.00195	-9.86	0.0332	-9.86	0.03125
-9.76	0.04883	-9.76	0.02539	-9.76	-0.00195	-9.76	0.0332	-9.76	0.03125
-9.66	0.04102	-9.66	0.01758	-9.66	-0.00977	-9.66	0.02148	-9.66	0.01953
-9.56	0.03711	-9.56	0.0293	-9.56	-0.00977	-9.56	0.01563	-9.56	0.01367
-9.46	0.03125	-9.46	0.0293	-9.46	-0.01367	-9.46	0.01563	-9.46	0.02539
-9.36	0.03125	-9.36	0.0293	-9.36	-0.01563	-9.36	0.00781	-9.36	0.02539
-9.26	0.03125	-9.26	0.0293	-9.26	-0.00977	-9.26	0.00781	-9.26	0.02539
-9.16	0.03125	-9.16	0.0293	-9.16	-0.00977	-9.16	0.00781	-9.16	0.01367
-9.06	0.03906	-9.06	0.0332	-9.06	-0.00195	-9.06	0.01563	-9.06	0.0332
-8.96	0.02734	-8.96	0.03516	-8.96	-0.00586	-8.96	0.00781	-8.96	0.02539
-8.86	0.03711	-8.86	0.04102	-8.86	0	-8.86	0.00781	-8.86	0.0293
-8.76	0.02344	-8.76	0.0293	-8.76	0	-8.76	0.00781	-8.76	0.03125
-8.66	0.03906	-8.66	0.03711	-8.66	0.00781	-8.66	0.01563	-8.66	0.0332
-8.56	0.03906	-8.56	0.03711	-8.56	0.00781	-8.56	0.01563	-8.56	0.0332
-8.46	0.03906	-8.46	0.03711	-8.46	0.00781	-8.46	0.01563	-8.46	0.0332
-8.36	0.03906	-8.36	0.0332	-8.36	0.01172	-8.36	0.01563	-8.36	0.04102
-8.26	0.03125	-8.26	0.02734	-8.26	0.01758	-8.26	0.01172	-8.26	0.03711
-8.16	0.03125	-8.16	0.02344	-8.16	0.00586	-8.16	-0.00195	-8.16	0.04297
-8.06	0.03125	-8.06	0.0332	-8.06	0.00781	-8.06	0.00586	-8.06	0.05078
-7.96	0.03125	-7.96	0.02734	-7.96	0.00781	-7.96	0.00586	-7.96	0.05078
-7.86	0.03906	-7.86	0.02734	-7.86	0.01953	-7.86	0.00586	-7.86	0.04688
-7.76	0.03516	-7.76	0.03906	-7.76	0.01953	-7.76	0.00977	-7.76	0.04102
-7.66	0.0293	-7.66	0.03906	-7.66	0.02344	-7.66	0.01953	-7.66	0.04102
-7.56	0.0293	-7.56	0.02734	-7.56	0.02539	-7.56	0.01367	-7.56	0.04102
-7.46	0.0293	-7.46	0.02734	-7.46	0.02344	-7.46	0.01367	-7.46	0.04102
-7.36	0.0293	-7.36	0.02734	-7.36	0.0293	-7.36	0.01367	-7.36	0.04883
-7.26	0.0293	-7.26	0.03906	-7.26	0.0293	-7.26	0.01367	-7.26	0.04297
-7.16	0.0293	-7.16	0.03906	-7.16	0.0293	-7.16	0.02539	-7.16	0.04297
-7.06	0.0293	-7.06	0.03906	-7.06	0.0332	-7.06	0.02539	-7.06	0.04297
-6.96	0.0293	-6.96	0.04688	-6.96	0.02734	-6.96	0.02539	-6.96	0.04297
-6.86	0.0293	-6.86	0.04688	-6.86	0.02734	-6.86	0.02539	-6.86	0.04297
-6.76	0.0293	-6.76	0.04688	-6.76	0.02734	-6.76	0.02539	-6.76	0.04688
-6.66	0.0293	-6.66	0.04688	-6.66	0.02344	-6.66	0.02539	-6.66	0.04102
-6.56	0.00977	-6.56	0.03516	-6.56	0.00586	-6.56	0.01367	-6.56	0.0293
-6.46	0.00391	-6.46	0.0293	-6.46	0.01172	-6.46	0.00781	-6.46	0.02344
-6.36	0.00391	-6.36	0.04102	-6.36	0.01172	-6.36	0.00781	-6.36	0.01953
-6.26	0.00391	-6.26	0.04102	-6.26	0.01172	-6.26	0.00391	-6.26	0.01563
-6.16	0	-6.16	0.0332	-6.16	0.01172	-6.16	-0.00195	-6.16	0.01953
-6.06	-0.00195	-6.06	0.04688	-6.06	0.01172	-6.06	0.00195	-6.06	0.01563
-5.96	-0.01172	-5.96	0.04492	-5.96	0.02344	-5.96	0.00391	-5.96	0.01953
-5.86	-0.00195	-5.86	0.05078	-5.86	0.02344	-5.86	-0.00195	-5.86	0.01172
-5.76	-0.00781	-5.76	0.03906	-5.76	0.02344	-5.76	-0.00195	-5.76	0.01172
-5.66	-0.00781	-5.66	0.03906	-5.66	0.01953	-5.66	-0.00195	-5.66	0.02344
-5.56	-0.00391	-5.56	0.04297	-5.56	0.00586	-5.56	0.00195	-5.56	0.01562
-5.46	0.00586	-5.46	0.04883	-5.46	0.01562	-5.46	-0.00391	-5.46	0.02148
-5.36	0.01953	-5.36	0.06836	-5.36	0.02539	-5.36	0.00391	-5.36	0.0293
-5.26	0.01953	-5.26	0.05664	-5.26	0.01953	-5.26	-0.00391	-5.26	0.0293
-5.16	0.01953	-5.16	0.06055	-5.16	0.01953	-5.16	-0.00391	-5.16	0.02539
-5.06	0.03125	-5.06	0.07813	-5.06	0.03516	-5.06	0.01172	-5.06	0.04492
-4.96	0.03125	-4.96	0.07813	-4.96	0.04102	-4.96	0.01758	-4.96	0.04492
-4.86	0.01953	-4.86	0.06641	-4.86	0.0293	-4.86	0.00586	-4.86	0.0332
-4.76	0.01563	-4.76	0.07422	-4.76	0.03711	-4.76	0.01367	-4.76	0.04102
-4.66	0.01367	-4.66	0.07617	-4.66	0.02344	-4.66	0.01172	-4.66	0.03906
-4.56	0.00391	-4.56	0.07227	-4.56	0.01758	-4.56	0.00195	-4.56	0.0332
-4.46	0.00195	-4.46	0.07031	-4.46	0.0293	-4.46	0.00781	-4.46	0.04883
-4.36	0.00977	-4.36	0.07031	-4.36	0.0293	-4.36	-0.00391	-4.36	0.03906
-4.26	-0.00195	-4.26	0.06641	-4.26	0.02539	-4.26	-0.00781	-4.26	0.03711
-4.16	0	-4.16	0.06836	-4.16	0.02734	-4.16	0.00586	-4.16	0.0332
-4.06	-0.00391	-4.06	0.06445	-4.06	0.02734	-4.06	0.00586	-4.06	0.04102
-3.96	-0.01758	-3.96	0.0625	-3.96	0.01172	-3.96	0.00195	-3.96	0.0332
-3.86	-0.01367	-3.86	0.07227	-3.86	0.01563	-3.86	0.00781	-3.86	0.05273
-3.76	-0.00781	-3.76	0.07422	-3.76	0.01758	-3.76	0.00391	-3.76	0.04883
-3.66	-0.00781	-3.66	0.08008	-3.66	0.01172	-3.66	0.00586	-3.66	0.05469
-3.56	-0.01953	-3.56	0.08398	-3.56	0.01172	-3.56	-0.00195	-3.56	0.05469
-3.46	-0.00391	-3.46	0.08984	-3.46	0.01172	-3.46	-0.00195	-3.46	0.05469
-3.36	-0.00195	-3.36	0.10156	-3.36	0.00781	-3.36	0.00586	-3.36	0.0625
-3.26	-0.00195	-3.26	0.09961	-3.26	0.00781	-3.26	-0.00586	-3.26	0.0625
-3.16	-0.01367	-3.16	0.08984	-3.16	-0.00781	-3.16	-0.01367	-3.16	0.04297
-3.06	-0.00781	-3.06	0.08203	-3.06	-0.01953	-3.06	-0.02148	-3.06	0.03516
-2.96	-0.01953	-2.96	0.08008	-2.96	-0.01953	-2.96	-0.0332	-2.96	0.03906
-2.86	0.00391	-2.86	0.07617	-2.86	-0.01953	-2.86	-0.01367	-2.86	0.04492
-2.76	0.00391	-2.76	0.05273	-2.76	-0.03125	-2.76	-0.02148	-2.76	0.0332
-2.66	0.02344	-2.66	0.04883	-2.66	-0.00781	-2.66	-0.00977	-2.66	0.03711
-2.56	0.03516	-2.56	0.0332	-2.56	-0.00586	-2.56	0.01563	-2.56	0.04687
-2.46	0.04102	-2.46	0.03516	-2.46	0.00195	-2.46	-0.00781	-2.46	0.04492
-2.36	0.04688	-2.36	0.04883	-2.36	-0.00586	-2.36	0.00977	-2.36	0.06055
-2.26	0.06055	-2.26	0.03711	-2.26	-0.04102	-2.26	0.01563	-2.26	0.05664
-2.16	0.0293	-2.16	0.00586	-2.16	-0.05273	-2.16	0.00391	-2.16	0.02734
-2.06	0.03516	-2.06	0.02539	-2.06	-1.19209e-06	-2.06	0.03906	-2.06	0.05664
-1.96	-0.0293	-1.96	-0.03125	-1.96	-0.00781	-1.96	0.04297	-1.96	0.0293
-1.86	-0.02539	-1.86	-0.02344	-1.86	0.04688	-1.86	0.03711	-1.86	0.01172
-1.76	-0.05664	-1.76	0.02148	-1.76	0.13477	-1.76	0.02539	-1.76	0.02149
-1.66	-0.14258	-1.66	0.00781	-1.66	0.06641	-1.66	-0.04297	-1.66	0.01367
-1.56	-0.11328	-1.56	-0.03125	-1.56	-0.49414	-1.56	-0.00586	-1.56	-0.28711
-1.46	-0.01758	-1.46	0.08984	-1.46	0.1777	-1.46	0.30664	-1.46	0.34176
-1.36	-0.29102	-1.36	-0.05273	-1.36	0.45508	-1.36	-0.21289	-1.36	-0.00781
-1.26	-0.16602	-1.26	0.02344	-1.26	0.07816	-1.26	-0.22656	-1.26	-0.11911
-1.16	-0.17383	-1.16	-0.19531	-1.16	-0.02344	-1.16	-0.24414	-1.16	-0.29492
-1.06	-0.09766	-1.06	-0.16406	-1.06	-0.04101	-1.06	-0.13086	-1.06	-0.16211
-0.96	-0.04492	-0.96	-0.0957	-0.96	0.11328	-0.96	-0.04297	-0.96	-0.05273
-0.86	-0.03906	-0.86	-0.04688	-0.86	0.06641	-0.86	0.04492	-0.86	-0.05469
-0.76	0.08789	-0.76	0.23242	-0.76	0.44335	-0.76	0.37109	-0.76	0.24413
-0.66	-0.31836	-0.66	-0.11133	-0.66	0.20117	-0.66	0.03516	-0.66	0.10352
-0.56	0.06055	-0.56	-0.01172	-0.56	0.22268	-0.56	0.16797	-0.56	0.40822
-0.46	-0.12695	-0.46	-0.2207	-0.46	-0.47462	-0.46	0.01367	-0.46	-0.54297
-0.36	-0.21875	-0.36	-0.1543	-0.36	-0.71875	-0.36	-0.04297	-0.36	-0.59375
-0.26	-0.30078	-0.26	0.10938	-0.26	-1.96686	-0.26	0.5332	-0.26	-2.44537
-0.16	-3.00781	-0.16	-2.76367	-0.16	-2.82227	-0.16	-2.52148	-0.16	-6.45117
-0.06	-3.76953	-0.06	-2.60156	-0.06	-5.76209	-0.06	-2.55664	-0.06	-10.7816
0.04	-8.37695	0.04	-8.25586	0.04	-4.38465	0.04	-11.2891	0.04	-10.9491
0.14	-6.93164	0.14	-7.45508	0.14	-1.94336	0.14	-11.8281	0.14	-7.99609
0.24	-4.93359	0.24	-5.33984	0.24	-0.52511	0.24	-9.47852	0.24	-6.02901
0.34	-3.33398	0.34	-3.40234	0.34	0.74023	0.34	-6.83789	0.34	-4.35156
0.44	-2.28125	0.44	-2.41406	0.44	1.10369	0.44	-5.00391	0.44	-3.39631
0.54	-1.12695	0.54	-1.13477	0.54	1.82825	0.54	-3.46484	0.54	-2.38659
0.64	-0.0918	0.64	-0.00977	0.64	2.77344	0.64	-1.82617	0.64	-0.73047
0.74	0.57031	0.74	0.34766	0.74	3.21882	0.74	-1.03125	0.74	-0.03313
0.84	1.45508	0.84	0.99023	0.84	3.84961	0.84	0.0293	0.84	0.94727
0.94	1.73438	0.94	1.46289	0.94	4.01175	0.94	0.57031	0.94	1.65824
1.04	2.0293	1.04	2.12695	1.04	4.22463	1.04	1.41797	1.04	2.37112
1.14	2.60156	1.14	2.40039	1.14	4.56445	1.14	1.82227	1.14	2.97656
1.24	3.01367	1.24	2.84961	1.24	5.00196	1.24	2.47461	1.24	3.70118
1.34	3.2168	1.34	3.20313	1.34	5.375	1.34	2.88281	1.34	4.12891
1.44	3.26758	1.44	3.39258	1.44	5.4668	1.44	3.09375	1.44	4.31055
1.54	3.41211	1.54	3.49023	1.54	5.61328	1.54	3.35938	1.54	4.9043
1.64	3.49414	1.64	3.54688	1.64	5.71484	1.64	3.63672	1.64	5.02734
1.74	3.58789	1.74	3.61328	1.74	5.83398	1.74	3.78125	1.74	5.29492
1.84	3.64258	1.84	3.75	1.84	5.92188	1.84	3.88086	1.84	5.60742
1.94	3.82617	1.94	3.87891	1.94	6.07031	1.94	4	1.94	5.90429
2.04	3.86914	2.04	3.99219	2.04	6.09961	2.04	4.08789	2.04	6.09961
2.14	3.89258	2.14	4.02344	2.14	6.17969	2.14	4.23438	2.14	6.32617
2.24	3.90234	2.24	4.03125	2.24	6.20117	2.24	4.38281	2.24	6.47851
2.34	3.92578	2.34	4.04688	2.34	6.22656	2.34	4.47656	2.34	6.625
2.44	3.95117	2.44	4.07617	2.44	6.2871	2.44	4.54102	2.44	6.7871
2.54	4.00781	2.54	4.125	2.54	6.32226	2.54	4.61328	2.54	6.91015
2.64	4.00781	2.64	4.12695	2.64	6.3418	2.64	4.69141	2.64	7.03125
2.74	4.01563	2.74	4.13086	2.74	6.39453	2.74	4.75	2.74	7.16211
2.84	4.02148	2.84	4.15625	2.84	6.42578	2.84	4.82031	2.84	7.2832
2.94	4.04297	2.94	4.17578	2.94	6.44921	2.94	4.89258	2.94	7.39648
3.04	4.06445	3.04	4.20703	3.04	6.46289	3.04	4.9668	3.04	7.51171
3.14	4.08398	3.14	4.23047	3.14	6.47266	3.14	5.01758	3.14	7.61914
3.24	4.05469	3.24	4.24414	3.24	6.47851	3.24	5.03906	3.24	7.69921
3.34	4.05859	3.34	4.25195	3.34	6.50586	3.34	5.12109	3.34	7.78906
3.44	4.0625	3.44	4.28711	3.44	6.51367	3.44	5.18555	3.44	7.85546
3.54	4.0625	3.54	4.28125	3.54	6.55078	3.54	5.26367	3.54	7.94531
3.64	4.05273	3.64	4.28516	3.64	6.58203	3.64	5.31641	3.64	8.03711
3.74	4.08008	3.74	4.30469	3.74	6.60156	3.74	5.35352	3.74	8.12695
3.84	4.08984	3.84	4.33203	3.84	6.61719	3.84	5.37891	3.84	8.21875
3.94	4.12109	3.94	4.34961	3.94	6.63476	3.94	5.43164	3.94	8.29882
4.04	4.15039	4.04	4.38281	4.04	6.67773	4.04	5.48438	4.04	8.40039
4.14	4.17383	4.14	4.4043	4.14	6.70703	4.14	5.51953	4.14	8.47461
4.24	4.18555	4.24	4.41602	4.24	6.73632	4.24	5.55273	4.24	8.55078
4.34	4.19141	4.34	4.43359	4.34	6.75781	4.34	5.58203	4.34	8.625
4.44	4.2168	4.44	4.46484	4.44	6.79296	4.44	5.63477	4.44	8.70312
4.54	4.20703	4.54	4.46094	4.54	6.81054	4.54	5.66016	4.54	8.75976
4.64	4.20898	4.64	4.48633	4.64	6.81836	4.64	5.67969	4.64	8.8125
4.74	4.19531	4.74	4.48633	4.74	6.8164	4.74	5.68555	4.74	8.86914
4.84	4.19336	4.84	4.49805	4.84	6.82422	4.84	5.7168	4.84	8.96289
4.94	4.19531	4.94	4.48242	4.94	6.84375	4.94	5.74023	4.94	9.0332
5.04	4.18359	5.04	4.4707	5.04	6.84765	5.04	5.77734	5.04	9.08789
5.14	4.17773	5.14	4.4707	5.14	6.83789	5.14	5.78906	5.14	9.12695
5.24	4.16406	5.24	4.47656	5.24	6.84375	5.24	5.79297	5.24	9.17187
5.34	4.14453	5.34	4.49219	5.34	6.83594	5.34	5.79297	5.34	9.23828
5.44	4.12305	5.44	4.49805	5.44	6.82226	5.44	5.80273	5.44	9.3164
5.54	4.11719	5.54	4.50781	5.54	6.83984	5.54	5.82227	5.54	9.37304
5.64	4.125	5.64	4.50977	5.64	6.83789	5.64	5.8457	5.64	9.44727
5.74	4.12695	5.74	4.52539	5.74	6.86523	5.74	5.87891	5.74	9.51562
5.84	4.11328	5.84	4.53125	5.84	6.89063	5.84	5.88867	5.84	9.57227
5.94	4.08203	5.94	4.5332	5.94	6.90039	5.94	5.92578	5.94	9.60351
6.04	4.08984	6.04	4.56641	6.04	6.91015	6.04	5.95508	6.04	9.65039
6.14	4.08203	6.14	4.57031	6.14	6.90625	6.14	5.96289	6.14	9.6875
6.24	4.05664	6.24	4.57227	6.24	6.91601	6.24	5.98242	6.24	9.73242
6.34	4.04492	6.34	4.56445	6.34	6.91406	6.34	6.00391	6.34	9.79492
6.44	4.04102	6.44	4.54492	6.44	6.89453	6.44	6.01758	6.44	9.80859
6.54	4.0293	6.54	4.54492	6.54	6.90039	6.54	6.03711	6.54	9.83203
6.64	4.01563	6.64	4.53906	6.64	6.90234	6.64	6.07422	6.64	9.86133
6.74	4.02539	6.74	4.56836	6.74	6.91992	6.74	6.09961	6.74	9.90625
6.84	4.0332	6.84	4.56445	6.84	6.91601	6.84	6.11328	6.84	9.95312
6.94	4.05078	6.94	4.54688	6.94	6.89453	6.94	6.13477	6.94	9.98047
7.04	4.05859	7.04	4.53125	7.04	6.89062	7.04	6.14063	7.04	10
7.14	4.04102	7.14	4.52148	7.14	6.87891	7.14	6.12695	7.14	10.0117
7.24	4.04688	7.24	4.52344	7.24	6.88086	7.24	6.13867	7.24	10.0332
7.34	4.05664	7.34	4.53516	7.34	6.88281	7.34	6.1582	7.34	10.0664
7.44	4.03516	7.44	4.52734	7.44	6.87305	7.44	6.16797	7.44	10.0938
7.54	4.01758	7.54	4.53516	7.54	6.86328	7.54	6.1875	7.54	10.0996
7.64	4.02539	7.64	4.54102	7.64	6.87695	7.64	6.21875	7.64	10.1641
7.74	4.01758	7.74	4.52734	7.74	6.86133	7.74	6.22852	7.74	10.1895
7.84	4.02148	7.84	4.53125	7.84	6.86133	7.84	6.25	7.84	10.2402
7.94	4.00781	7.94	4.52539	7.94	6.85742	7.94	6.23633	7.94	10.2852
8.04	3.99219	8.04	4.51172	8.04	6.85547	8.04	6.23438	8.04	10.3066
8.14	3.98242	8.14	4.51563	8.14	6.85547	8.14	6.24805	8.14	10.3438
8.24	3.97852	8.24	4.51953	8.24	6.85547	8.24	6.26367	8.24	10.3809
8.34	3.96289	8.34	4.5293	8.34	6.86328	8.34	6.26563	8.34	10.4238
8.44	3.95117	8.44	4.53711	8.44	6.87695	8.44	6.28516	8.44	10.498
8.54	3.94531	8.54	4.53711	8.54	6.86328	8.54	6.30469	8.54	10.5449
8.64	3.93945	8.64	4.53516	8.64	6.86523	8.64	6.3418	8.64	10.5879
8.74	3.93164	8.74	4.54102	8.74	6.85742	8.74	6.34766	8.74	10.6152
8.84	3.94336	8.84	4.53516	8.84	6.86719	8.84	6.38477	8.84	10.6602
8.94	3.93945	8.94	4.53906	8.94	6.87695	8.94	6.41797	8.94	10.6953
9.04	3.92773	9.04	4.53906	9.04	6.86719	9.04	6.41992	9.04	10.7051
9.14	3.92578	9.14	4.54102	9.14	6.89063	9.14	6.43164	9.14	10.7207
9.24	3.91602	9.24	4.54883	9.24	6.9043	9.24	6.45313	9.24	10.7598
9.34	3.9043	9.34	4.53516	9.34	6.90625	9.34	6.45703	9.34	10.791
9.44	3.90039	9.44	4.53516	9.44	6.91016	9.44	6.48633	9.44	10.8164
9.54	3.89844	9.54	4.54102	9.54	6.92383	9.54	6.50195	9.54	10.8457
9.64	3.91016	9.64	4.55664	9.64	6.93554	9.64	6.53711	9.64	10.8848
9.74	3.88867	9.74	4.55273	9.74	6.93555	9.74	6.52734	9.74	10.9277
9.84	3.88281	9.84	4.55273	9.84	6.93945	9.84	6.53906	9.84	10.9727
9.94	3.88867	9.94	4.57031	9.94	6.96289	9.94	6.56445	9.94	11.041
10.04	3.875	10.04	4.58008	10.04	6.95117	10.04	6.58008	10.04	11.1152
10.14	3.84961	10.14	4.57617	10.14	6.96289	10.14	6.5918	10.14	11.1602
10.24	3.83984	10.24	4.57617	10.24	6.96289	10.24	6.60352	10.24	11.1777
10.34	3.83984	10.34	4.58984	10.34	6.98242	10.34	6.62109	10.34	11.209
10.44	3.82617	10.44	4.58398	10.44	6.99414	10.44	6.62891	10.44	11.25
10.54	3.82031	10.54	4.59961	10.54	7.01367	10.54	6.64258	10.54	11.3027
10.64	3.79883	10.64	4.59961	10.64	7.01172	10.64	6.63867	10.64	11.3262
10.74	3.80078	10.74	4.59961	10.74	7.02148	10.74	6.64453	10.74	11.3457
10.84	3.81445	10.84	4.625	10.84	7.05078	10.84	6.68164	10.84	11.373
10.94	3.81836	10.94	4.63086	10.94	7.04688	10.94	6.73047	10.94	11.4121
11.04	3.81445	11.04	4.65625	11.04	7.06445	11.04	6.7793	11.04	11.4531
11.14	3.83398	11.14	4.67969	11.14	7.08984	11.14	6.79492	11.14	11.4844
11.24	3.82031	11.24	4.67969	11.24	7.09375	11.24	6.8125	11.24	11.5352
11.34	3.82617	11.34	4.69531	11.34	7.11719	11.34	6.82813	11.34	11.5996
11.44	3.83594	11.44	4.70703	11.44	7.12891	11.44	6.85156	11.44	11.6875
11.54	3.8457	11.54	4.71289	11.54	7.14063	11.54	6.85742	11.54	11.75
11.64	3.83789	11.64	4.72266	11.64	7.16016	11.64	6.90039	11.64	11.8047
11.74	3.83984	11.74	4.74609	11.74	7.17383	11.74	6.94531	11.74	11.877
11.84	3.83984	11.84	4.75781	11.84	7.18164	11.84	6.99219	11.84	11.9297
11.94	3.82813	11.94	4.76367	11.94	7.18555	11.94	7.03711	11.94	12.0039
12.04	3.83789	12.04	4.77539	12.04	7.20313	12.04	7.06641	12.04	12.0645
12.14	3.8457	12.14	4.79688	12.14	7.23828	12.14	7.10938	12.14	12.1387
12.24	3.8418	12.24	4.80664	12.24	7.24414	12.24	7.125	12.24	12.2168
12.34	3.85742	12.34	4.81445	12.34	7.26758	12.34	7.1582	12.34	12.2832
12.44	3.85547	12.44	4.83008	12.44	7.2793	12.44	7.20313	12.44	12.3516
12.54	3.85352	12.54	4.8418	12.54	7.29102	12.54	7.2207	12.54	12.4023
12.64	3.85352	12.64	4.84766	12.64	7.30078	12.64	7.26172	12.64	12.4629
12.74	3.85547	12.74	4.86328	12.74	7.32227	12.74	7.32227	12.74	12.5215
12.84	3.85352	12.84	4.87891	12.84	7.34766	12.84	7.3418	12.84	12.5625
12.94	3.84766	12.94	4.87305	12.94	7.37109	12.94	7.36133	12.94	12.6406
13.04	3.84961	13.04	4.88672	13.04	7.38867	13.04	7.38867	13.04	12.707
13.14	3.86328	13.14	4.88867	13.14	7.41211	13.14	7.42969	13.14	12.7852
13.24	3.84375	13.24	4.89063	13.24	7.41602	13.24	7.42969	13.24	12.8281
13.34	3.85352	13.34	4.89648	13.34	7.4375	13.34	7.4707	13.34	12.877
13.44	3.84375	13.44	4.89648	13.44	7.45117	13.44	7.49414	13.44	12.9258
13.54	3.83789	13.54	4.89844	13.54	7.46875	13.54	7.53125	13.54	12.9512
13.64	3.82617	13.64	4.89844	13.64	7.47852	13.64	7.55273	13.64	13.0117
13.74	3.83008	13.74	4.91797	13.74	7.50391	13.74	7.57617	13.74	13.0723
13.84	3.82031	13.84	4.9082	13.84	7.50391	13.84	7.58203	13.84	13.1172
13.94	3.82617	13.94	4.91602	13.94	7.51758	13.94	7.60547	13.94	13.1992
14.04	3.81641	14.04	4.91602	14.04	7.50781	14.04	7.63086	14.04	13.2188
14.14	3.82227	14.14	4.91016	14.14	7.52148	14.14	7.65625	14.14	13.2441
14.24	3.82031	14.24	4.92383	14.24	7.54883	14.24	7.6875	14.24	13.2832
14.34	3.80469	14.34	4.91797	14.34	7.55664	14.34	7.70117	14.34	13.3008
14.44	3.79297	14.44	4.91406	14.44	7.55859	14.44	7.71289	14.44	13.3477
14.54	3.78906	14.54	4.91797	14.54	7.57617	14.54	7.74023	14.54	13.3867
14.64	3.7793	14.64	4.91211	14.64	7.57227	14.64	7.74609	14.64	13.4375
14.74	3.7793	14.74	4.9082	14.74	7.58789	14.74	7.77344	14.74	13.459
14.84	3.77734	14.84	4.90234	14.84	7.58008	14.84	7.79297	14.84	13.4922
14.94	3.76758	14.94	4.90625	14.94	7.58398	14.94	7.80859	14.94	13.5215
15.04	3.77344	15.04	4.92188	15.04	7.60156	15.04	7.83594	15.04	13.5625
15.14	3.76172	15.14	4.9082	15.14	7.60352	15.14	7.84961	15.14	13.6113
15.24	3.76953	15.24	4.9043	15.24	7.60938	15.24	7.87695	15.24	13.6641
15.34	3.76758	15.34	4.89648	15.34	7.63281	15.34	7.9043	15.34	13.6973
15.44	3.76758	15.44	4.89063	15.44	7.62695	15.44	7.93164	15.44	13.7324
15.54	3.74414	15.54	4.88281	15.54	7.62305	15.54	7.93164	15.54	13.7734
15.64	3.73828	15.64	4.875	15.64	7.63086	15.64	7.95508	15.64	13.7988
15.74	3.72852	15.74	4.875	15.74	7.62305	15.74	7.97656	15.74	13.8223
15.84	3.72461	15.84	4.88086	15.84	7.625	15.84	7.99023	15.84	13.8496
15.94	3.72852	15.94	4.89258	15.94	7.64648	15.94	8.00586	15.94	13.8965
16.04	3.71875	16.04	4.88086	16.04	7.64844	16.04	8.01953	16.04	13.9414
16.14	3.70313	16.14	4.89063	16.14	7.64453	16.14	8.0332	16.14	13.9727
16.24	3.70313	16.24	4.88477	16.24	7.63672	16.24	8.03906	16.24	13.9961
16.34	3.69531	16.34	4.89258	16.34	7.65234	16.34	8.05273	16.34	14.0234
16.44	3.69922	16.44	4.89648	16.44	7.66797	16.44	8.07227	16.44	14.0449
16.54	3.69336	16.54	4.89648	16.54	7.67578	16.54	8.0918	16.54	14.0566
16.64	3.69727	16.64	4.88477	16.64	7.66602	16.64	8.12109	16.64	14.0801
16.74	3.69922	16.74	4.88281	16.74	7.66797	16.74	8.14063	16.74	14.1035
16.84	3.69336	16.84	4.88867	16.84	7.6875	16.84	8.16992	16.84	14.1172
16.94	3.6875	16.94	4.89063	16.94	7.69336	16.94	8.17383	16.94	14.125
17.04	3.68555	17.04	4.88867	17.04	7.70313	17.04	8.19922	17.04	14.1582
17.14	3.67383	17.14	4.90234	17.14	7.70508	17.14	8.2168	17.14	14.1855
17.24	3.66602	17.24	4.89648	17.24	7.69922	17.24	8.22266	17.24	14.2148
17.34	3.66016	17.34	4.89648	17.34	7.70508	17.34	8.22852	17.34	14.2422
17.44	3.64844	17.44	4.90234	17.44	7.70313	17.44	8.23633	17.44	14.2637
17.54	3.6543	17.54	4.90625	17.54	7.70117	17.54	8.25391	17.54	14.2813
17.64	3.64063	17.64	4.9082	17.64	7.69727	17.64	8.27148	17.64	14.3008
17.74	3.64844	17.74	4.9082	17.74	7.71289	17.74	8.2832	17.74	14.3184
17.84	3.63867	17.84	4.90625	17.84	7.70313	17.84	8.28711	17.84	14.3555
17.94	3.62891	17.94	4.91406	17.94	7.71094	17.94	8.30664	17.94	14.373
18.04	3.625	18.04	4.89453	18.04	7.7168	18.04	8.3125	18.04	14.3984
18.14	3.63281	18.14	4.91016	18.14	7.72852	18.14	8.33984	18.14	14.4297
18.24	3.61328	18.24	4.91016	18.24	7.72852	18.24	8.34766	18.24	14.459
18.34	3.60742	18.34	4.89844	18.34	7.73047	18.34	8.35352	18.34	14.4805
18.44	3.58984	18.44	4.90234	18.44	7.73438	18.44	8.37305	18.44	14.5
18.54	3.58203	18.54	4.90234	18.54	7.72656	18.54	8.37305	18.54	14.5313
18.64	3.58398	18.64	4.90234	18.64	7.73438	18.64	8.38672	18.64	14.5488
18.74	3.56836	18.74	4.89648	18.74	7.73438	18.74	8.4043	18.74	14.5781
18.84	3.56836	18.84	4.90625	18.84	7.74219	18.84	8.40625	18.84	14.5996
18.94	3.57422	18.94	4.89648	18.94	7.75195	18.94	8.42773	18.94	14.6289
19.04	3.5625	19.04	4.88867	19.04	7.75781	19.04	8.4375	19.04	14.6445
19.14	3.56445	19.14	4.88281	19.14	7.74609	19.14	8.43555	19.14	14.6621
19.24	3.56055	19.24	4.88086	19.24	7.75	19.24	8.44531	19.24	14.6855
19.34	3.54297	19.34	4.875	19.34	7.75391	19.34	8.4375	19.34	14.6875
19.44	3.53906	19.44	4.86328	19.44	7.76172	19.44	8.44531	19.44	14.6992
19.54	3.53711	19.54	4.87695	19.54	7.77539	19.54	8.44922	19.54	14.7285
19.64	3.53125	19.64	4.87305	19.64	7.76563	19.64	8.44922	19.64	14.7422
19.74	3.5293	19.74	4.86328	19.74	7.75781	19.74	8.45508	19.74	14.7578
19.84	3.51953	19.84	4.87891	19.84	7.75391	19.84	8.4707	19.84	14.7734
19.94	3.5293	19.94	4.87109	19.94	7.76367	19.94	8.48242	19.94	14.8086
20.04	3.52148	20.04	4.86523	20.04	7.76563	20.04	8.47461	20.04	14.8086
20.14	3.49414	20.14	4.86523	20.14	7.76172	20.14	8.47656	20.14	14.8145
20.24	3.5	20.24	4.85938	20.24	7.75586	20.24	8.47656	20.24	14.8418
20.34	3.48828	20.34	4.85547	20.34	7.73633	20.34	8.48242	20.34	14.8398
20.44	3.48438	20.44	4.85742	20.44	7.74219	20.44	8.48828	20.44	14.8574
20.54	3.4707	20.54	4.83984	20.54	7.73633	20.54	8.48828	20.54	14.877
20.64	3.46094	20.64	4.83398	20.64	7.72852	20.64	8.48633	20.64	14.877
20.74	3.46289	20.74	4.83984	20.74	7.73633	20.74	8.50195	20.74	14.8926
20.84	3.4375	20.84	4.82227	20.84	7.71875	20.84	8.49023	20.84	14.9023
20.94	3.43555	20.94	4.82422	20.94	7.72656	20.94	8.50781	20.94	14.9277
21.04	3.42578	21.04	4.83008	21.04	7.72461	21.04	8.50391	21.04	14.9297
21.14	3.41211	21.14	4.82813	21.14	7.71289	21.14	8.50391	21.14	14.9473
21.24	3.41016	21.24	4.82031	21.24	7.70898	21.24	8.50195	21.24	14.959
21.34	3.41602	21.34	4.83008	21.34	7.71289	21.34	8.52148	21.34	14.9766
21.44	3.41406	21.44	4.81641	21.44	7.70898	21.44	8.52148	21.44	14.9883
21.54	3.39844	21.54	4.82422	21.54	7.71484	21.54	8.51758	21.54	14.9961
21.64	3.4082	21.64	4.81641	21.64	7.72266	21.64	8.52539	21.64	15.0254
21.74	3.4082	21.74	4.8125	21.74	7.72656	21.74	8.51758	21.74	15.0352
21.84	3.38281	21.84	4.79883	21.84	7.71875	21.84	8.5	21.84	15.041
21.94	3.38867	21.94	4.81055	21.94	7.71875	21.94	8.52344	21.94	15.0664
22.04	3.37305	22.04	4.80469	22.04	7.71094	22.04	8.52539	22.04	15.0645
22.14	3.38281	22.14	4.81055	22.14	7.7168	22.14	8.5293	22.14	15.0859
22.24	3.37109	22.24	4.81445	22.24	7.71289	22.24	8.5332	22.24	15.0898
22.34	3.36914	22.34	4.80078	22.34	7.72461	22.34	8.54492	22.34	15.0996
22.44	3.35938	22.44	4.79102	22.44	7.71484	22.44	8.55469	22.44	15.1016
22.54	3.3457	22.54	4.78516	22.54	7.70508	22.54	8.54297	22.54	15.1113
22.64	3.33594	22.64	4.78906	22.64	7.69727	22.64	8.54688	22.64	15.1074
22.74	3.32813	22.74	4.7832	22.74	7.70313	22.74	8.55273	22.74	15.123
22.84	3.32617	22.84	4.78125	22.84	7.69531	22.84	8.56055	22.84	15.1348
22.94	3.32031	22.94	4.77539	22.94	7.69336	22.94	8.57227	22.94	15.1426
23.04	3.32422	23.04	4.77148	23.04	7.69141	23.04	8.57031	23.04	15.1621
23.14	3.31055	23.14	4.76758	23.14	7.68555	23.14	8.57422	23.14	15.168
23.24	3.30664	23.24	4.76563	23.24	7.67578	23.24	8.57617	23.24	15.1777
23.34	3.3125	23.34	4.76563	23.34	7.68164	23.34	8.58203	23.34	15.1875
23.44	3.31055	23.44	4.77539	23.44	7.68555	23.44	8.59766	23.44	15.1953
23.54	3.3125	23.54	4.7793	23.54	7.68945	23.54	8.60938	23.54	15.2051
23.64	3.3125	23.64	4.77148	23.64	7.68555	23.64	8.61133	23.64	15.2031
23.74	3.29883	23.74	4.77344	23.74	7.67773	23.74	8.59961	23.74	15.2188
23.84	3.29492	23.84	4.76953	23.84	7.66211	23.84	8.60352	23.84	15.2246
23.94	3.30078	23.94	4.76172	23.94	7.67578	23.94	8.60938	23.94	15.2383
24.04	3.29297	24.04	4.76367	24.04	7.66211	24.04	8.61328	24.04	15.2363
24.14	3.27539	24.14	4.75	24.14	7.66406	24.14	8.61133	24.14	15.2285
24.24	3.2793	24.24	4.74805	24.24	7.66797	24.24	8.60742	24.24	15.2305
24.34	3.27344	24.34	4.75781	24.34	7.66992	24.34	8.61523	24.34	15.25
24.44	3.26758	24.44	4.75781	24.44	7.66797	24.44	8.625	24.44	15.2559
24.54	3.26758	24.54	4.75977	24.54	7.66406	24.54	8.62891	24.54	15.2578
24.64	3.25781	24.64	4.75977	24.64	7.66602	24.64	8.62109	24.64	15.2695
24.74	3.25	24.74	4.76172	24.74	7.68164	24.74	8.61914	24.74	15.2754
24.84	3.24023	24.84	4.75586	24.84	7.67383	24.84	8.62695	24.84	15.2852
24.94	3.24414	24.94	4.75	24.94	7.67188	24.94	8.62305	24.94	15.2832
25.04	3.24219	25.04	4.74219	25.04	7.66797	25.04	8.62109	25.04	15.2773
25.14	3.23242	25.14	4.74219	25.14	7.65234	25.14	8.61328	25.14	15.2832
25.24	3.22461	25.24	4.74023	25.24	7.6543	25.24	8.61523	25.24	15.293
25.34	3.21484	25.34	4.73242	25.34	7.66406	25.34	8.625	25.34	15.2988
25.44	3.2168	25.44	4.7168	25.44	7.65234	25.44	8.62305	25.44	15.3027
25.54	3.20703	25.54	4.7207	25.54	7.65625	25.54	8.625	25.54	15.3008
25.64	3.19922	25.64	4.7207	25.64	7.66016	25.64	8.63672	25.64	15.3125
25.74	3.19336	25.74	4.71875	25.74	7.6582	25.74	8.63867	25.74	15.3125
25.84	3.17969	25.84	4.71289	25.84	7.64648	25.84	8.65039	25.84	15.3125
25.94	3.16992	25.94	4.70117	25.94	7.65039	25.94	8.64844	25.94	15.3184
26.04	3.16016	26.04	4.69922	26.04	7.63477	26.04	8.64844	26.04	15.3242
26.14	3.16602	26.14	4.69727	26.14	7.63672	26.14	8.65625	26.14	15.3457
26.24	3.16992	26.24	4.71484	26.24	7.65039	26.24	8.67383	26.24	15.375
26.34	3.15625	26.34	4.69336	26.34	7.64648	26.34	8.67188	26.34	15.3613
26.44	3.16016	26.44	4.69727	26.44	7.64648	26.44	8.66992	26.44	15.373
26.54	3.15234	26.54	4.69922	26.54	7.64258	26.54	8.66992	26.54	15.373
26.64	3.14648	26.64	4.68555	26.64	7.65039	26.64	8.66406	26.64	15.3848
26.74	3.14258	26.74	4.67969	26.74	7.64648	26.74	8.66602	26.74	15.3848
26.84	3.13672	26.84	4.68359	26.84	7.64844	26.84	8.66602	26.84	15.3828
26.94	3.11914	26.94	4.67383	26.94	7.64063	26.94	8.66992	26.94	15.3887
27.04	3.10938	27.04	4.67383	27.04	7.62695	27.04	8.65625	27.04	15.3867
27.14	3.10742	27.14	4.66602	27.14	7.61914	27.14	8.66797	27.14	15.3984
27.24	3.11328	27.24	4.66797	27.24	7.63477	27.24	8.66992	27.24	15.4219
27.34	3.09961	27.34	4.65039	27.34	7.61328	27.34	8.67383	27.34	15.4121
27.44	3.08984	27.44	4.65039	27.44	7.61133	27.44	8.68164	27.44	15.4219
27.54	3.0918	27.54	4.64063	27.54	7.625	27.54	8.69336	27.54	15.4355
27.64	3.08203	27.64	4.63867	27.64	7.61719	27.64	8.68359	27.64	15.4434
27.74	3.07813	27.74	4.62695	27.74	7.60742	27.74	8.68555	27.74	15.4395
27.84	3.06641	27.84	4.62695	27.84	7.60156	27.84	8.6875	27.84	15.4395
27.94	3.04883	27.94	4.60938	27.94	7.59375	27.94	8.68164	27.94	15.4473
28.04	3.05664	28.04	4.61523	28.04	7.60742	28.04	8.70313	28.04	15.4512
28.14	3.06445	28.14	4.63281	28.14	7.61328	28.14	8.71094	28.14	15.4668
28.24	3.06641	28.24	4.625	28.24	7.63086	28.24	8.72656	28.24	15.4824
28.34	3.07422	28.34	4.62695	28.34	7.63086	28.34	8.73633	28.34	15.498
28.44	3.06836	28.44	4.625	28.44	7.625	28.44	8.73047	28.44	15.502
28.54	3.07227	28.54	4.62891	28.54	7.62891	28.54	8.74805	28.54	15.5059
28.64	3.05664	28.64	4.61914	28.64	7.62305	28.64	8.74023	28.64	15.5098
28.74	3.0625	28.74	4.61914	28.74	7.62109	28.74	8.73828	28.74	15.5273
28.84	3.05273	28.84	4.59961	28.84	7.61523	28.84	8.74219	28.84	15.5313
28.94	3.05273	28.94	4.60938	28.94	7.62109	28.94	8.76563	28.94	15.5449
29.04	3.04883	29.04	4.5918	29.04	7.61719	29.04	8.76367	29.04	15.5566
29.14	3.04883	29.14	4.5957	29.14	7.62109	29.14	8.76563	29.14	15.5703
29.24	3.04883	29.24	4.58789	29.24	7.60352	29.24	8.76758	29.24	15.5781
29.34	3.03711	29.34	4.57422	29.34	7.60352	29.34	8.76758	29.34	15.5742
29.44	3.05469	29.44	4.5957	29.44	7.61523	29.44	8.78711	29.44	15.582
29.54	3.04492	29.54	4.5918	29.54	7.625	29.54	8.79297	29.54	15.5957
29.64	3.03906	29.64	4.58984	29.64	7.63672	29.64	8.79688	29.64	15.584
29.74	3.04492	29.74	4.59961	29.74	7.65234	29.74	8.82031	29.74	15.6016
29.84	3.05078	29.84	4.59961	29.84	7.6582	29.84	8.8125	29.84	15.5996
29.94	3.05664	29.94	4.5957	29.94	7.66406	29.94	8.83203	29.94	15.6094
30.04	3.04297	30.04	4.58203	30.04	7.6543	30.04	8.81445	30.04	15.6094
30.14	3.04492	30.14	4.58203	30.14	7.65234	30.14	8.82813	30.14	15.6172
30.24	3.04883	30.24	4.5918	30.24	7.64648	30.24	8.83398	30.24	15.627
30.34	3.04102	30.34	4.57617	30.34	7.63086	30.34	8.83203	30.34	15.627
30.44	3.03711	30.44	4.57813	30.44	7.65234	30.44	8.8457	30.44	15.6309
30.54	3.02734	30.54	4.57813	30.54	7.64453	30.54	8.84961	30.54	15.6328
30.64	3.0293	30.64	4.58008	30.64	7.65625	30.64	8.85938	30.64	15.6387
30.74	3.04492	30.74	4.58008	30.74	7.6582	30.74	8.87109	30.74	15.6484
30.84	3.0293	30.84	4.55859	30.84	7.65039	30.84	8.86523	30.84	15.6445
30.94	3.01953	30.94	4.55078	30.94	7.66016	30.94	8.86914	30.94	15.6543
31.04	3.01953	31.04	4.54688	31.04	7.66797	31.04	8.88477	31.04	15.6641
31.14	3.02539	31.14	4.55273	31.14	7.67578	31.14	8.88477	31.14	15.6758
31.24	3.01563	31.24	4.53906	31.24	7.66602	31.24	8.88672	31.24	15.6641
31.34	3.00391	31.34	4.5332	31.34	7.67383	31.34	8.89453	31.34	15.666
31.44	3	31.44	4.53711	31.44	7.67773	31.44	8.90625	31.44	15.6641
31.54	3.00195	31.54	4.53125	31.54	7.6875	31.54	8.90234	31.54	15.6797
31.64	3	31.64	4.5293	31.64	7.68945	31.64	8.91602	31.64	15.6738
31.74	2.98828	31.74	4.51758	31.74	7.68359	31.74	8.91797	31.74	15.6641
31.84	2.99023	31.84	4.51953	31.84	7.68945	31.84	8.93164	31.84	15.6777
31.94	2.98438	31.94	4.51367	31.94	7.68945	31.94	8.93359	31.94	15.6797
32.04	2.99023	32.04	4.51172	32.04	7.69141	32.04	8.94727	32.04	15.6855
32.14	2.98438	32.14	4.51758	32.14	7.68555	32.14	8.94336	32.14	15.6895
32.24	2.97266	32.24	4.49219	32.24	7.66797	32.24	8.93164	32.24	15.6816
32.34	2.96289	32.34	4.48242	32.34	7.66211	32.34	8.93555	32.34	15.6758
32.44	2.95117	32.44	4.47266	32.44	7.6582	32.44	8.92773	32.44	15.668
32.54	2.94531	32.54	4.46289	32.54	7.64844	32.54	8.92773	32.54	15.6543
32.64	2.95703	32.64	4.46094	32.64	7.65039	32.64	8.94141	32.64	15.6582
32.74	2.95313	32.74	4.45313	32.74	7.64063	32.74	8.94531	32.74	15.6621
32.84	2.94531	32.84	4.4375	32.84	7.63477	32.84	8.93945	32.84	15.6543
32.94	2.94336	32.94	4.43555	32.94	7.62891	32.94	8.94141	32.94	15.6523
33.04	2.92578	33.04	4.42578	33.04	7.61328	33.04	8.93945	33.04	15.6445
33.14	2.92578	33.14	4.42969	33.14	7.61719	33.14	8.92773	33.14	15.6387
33.24	2.91602	33.24	4.4082	33.24	7.60352	33.24	8.91992	33.24	15.625
33.34	2.90234	33.34	4.39453	33.34	7.58594	33.34	8.91797	33.34	15.6133
33.44	2.90039	33.44	4.39258	33.44	7.58984	33.44	8.91602	33.44	15.6113
33.54	2.89453	33.54	4.38281	33.54	7.56836	33.54	8.90234	33.54	15.5977
33.64	2.88477	33.64	4.36719	33.64	7.55273	33.64	8.90234	33.64	15.5879
33.74	2.88086	33.74	4.375	33.74	7.55273	33.74	8.90625	33.74	15.584
33.84	2.87695	33.84	4.37109	33.84	7.53711	33.84	8.91406	33.84	15.5762
33.94	2.88281	33.94	4.36523	33.94	7.52539	33.94	8.91211	33.94	15.5762
34.04	2.87305	34.04	4.35156	34.04	7.51563	34.04	8.89648	34.04	15.5625
34.14	2.86328	34.14	4.33398	34.14	7.49414	34.14	8.87891	34.14	15.5469
34.24	2.875	34.24	4.34375	34.24	7.50781	34.24	8.89258	34.24	15.5684
34.34	2.86914	34.34	4.32031	34.34	7.48633	34.34	8.88281	34.34	15.5527
34.44	2.86328	34.44	4.31055	34.44	7.46875	34.44	8.87305	34.44	15.541
34.54	2.8457	34.54	4.28906	34.54	7.45508	34.54	8.85156	34.54	15.5234
34.64	2.87305	34.64	4.29102	34.64	7.46484	34.64	8.86523	34.64	15.5273
34.74	2.86719	34.74	4.29297	34.74	7.45313	34.74	8.85547	34.74	15.5234
34.84	2.86328	34.84	4.28906	34.84	7.45703	34.84	8.85156	34.84	15.5215
34.94	2.8457	34.94	4.26367	34.94	7.43164	34.94	8.84375	34.94	15.5039
35.04	2.83789	35.04	4.25977	35.04	7.4082	35.04	8.83789	35.04	15.4805
35.14	2.84961	35.14	4.25977	35.14	7.40039	35.14	8.83203	35.14	15.4727
35.24	2.84766	35.24	4.24219	35.24	7.39063	35.24	8.81641	35.24	15.4746
35.34	2.83008	35.34	4.23438	35.34	7.37305	35.34	8.79883	35.34	15.457
35.44	2.83008	35.44	4.23047	35.44	7.37305	35.44	8.80664	35.44	15.4648
35.54	2.81055	35.54	4.20508	35.54	7.35352	35.54	8.7832	35.54	15.4453
35.64	2.80859	35.64	4.20313	35.64	7.34375	35.64	8.76758	35.64	15.4355
35.74	2.79492	35.74	4.18164	35.74	7.32227	35.74	8.75781	35.74	15.418
35.84	2.80469	35.84	4.18359	35.84	7.31836	35.84	8.74609	35.84	15.4219
35.94	2.78906	35.94	4.17188	35.94	7.30273	35.94	8.73828	35.94	15.4063
36.04	2.78516	36.04	4.15039	36.04	7.28711	36.04	8.72266	36.04	15.3906
36.14	2.78125	36.14	4.1543	36.14	7.2832	36.14	8.71875	36.14	15.3867
36.24	2.76367	36.24	4.15234	36.24	7.25781	36.24	8.71289	36.24	15.3691
36.34	2.76172	36.34	4.14648	36.34	7.24609	36.34	8.71094	36.34	15.3516
36.44	2.75195	36.44	4.14844	36.44	7.23242	36.44	8.70117	36.44	15.3262
36.54	2.75781	36.54	4.15625	36.54	7.22461	36.54	8.69922	36.54	15.3184
36.64	2.74023	36.64	4.14844	36.64	7.20898	36.64	8.67969	36.64	15.3105
36.74	2.73242	36.74	4.13086	36.74	7.20508	36.74	8.66797	36.74	15.2988
36.84	2.74219	36.84	4.13477	36.84	7.20117	36.84	8.67578	36.84	15.3027
36.94	2.73242	36.94	4.13281	36.94	7.19141	36.94	8.66602	36.94	15.2832
37.04	2.71484	37.04	4.12695	37.04	7.16211	37.04	8.64844	37.04	15.2617
37.14	2.73047	37.14	4.13477	37.14	7.17383	37.14	8.65625	37.14	15.2559
37.24	2.70898	37.24	4.13086	37.24	7.1582	37.24	8.62891	37.24	15.2422
37.34	2.71289	37.34	4.12305	37.34	7.14258	37.34	8.625	37.34	15.2344
37.44	2.69727	37.44	4.10938	37.44	7.13477	37.44	8.60938	37.44	15.2129
37.54	2.69531	37.54	4.10938	37.54	7.125	37.54	8.60742	37.54	15.2188
37.64	2.67383	37.64	4.0918	37.64	7.11133	37.64	8.58594	37.64	15.1973
37.74	2.66797	37.74	4.08398	37.74	7.08984	37.74	8.58008	37.74	15.168
37.84	2.66406	37.84	4.08789	37.84	7.08203	37.84	8.56836	37.84	15.1582
37.94	2.65234	37.94	4.07617	37.94	7.0625	37.94	8.55273	37.94	15.1465
38.04	2.64844	38.04	4.08008	38.04	7.04688	38.04	8.54883	38.04	15.1426
38.14	2.61914	38.14	4.06445	38.14	7.0293	38.14	8.5332	38.14	15.1133
38.24	2.61133	38.24	4.06445	38.24	7.02148	38.24	8.5332	38.24	15.1055
38.34	2.60742	38.34	4.07227	38.34	7.01758	38.34	8.50977	38.34	15.0957
38.44	2.61328	38.44	4.07422	38.44	7	38.44	8.50391	38.44	15.0859
38.54	2.60156	38.54	4.07617	38.54	6.98438	38.54	8.49219	38.54	15.0566
38.64	2.59375	38.64	4.06445	38.64	6.96094	38.64	8.48438	38.64	15.041
38.74	2.58203	38.74	4.05664	38.74	6.94922	38.74	8.47266	38.74	15.0293
38.84	2.57227	38.84	4.05859	38.84	6.94336	38.84	8.46289	38.84	15.0313
38.94	2.55859	38.94	4.06641	38.94	6.92773	38.94	8.44531	38.94	15.0078
39.04	2.55664	39.04	4.0625	39.04	6.91211	39.04	8.41797	39.04	14.9883
39.14	2.5332	39.14	4.04297	39.14	6.88867	39.14	8.39063	39.14	14.9375
39.24	2.52148	39.24	4.03711	39.24	6.88086	39.24	8.37695	39.24	14.9375
39.34	2.52344	39.34	4.03711	39.34	6.87695	39.34	8.36719	39.34	14.918
39.44	2.52539	39.44	4.02734	39.44	6.85938	39.44	8.35352	39.44	14.916
39.54	2.52344	39.54	4.01563	39.54	6.85156	39.54	8.33203	39.54	14.8887
39.64	2.52539	39.64	4.01172	39.64	6.83984	39.64	8.31641	39.64	14.8594
39.74	2.51563	39.74	4.01758	39.74	6.83008	39.74	8.29883	39.74	14.8574
39.84	2.51172	39.84	3.99219	39.84	6.81836	39.84	8.28711	39.84	14.8379
39.94	2.49609	39.94	3.97461	39.94	6.79492	39.94	8.25977	39.94	14.8105
40.04	2.49023	40.04	3.98828	40.04	6.77734	40.04	8.23633	40.04	14.8184
40.14	2.49805	40.14	3.99219	40.14	6.78516	40.14	8.23438	40.14	14.7988
40.24	2.49219	40.24	3.99023	40.24	6.7793	40.24	8.2168	40.24	14.7715
40.34	2.47656	40.34	3.98242	40.34	6.76367	40.34	8.18945	40.34	14.752
40.44	2.48438	40.44	3.98047	40.44	6.76758	40.44	8.18164	40.44	14.7363
40.54	2.46875	40.54	3.96484	40.54	6.74414	40.54	8.16406	40.54	14.707
40.64	2.46094	40.64	3.94727	40.64	6.72461	40.64	8.15234	40.64	14.6875
40.74	2.4707	40.74	3.93945	40.74	6.7207	40.74	8.15039	40.74	14.6914
40.84	2.46094	40.84	3.92578	40.84	6.70508	40.84	8.13867	40.84	14.6758
40.94	2.45313	40.94	3.91211	40.94	6.69922	40.94	8.11133	40.94	14.6504
41.04	2.46484	41.04	3.92383	41.04	6.70703	41.04	8.11133	41.04	14.6387
41.14	2.44922	41.14	3.91992	41.14	6.68945	41.14	8.08594	41.14	14.627
41.24	2.44336	41.24	3.91016	41.24	6.66797	41.24	8.07227	41.24	14.6016
41.34	2.44336	41.34	3.89258	41.34	6.65234	41.34	8.05859	41.34	14.582
41.44	2.45313	41.44	3.9043	41.44	6.6582	41.44	8.05664	41.44	14.5625
41.54	2.45117	41.54	3.89063	41.54	6.64844	41.54	8.04688	41.54	14.5566
41.64	2.44922	41.64	3.87891	41.64	6.63477	41.64	8.02148	41.64	14.5176
41.74	2.44531	41.74	3.86719	41.74	6.62305	41.74	8.00977	41.74	14.4941
41.84	2.43359	41.84	3.85156	41.84	6.61133	41.84	7.98633	41.84	14.4512
41.94	2.42969	41.94	3.83984	41.94	6.5957	41.94	7.97461	41.94	14.4277
42.04	2.42383	42.04	3.8457	42.04	6.59375	42.04	7.95898	42.04	14.3887
42.14	2.41016	42.14	3.81641	42.14	6.5625	42.14	7.91406	42.14	14.334
42.24	2.42773	42.24	3.82227	42.24	6.5625	42.24	7.92578	42.24	14.3281
42.34	2.42383	42.34	3.79492	42.34	6.54883	42.34	7.88672	42.34	14.2852
42.44	2.42383	42.44	3.78711	42.44	6.52344	42.44	7.875	42.44	14.2461
42.54	2.42578	42.54	3.78906	42.54	6.54687	42.54	7.88281	42.54	14.2266
42.64	2.42188	42.64	3.76758	42.64	6.53711	42.64	7.87891	42.64	14.1953
42.74	2.41602	42.74	3.76953	42.74	6.52148	42.74	7.8418	42.74	14.1641
42.84	2.41211	42.84	3.74609	42.84	6.51172	42.84	7.81836	42.84	14.1406
42.94	2.4082	42.94	3.73633	42.94	6.49805	42.94	7.79297	42.94	14.1152
43.04	2.39453	43.04	3.73438	43.04	6.49023	43.04	7.7832	43.04	14.0879
43.14	2.38867	43.14	3.71875	43.14	6.48633	43.14	7.76367	43.14	14.0645
43.24	2.39648	43.24	3.72656	43.24	6.46875	43.24	7.74414	43.24	14.0391
43.34	2.39648	43.34	3.71875	43.34	6.44922	43.34	7.71289	43.34	14.0156
43.44	2.41016	43.44	3.71484	43.44	6.43555	43.44	7.69922	43.44	14.002
43.54	2.41016	43.54	3.70703	43.54	6.40625	43.54	7.66992	43.54	13.9922
43.64	2.38867	43.64	3.69922	43.64	6.39063	43.64	7.64258	43.64	13.9648
43.74	2.37891	43.74	3.69336	43.74	6.38086	43.74	7.60156	43.74	13.9297
43.84	2.38086	43.84	3.68164	43.84	6.36328	43.84	7.56836	43.84	13.916
43.94	2.37695	43.94	3.67773	43.94	6.34766	43.94	7.5625	43.94	13.9063
44.04	2.37109	44.04	3.67188	44.04	6.3418	44.04	7.51172	44.04	13.8926
44.14	2.36719	44.14	3.67188	44.14	6.33008	44.14	7.49219	44.14	13.8652
44.24	2.35938	44.24	3.6543	44.24	6.31445	44.24	7.46875	44.24	13.834
44.34	2.36914	44.34	3.66992	44.34	6.31445	44.34	7.44531	44.34	13.8184
44.44	2.35938	44.44	3.65039	44.44	6.30469	44.44	7.44531	44.44	13.7793
44.54	2.375	44.54	3.67383	44.54	6.30469	44.54	7.43945	44.54	13.7578
44.64	2.36523	44.64	3.67383	44.64	6.28906	44.64	7.41406	44.64	13.7285
44.74	2.36133	44.74	3.66211	44.74	6.27539	44.74	7.39648	44.74	13.7051
44.84	2.34961	44.84	3.6582	44.84	6.27148	44.84	7.37695	44.84	13.6895
44.94	2.34375	44.94	3.64844	44.94	6.25195	44.94	7.35352	44.94	13.6523
45.04	2.3457	45.04	3.64258	45.04	6.24609	45.04	7.33984	45.04	13.5957
45.14	2.33008	45.14	3.63867	45.14	6.21875	45.14	7.30859	45.14	13.5605
45.24	2.31641	45.24	3.6582	45.24	6.21875	45.24	7.29297	45.24	13.5293
45.34	2.32422	45.34	3.66211	45.34	6.21484	45.34	7.26758	45.34	13.5039
45.44	2.32031	45.44	3.65234	45.44	6.19336	45.44	7.23242	45.44	13.4355
45.54	2.30664	45.54	3.64648	45.54	6.16406	45.54	7.19336	45.54	13.4043
45.64	2.3125	45.64	3.65625	45.64	6.16211	45.64	7.17969	45.64	13.375
45.74	2.31641	45.74	3.64453	45.74	6.13281	45.74	7.16211	45.74	13.3242
45.84	2.30469	45.84	3.64648	45.84	6.12695	45.84	7.12891	45.84	13.2871
45.94	2.30469	45.94	3.64258	45.94	6.10742	45.94	7.10156	45.94	13.2676
46.04	2.2793	46.04	3.61133	46.04	6.0957	46.04	7.0625	46.04	13.2109
46.14	2.2793	46.14	3.61133	46.14	6.08398	46.14	7.0293	46.14	13.168
46.24	2.27344	46.24	3.5957	46.24	6.06836	46.24	7.01758	46.24	13.125
46.34	2.25586	46.34	3.57227	46.34	6.05078	46.34	6.99805	46.34	13.0918
46.44	2.25	46.44	3.55078	46.44	6.03906	46.44	6.96289	46.44	13.0449
46.54	2.25	46.54	3.54883	46.54	6.0332	46.54	6.94336	46.54	13.0332
46.64	2.26367	46.64	3.55469	46.64	6.02148	46.64	6.92578	46.64	12.998
46.74	2.26172	46.74	3.54102	46.74	6.02539	46.74	6.91016	46.74	12.9922
46.84	2.25391	46.84	3.52734	46.84	6.00586	46.84	6.88086	46.84	12.9688
46.94	2.25781	46.94	3.50977	46.94	6.00586	46.94	6.87109	46.94	12.9414
47.04	2.25977	47.04	3.5	47.04	6.0039	47.04	6.875	47.04	12.9121
47.14	2.26563	47.14	3.49414	47.14	5.98047	47.14	6.86914	47.14	12.877
47.24	2.24023	47.24	3.4707	47.24	5.95703	47.24	6.85156	47.24	12.8281
47.34	2.23828	47.34	3.46484	47.34	5.94336	47.34	6.8418	47.34	12.8027
47.44	2.2207	47.44	3.44922	47.44	5.93164	47.44	6.83594	47.44	12.7871
47.54	2.21875	47.54	3.44727	47.54	5.92383	47.54	6.83984	47.54	12.7773
47.64	2.21484	47.64	3.43359	47.64	5.91016	47.64	6.83398	47.64	12.7617
47.74	2.19141	47.74	3.41992	47.74	5.89258	47.74	6.79688	47.74	12.7402
47.84	2.17383	47.84	3.40625	47.84	5.88086	47.84	6.77148	47.84	12.709
47.94	2.18164	47.94	3.42383	47.94	5.8789	47.94	6.77734	47.94	12.6914
48.04	2.19141	48.04	3.42969	48.04	5.89648	48.04	6.79102	48.04	12.6758
48.14	2.19141	48.14	3.41211	48.14	5.88477	48.14	6.79297	48.14	12.6465
48.24	2.19141	48.24	3.4082	48.24	5.88477	48.24	6.78125	48.24	12.623
48.34	2.16797	48.34	3.39844	48.34	5.86328	48.34	6.74609	48.34	12.6133
48.44	2.15625	48.44	3.38867	48.44	5.85742	48.44	6.71289	48.44	12.5957
48.54	2.14844	48.54	3.39453	48.54	5.86523	48.54	6.68945	48.54	12.5781
48.64	2.13672	48.64	3.37891	48.64	5.83984	48.64	6.65039	48.64	12.543
48.74	2.125	48.74	3.38867	48.74	5.82617	48.74	6.62109	48.74	12.5059
48.84	2.09961	48.84	3.38086	48.84	5.82227	48.84	6.58984	48.84	12.457
48.94	2.08398	48.94	3.37109	48.94	5.81641	48.94	6.55469	48.94	12.416
49.04	2.08203	49.04	3.38086	49.04	5.83203	49.04	6.53125	49.04	12.3984
49.14	2.06836	49.14	3.37305	49.14	5.83789	49.14	6.48438	49.14	12.3789
49.24	2.05469	49.24	3.35938	49.24	5.80273	49.24	6.42578	49.24	12.3438
49.34	2.04688	49.34	3.3457	49.34	5.77734	49.34	6.375	49.34	12.2988
49.44	2.04688	49.44	3.36328	49.44	5.76562	49.44	6.36523	49.44	12.2871
49.54	2.02148	49.54	3.35742	49.54	5.76367	49.54	6.33008	49.54	12.2422
49.64	2.02539	49.64	3.37109	49.64	5.74414	49.64	6.3125	49.64	12.2285
49.74	2	49.74	3.36914	49.74	5.73047	49.74	6.27539	49.74	12.1797
49.84	1.98828	49.84	3.35938	49.84	5.72461	49.84	6.25	49.84	12.1465
49.94	1.98438	49.94	3.3457	49.94	5.70312	49.94	6.2168	49.94	12.1055
50.04	1.96094	50.04	3.3418	50.04	5.68164	50.04	6.20703	50.04	12.0664
50.14	1.94727	50.14	3.33008	50.14	5.63477	50.14	6.18164	50.14	12.0176
50.24	1.9375	50.24	3.32422	50.24	5.61914	50.24	6.16797	50.24	11.9746
50.34	1.93555	50.34	3.31836	50.34	5.57031	50.34	6.14063	50.34	11.9414
50.44	1.92188	50.44	3.32227	50.44	5.54297	50.44	6.12305	50.44	11.9121
50.54	1.90039	50.54	3.30859	50.54	5.51367	50.54	6.08984	50.54	11.8965
50.64	1.88672	50.64	3.3125	50.64	5.50195	50.64	6.06055	50.64	11.8809
50.74	1.87891	50.74	3.29883	50.74	5.48047	50.74	6.04883	50.74	11.8555
50.84	1.86328	50.84	3.29688	50.84	5.44141	50.84	6.01563	50.84	11.8438
50.94	1.85352	50.94	3.29688	50.94	5.39258	50.94	6.02148	50.94	11.8398
51.04	1.84766	51.04	3.28516	51.04	5.36719	51.04	6.00977	51.04	11.8223
51.14	1.82422	51.14	3.27148	51.14	5.33398	51.14	5.97656	51.14	11.7969
51.24	1.81641	51.24	3.27734	51.24	5.32422	51.24	5.93945	51.24	11.791
51.34	1.79688	51.34	3.24609	51.34	5.29297	51.34	5.9043	51.34	11.75
51.44	1.79492	51.44	3.24609	51.44	5.27344	51.44	5.88867	51.44	11.7031
51.54	1.75781	51.54	3.2168	51.54	5.23633	51.54	5.83984	51.54	11.668
51.64	1.75586	51.64	3.21875	51.64	5.20703	51.64	5.82617	51.64	11.6445
51.74	1.76172	51.74	3.23438	51.74	5.17188	51.74	5.83594	51.74	11.6289
51.84	1.74023	51.84	3.21094	51.84	5.12109	51.84	5.80469	51.84	11.5938
51.94	1.7207	51.94	3.19922	51.94	5.07813	51.94	5.78125	51.94	11.5527
52.04	1.70313	52.04	3.16602	52.04	5.03125	52.04	5.73828	52.04	11.5
52.14	1.69531	52.14	3.15039	52.14	5	52.14	5.70703	52.14	11.4609
52.24	1.67773	52.24	3.13086	52.24	4.9707	52.24	5.67969	52.24	11.4258
52.34	1.66602	52.34	3.12891	52.34	4.93359	52.34	5.66992	52.34	11.4082
52.44	1.66211	52.44	3.13086	52.44	4.90234	52.44	5.64453	52.44	11.3809
52.54	1.65039	52.54	3.11914	52.54	4.88281	52.54	5.61914	52.54	11.3652
52.64	1.63672	52.64	3.12109	52.64	4.85156	52.64	5.60547	52.64	11.3398
52.74	1.63281	52.74	3.11328	52.74	4.82031	52.74	5.58789	52.74	11.3125
52.84	1.63672	52.84	3.10156	52.84	4.77148	52.84	5.57422	52.84	11.3008
52.94	1.63086	52.94	3.08984	52.94	4.75	52.94	5.55859	52.94	11.2969
53.04	1.62891	53.04	3.08398	53.04	4.75781	53.04	5.52539	53.04	11.252
53.14	1.61914	53.14	3.06836	53.14	4.73633	53.14	5.50977	53.14	11.2246
53.24	1.61523	53.24	3.05469	53.24	4.7168	53.24	5.49805	53.24	11.2051
53.34	1.61328	53.34	3.0293	53.34	4.70313	53.34	5.46875	53.34	11.1758
53.44	1.59961	53.44	3.01953	53.44	4.6875	53.44	5.44141	53.44	11.1563
53.54	1.60156	53.54	3.01953	53.54	4.66406	53.54	5.43164	53.54	11.1387
53.64	1.58203	53.64	3.00195	53.64	4.63867	53.64	5.39453	53.64	11.1211
53.74	1.58203	53.74	2.99023	53.74	4.63086	53.74	5.39453	53.74	11.0918
53.84	1.57617	53.84	2.97266	53.84	4.61133	53.84	5.35742	53.84	11.0625
53.94	1.54883	53.94	2.94141	53.94	4.58008	53.94	5.32617	53.94	11.0293
54.04	1.55664	54.04	2.93555	54.04	4.58203	54.04	5.31641	54.04	11.0176
54.14	1.53906	54.14	2.91992	54.14	4.55859	54.14	5.30469	54.14	11.002
54.24	1.53711	54.24	2.89453	54.24	4.54102	54.24	5.2793	54.24	10.9844
54.34	1.54297	54.34	2.89063	54.34	4.5332	54.34	5.26758	54.34	10.9551
54.44	1.54297	54.44	2.88477	54.44	4.52148	54.44	5.25977	54.44	10.9355
54.54	1.55469	54.54	2.87305	54.54	4.51367	54.54	5.25977	54.54	10.9375
54.64	1.55078	54.64	2.86133	54.64	4.49805	54.64	5.24414	54.64	10.9102
54.74	1.55273	54.74	2.84375	54.74	4.49219	54.74	5.23828	54.74	10.8984
54.84	1.56445	54.84	2.84375	54.84	4.49219	54.84	5.23047	54.84	10.8906
54.94	1.54102	54.94	2.82031	54.94	4.47266	54.94	5.19531	54.94	10.8555
55.04	1.53516	55.04	2.82617	55.04	4.46875	55.04	5.18945	55.04	10.8477
55.14	1.50977	55.14	2.8125	55.14	4.45313	55.14	5.17188	55.14	10.8242
55.24	1.50781	55.24	2.81836	55.24	4.46875	55.24	5.16211	55.24	10.7949
55.34	1.52539	55.34	2.83789	55.34	4.47852	55.34	5.16797	55.34	10.7969
55.44	1.52148	55.44	2.82227	55.44	4.46094	55.44	5.14648	55.44	10.7813
55.54	1.50977	55.54	2.80469	55.54	4.46094	55.54	5.13086	55.54	10.7656
55.64	1.51367	55.64	2.79688	55.64	4.45703	55.64	5.10938	55.64	10.748
55.74	1.51367	55.74	2.79297	55.74	4.46289	55.74	5.10938	55.74	10.7422
55.84	1.50586	55.84	2.78125	55.84	4.45117	55.84	5.09766	55.84	10.7188
55.94	1.50195	55.94	2.76563	55.94	4.45313	55.94	5.08594	55.94	10.7031
56.04	1.49609	56.04	2.75	56.04	4.43164	56.04	5.06445	56.04	10.6699
56.14	1.49414	56.14	2.73242	56.14	4.41211	56.14	5.04688	56.14	10.6504
56.24	1.48242	56.24	2.72461	56.24	4.39844	56.24	5.0293	56.24	10.6348
56.34	1.48242	56.34	2.72656	56.34	4.40039	56.34	5.0293	56.34	10.6113
56.44	1.48438	56.44	2.70508	56.44	4.38867	56.44	5.00977	56.44	10.5859
56.54	1.47266	56.54	2.6875	56.54	4.36523	56.54	4.98633	56.54	10.5508
56.64	1.46875	56.64	2.67578	56.64	4.36719	56.64	4.97461	56.64	10.5371
56.74	1.46094	56.74	2.66406	56.74	4.34961	56.74	4.95117	56.74	10.5156
56.84	1.45703	56.84	2.65234	56.84	4.32617	56.84	4.91016	56.84	10.4824
56.94	1.43359	56.94	2.63672	56.94	4.31836	56.94	4.89258	56.94	10.4492
57.04	1.43164	57.04	2.63672	57.04	4.32227	57.04	4.88477	57.04	10.4434
57.14	1.4375	57.14	2.625	57.14	4.32031	57.14	4.86523	57.14	10.4199
57.24	1.44922	57.24	2.62109	57.24	4.30859	57.24	4.84961	57.24	10.3867
57.34	1.4375	57.34	2.60156	57.34	4.29492	57.34	4.82422	57.34	10.3574
57.44	1.44531	57.44	2.61328	57.44	4.29492	57.44	4.82422	57.44	10.3398
57.54	1.44336	57.54	2.61914	57.54	4.30664	57.54	4.81641	57.54	10.3438
57.64	1.43359	57.64	2.60938	57.64	4.30273	57.64	4.80078	57.64	10.3203
57.74	1.44727	57.74	2.61328	57.74	4.30078	57.74	4.78711	57.74	10.3105
57.84	1.44336	57.84	2.60547	57.84	4.29297	57.84	4.76758	57.84	10.3008
57.94	1.43359	57.94	2.57617	57.94	4.27735	57.94	4.73828	57.94	10.2637
58.04	1.44336	58.04	2.56641	58.04	4.26758	58.04	4.73438	58.04	10.2656
58.14	1.44922	58.14	2.54688	58.14	4.25781	58.14	4.70703	58.14	10.2422
58.24	1.44531	58.24	2.52539	58.24	4.24414	58.24	4.67773	58.24	10.2246
58.34	1.43359	58.34	2.52539	58.34	4.24219	58.34	4.65234	58.34	10.1836
58.44	1.4375	58.44	2.50781	58.44	4.2207	58.44	4.64453	58.44	10.1348
58.54	1.46875	58.54	2.52344	58.54	4.23242	58.54	4.6582	58.54	10.1367
58.64	1.44922	58.64	2.52344	58.64	4.23438	58.64	4.65039	58.64	10.1211
58.74	1.45898	58.74	2.50391	58.74	4.23047	58.74	4.66602	58.74	10.0957
58.84	1.4668	58.84	2.48438	58.84	4.22852	58.84	4.65625	58.84	10.1055
58.94	1.44336	58.94	2.47656	58.94	4.21875	58.94	4.61133	58.94	10.043
59.04	1.42383	59.04	2.46289	59.04	4.22656	59.04	4.61914	59.04	10.0293
59.14	1.42188	59.14	2.42578	59.14	4.23242	59.14	4.65625	59.14	10.0273
59.24	1.37305	59.24	2.4043	59.24	4.21484	59.24	4.61523	59.24	9.97266
59.34	1.32227	59.34	2.40039	59.34	4.25586	59.34	4.64258	59.34	9.97852
59.44	1.32031	59.44	2.41406	59.44	4.33008	59.44	4.64844	59.44	9.99609
59.54	1.25391	59.54	2.29883	59.54	4.26953	59.54	4.58008	59.54	9.9336
59.64	0.85547	59.64	2.01563	59.64	3.25	59.64	4.55273	59.64	8.76563
59.74	1.55078	59.74	2.51758	59.74	4.57614	59.74	4.45117	59.74	10.3007
59.84	1.46484	59.84	2.36523	59.84	4.25785	59.84	4.31836	59.84	10.0879
59.94	1.24609	59.94	2.38086	59.94	5.72265	59.94	4.49805	59.94	8.57031
60.04	-5.23242	60.04	-3.0625	60.04	-4.23409	60.04	-1.09375	60.04	-2.47237
60.14	-14.9297	60.14	-9.0625	60.14	-15.0958	60.14	-4.30859	60.14	-15.8927
60.24	-10.1914	60.24	-8.83203	60.24	1.63861	60.24	-6.10156	60.24	7.46088
60.34	-1.62305	60.34	-0.39844	60.34	0.05865	60.34	3.73242	60.34	7.74224
60.44	-1.61523	60.44	0.32813	60.44	-1.51189	60.44	4.97461	60.44	6.53889
60.54	-2.14453	60.54	-0.0293	60.54	-1.94358	60.54	4.46094	60.54	6.42947
60.64	-2.56836	60.64	-0.52148	60.64	-1.54706	60.64	4.12695	60.64	6.62677
60.74	-2.58984	60.74	-0.47852	60.74	-1.12294	60.74	3.67188	60.74	7.1876
60.84	-2.75195	60.84	-0.49219	60.84	-1.03917	60.84	3.72266	60.84	7.21669
60.94	-2.7207	60.94	-0.45703	60.94	-0.61337	60.94	3.80469	60.94	7.75968
61.04	-2.83008	61.04	-0.78125	61.04	-0.64068	61.04	3.27539	61.04	7.69917
61.14	-2.71484	61.14	-0.97461	61.14	-0.36138	61.14	3.66992	61.14	8.28119
61.24	-2.66406	61.24	-0.87109	61.24	-0.11716	61.24	3.58203	61.24	8.00589
61.34	-2.58594	61.34	-0.61914	61.34	0.10154	61.34	3.39844	61.34	8.22263
61.44	-2.57813	61.44	-0.68164	61.44	-0.10353	61.44	3.26758	61.44	8.22655
61.54	-2.66406	61.54	-0.89453	61.54	0.07812	61.54	3.2168	61.54	8.10937
61.64	-2.5332	61.64	-0.8457	61.64	-0.02344	61.64	3.21094	61.64	7.91601
61.74	-2.61328	61.74	-0.6875	61.74	-0.05469	61.74	3.32813	61.74	8.06836
61.84	-2.58789	61.84	-0.74023	61.84	-0.14648	61.84	3.21094	61.84	7.94922
61.94	-2.61523	61.94	-0.8457	61.94	-0.1582	61.94	3.0957	61.94	7.69922
62.04	-2.61719	62.04	-0.88672	62.04	-0.20703	62.04	3.05273	62.04	7.58399
62.14	-2.58398	62.14	-0.85156	62.14	-0.23046	62.14	2.97852	62.14	7.57422
62.24	-2.56836	62.24	-0.8457	62.24	-0.24219	62.24	2.9375	62.24	7.52734
62.34	-2.5293	62.34	-0.85938	62.34	-0.26171	62.34	2.92773	62.34	7.44727
62.44	-2.54102	62.44	-0.86914	62.44	-0.27929	62.44	2.88477	62.44	7.40821
62.54	-2.53125	62.54	-0.86133	62.54	-0.30663	62.54	2.81836	62.54	7.33985
62.64	-2.53906	62.64	-0.88281	62.64	-0.3457	62.64	2.75391	62.64	7.27735
62.74	-2.55469	62.74	-0.89648	62.74	-0.3711	62.74	2.7207	62.74	7.19726
62.84	-2.54297	62.84	-0.88672	62.84	-0.39453	62.84	2.66797	62.84	7.12305
62.94	-2.55859	62.94	-0.91211	62.94	-0.41601	62.94	2.62695	62.94	7.01368
63.04	-2.56641	63.04	-0.97266	63.04	-0.47851	63.04	2.57422	63.04	6.91016
63.14	-2.56641	63.14	-0.99219	63.14	-0.50976	63.14	2.54297	63.14	6.83399
63.24	-2.55859	63.24	-1	63.24	-0.49805	63.24	2.50195	63.24	6.75976
63.34	-2.53516	63.34	-0.97852	63.34	-0.48437	63.34	2.49219	63.34	6.72266
63.44	-2.50195	63.44	-0.9668	63.44	-0.48242	63.44	2.47461	63.44	6.66797
63.54	-2.5	63.54	-0.99023	63.54	-0.49804	63.54	2.42578	63.54	6.58204
63.64	-2.49609	63.64	-0.98633	63.64	-0.52148	63.64	2.41406	63.64	6.50977
63.74	-2.47852	63.74	-0.98438	63.74	-0.53711	63.74	2.38477	63.74	6.4414
63.84	-2.49414	63.84	-1.00195	63.84	-0.57226	63.84	2.33398	63.84	6.35352
63.94	-2.48047	63.94	-0.99414	63.94	-0.59765	63.94	2.3418	63.94	6.29493
64.04	-2.49219	64.04	-1.00586	64.04	-0.6328	64.04	2.29688	64.04	6.23048
64.14	-2.46875	64.14	-0.98633	64.14	-0.66016	64.14	2.28125	64.14	6.1875
64.24	-2.4707	64.24	-0.99805	64.24	-0.68946	64.24	2.24219	64.24	6.1289
64.34	-2.49219	64.34	-1.0293	64.34	-0.71093	64.34	2.20313	64.34	6.07032
64.44	-2.49414	64.44	-1.0332	64.44	-0.74609	64.44	2.17188	64.44	6.0332
64.54	-2.48633	64.54	-1.03125	64.54	-0.74804	64.54	2.16016	64.54	5.99805
64.64	-2.48633	64.64	-1.04102	64.64	-0.76563	64.64	2.14063	64.64	5.93555
64.74	-2.49805	64.74	-1.05273	64.74	-0.80274	64.74	2.11719	64.74	5.88671
64.84	-2.49219	64.84	-1.06055	64.84	-0.8164	64.84	2.09766	64.84	5.85157
64.94	-2.49805	64.94	-1.08398	64.94	-0.83594	64.94	2.06641	64.94	5.77344
65.04	-2.51367	65.04	-1.10156	65.04	-0.86913	65.04	2.02734	65.04	5.70313
65.14	-2.51953	65.14	-1.13672	65.14	-0.87695	65.14	2.01172	65.14	5.66016
65.24	-2.51367	65.24	-1.1543	65.24	-0.87696	65.24	1.98047	65.24	5.59765
65.34	-2.53125	65.34	-1.17578	65.34	-0.89453	65.34	1.94727	65.34	5.54883
65.44	-2.54102	65.44	-1.19531	65.44	-0.89648	65.44	1.92383	65.44	5.5
65.54	-2.55078	65.54	-1.20313	65.54	-0.92773	65.54	1.87891	65.54	5.42774
65.64	-2.5625	65.64	-1.20313	65.64	-0.92969	65.64	1.85742	65.64	5.35938
65.74	-2.58203	65.74	-1.23438	65.74	-0.94922	65.74	1.82617	65.74	5.30078
65.84	-2.57617	65.84	-1.2207	65.84	-0.93359	65.84	1.80273	65.84	5.24414
65.94	-2.57031	65.94	-1.21875	65.94	-0.92773	65.94	1.78125	65.94	5.19531
66.04	-2.55664	66.04	-1.20703	66.04	-0.91015	66.04	1.75586	66.04	5.17188
66.14	-2.53516	66.14	-1.19141	66.14	-0.90234	66.14	1.75391	66.14	5.15234
66.24	-2.52734	66.24	-1.18555	66.24	-0.90039	66.24	1.75195	66.24	5.125
66.34	-2.51563	66.34	-1.17188	66.34	-0.90625	66.34	1.71875	66.34	5.07422
66.44	-2.50195	66.44	-1.15625	66.44	-0.89844	66.44	1.70898	66.44	5.0332
66.54	-2.49219	66.54	-1.14258	66.54	-0.90039	66.54	1.68555	66.54	4.99219
66.64	-2.50195	66.64	-1.14258	66.64	-0.91406	66.64	1.64648	66.64	4.92383
66.74	-2.51953	66.74	-1.14844	66.74	-0.92969	66.74	1.61133	66.74	4.86132
66.84	-2.52344	66.84	-1.14844	66.84	-0.94336	66.84	1.57813	66.84	4.81836
66.94	-2.51758	66.94	-1.13672	66.94	-0.94727	66.94	1.5625	66.94	4.78516
67.04	-2.51367	67.04	-1.14258	67.04	-0.95117	67.04	1.53711	67.04	4.75196
67.14	-2.51563	67.14	-1.1543	67.14	-0.96875	67.14	1.51367	67.14	4.71289
67.24	-2.49414	67.24	-1.13281	67.24	-0.96875	67.24	1.52539	67.24	4.69531
67.34	-2.48438	67.34	-1.14063	67.34	-0.95508	67.34	1.51758	67.34	4.67383
67.44	-2.47852	67.44	-1.125	67.44	-0.96289	67.44	1.50586	67.44	4.62695
67.54	-2.46484	67.54	-1.11328	67.54	-0.95703	67.54	1.49805	67.54	4.60352
67.64	-2.4707	67.64	-1.14258	67.64	-0.97461	67.64	1.47461	67.64	4.55469
67.74	-2.48047	67.74	-1.14648	67.74	-0.98242	67.74	1.45313	67.74	4.50781
67.84	-2.45898	67.84	-1.15039	67.84	-0.98047	67.84	1.45508	67.84	4.48438
67.94	-2.44531	67.94	-1.14844	67.94	-0.98438	67.94	1.44922	67.94	4.46289
68.04	-2.44727	68.04	-1.1582	68.04	-0.98242	68.04	1.42773	68.04	4.40821
68.14	-2.46484	68.14	-1.18359	68.14	-1.00781	68.14	1.38672	68.14	4.36133
68.24	-2.44922	68.24	-1.19531	68.24	-1.00391	68.24	1.37695	68.24	4.33789
68.34	-2.45313	68.34	-1.20117	68.34	-1.01758	68.34	1.36914	68.34	4.32422
68.44	-2.45313	68.44	-1.20117	68.44	-1.01367	68.44	1.37109	68.44	4.28906
68.54	-2.45313	68.54	-1.20117	68.54	-1.01953	68.54	1.35547	68.54	4.24414
68.64	-2.47461	68.64	-1.22461	68.64	-1.03906	68.64	1.33789	68.64	4.19336
68.74	-2.46289	68.74	-1.23047	68.74	-1.03906	68.74	1.31836	68.74	4.17383
68.84	-2.4668	68.84	-1.23828	68.84	-1.05078	68.84	1.29688	68.84	4.13086
68.94	-2.45508	68.94	-1.23438	68.94	-1.05273	68.94	1.29883	68.94	4.10156
69.04	-2.44922	69.04	-1.22656	69.04	-1.04883	69.04	1.28125	69.04	4.07422
69.14	-2.44727	69.14	-1.24219	69.14	-1.05859	69.14	1.26367	69.14	4.04492
69.24	-2.44922	69.24	-1.24023	69.24	-1.06055	69.24	1.26563	69.24	4
69.34	-2.44922	69.34	-1.25586	69.34	-1.07422	69.34	1.23633	69.34	3.95899
69.44	-2.43945	69.44	-1.25391	69.44	-1.05664	69.44	1.22461	69.44	3.93359
69.54	-2.42188	69.54	-1.23828	69.54	-1.05078	69.54	1.23047	69.54	3.90625
69.64	-2.41406	69.64	-1.23633	69.64	-1.05469	69.64	1.21094	69.64	3.88867
69.74	-2.39063	69.74	-1.21875	69.74	-1.0332	69.74	1.20508	69.74	3.87109
69.84	-2.37695	69.84	-1.20898	69.84	-1.0332	69.84	1.19141	69.84	3.83789
69.94	-2.38867	69.94	-1.2207	69.94	-1.03906	69.94	1.18555	69.94	3.83398
70.04	-2.37891	70.04	-1.21484	70.04	-1.0293	70.04	1.18945	70.04	3.80469
70.14	-2.36523	70.14	-1.20898	70.14	-1.02539	70.14	1.18164	70.14	3.78516
70.24	-2.36328	70.24	-1.2168	70.24	-1.0293	70.24	1.16406	70.24	3.75195
70.34	-2.35352	70.34	-1.22266	70.34	-1.0293	70.34	1.16406	70.34	3.70703
70.44	-2.3457	70.44	-1.19531	70.44	-1.01758	70.44	1.1582	70.44	3.70508
70.54	-2.34375	70.54	-1.20703	70.54	-1.04102	70.54	1.13672	70.54	3.67187
70.64	-2.33789	70.64	-1.21875	70.64	-1.0625	70.64	1.11719	70.64	3.63672
70.74	-2.32813	70.74	-1.20703	70.74	-1.06055	70.74	1.10742	70.74	3.60156
70.84	-2.32813	70.84	-1.20117	70.84	-1.06445	70.84	1.09961	70.84	3.58398
70.94	-2.33008	70.94	-1.20898	70.94	-1.06641	70.94	1.08203	70.94	3.55078
71.04	-2.31836	71.04	-1.20898	71.04	-1.07031	71.04	1.07227	71.04	3.52539
71.14	-2.32422	71.14	-1.20703	71.14	-1.07422	71.14	1.0625	71.14	3.50781
71.24	-2.30859	71.24	-1.20508	71.24	-1.08399	71.24	1.05273	71.24	3.48828
71.34	-2.29297	71.34	-1.20898	71.34	-1.07812	71.34	1.04297	71.34	3.4707
71.44	-2.30469	71.44	-1.22266	71.44	-1.09766	71.44	1.01563	71.44	3.44726
71.54	-2.30859	71.54	-1.21875	71.54	-1.09766	71.54	1.01758	71.54	3.43164
71.64	-2.29297	71.64	-1.20508	71.64	-1.09375	71.64	1.01758	71.64	3.41016
71.74	-2.28711	71.74	-1.19336	71.74	-1.09961	71.74	1.01758	71.74	3.40039
71.84	-2.30078	71.84	-1.21289	71.84	-1.09961	71.84	0.99219	71.84	3.36524
71.94	-2.29492	71.94	-1.20898	71.94	-1.10352	71.94	0.96875	71.94	3.34375
72.04	-2.29297	72.04	-1.20313	72.04	-1.10156	72.04	0.96289	72.04	3.32031
72.14	-2.29688	72.14	-1.2168	72.14	-1.12305	72.14	0.94922	72.14	3.30078
72.24	-2.27734	72.24	-1.2207	72.24	-1.11133	72.24	0.94141	72.24	3.2832
72.34	-2.2832	72.34	-1.21875	72.34	-1.13086	72.34	0.92188	72.34	3.24219
72.44	-2.25781	72.44	-1.21289	72.44	-1.11914	72.44	0.92383	72.44	3.23437
72.54	-2.25781	72.54	-1.21289	72.54	-1.11523	72.54	0.90234	72.54	3.20898
72.64	-2.24609	72.64	-1.20703	72.64	-1.10937	72.64	0.89648	72.64	3.21484
72.74	-2.24414	72.74	-1.20117	72.74	-1.11914	72.74	0.88477	72.74	3.18359
72.84	-2.24805	72.84	-1.18945	72.84	-1.10742	72.84	0.89648	72.84	3.17188
72.94	-2.25	72.94	-1.20313	72.94	-1.12109	72.94	0.87305	72.94	3.13281
73.04	-2.25391	73.04	-1.20313	73.04	-1.11914	73.04	0.86328	73.04	3.11133
73.14	-2.24414	73.14	-1.18555	73.14	-1.11523	73.14	0.84961	73.14	3.10742
73.24	-2.24219	73.24	-1.17969	73.24	-1.11133	73.24	0.84766	73.24	3.09375
73.34	-2.25977	73.34	-1.19336	73.34	-1.14258	73.34	0.83789	73.34	3.06836
73.44	-2.25977	73.44	-1.20508	73.44	-1.14844	73.44	0.83398	73.44	3.03125
73.54	-2.24805	73.54	-1.20898	73.54	-1.14844	73.54	0.81641	73.54	3.02539
73.64	-2.25586	73.64	-1.20898	73.64	-1.15625	73.64	0.79883	73.64	3.00195
73.74	-2.24609	73.74	-1.20703	73.74	-1.16016	73.74	0.78516	73.74	2.97461
73.84	-2.23828	73.84	-1.20117	73.84	-1.16797	73.84	0.77344	73.84	2.97266
73.94	-2.22656	73.94	-1.1875	73.94	-1.16797	73.94	0.77539	73.94	2.96094
74.04	-2.22266	74.04	-1.19922	74.04	-1.17969	74.04	0.73828	74.04	2.94141
74.14	-2.20898	74.14	-1.1875	74.14	-1.17578	74.14	0.75	74.14	2.93555
74.24	-2.19531	74.24	-1.17773	74.24	-1.16797	74.24	0.75977	74.24	2.9375
74.34	-2.19141	74.34	-1.17188	74.34	-1.17578	74.34	0.75195	74.34	2.92383
74.44	-2.17969	74.44	-1.17773	74.44	-1.16992	74.44	0.74805	74.44	2.91016
74.54	-2.17578	74.54	-1.17773	74.54	-1.16602	74.54	0.74609	74.54	2.89258
74.64	-2.17383	74.64	-1.17969	74.64	-1.17187	74.64	0.72461	74.64	2.86914
74.74	-2.17773	74.74	-1.19141	74.74	-1.18555	74.74	0.70703	74.74	2.85938
74.84	-2.16211	74.84	-1.17969	74.84	-1.17383	74.84	0.70313	74.84	2.85742
74.94	-2.15234	74.94	-1.17188	74.94	-1.17383	74.94	0.7168	74.94	2.8457
75.04	-2.15234	75.04	-1.18164	75.04	-1.18555	75.04	0.69141	75.04	2.80859
75.14	-2.14258	75.14	-1.16797	75.14	-1.1875	75.14	0.68555	75.14	2.79883
75.24	-2.13672	75.24	-1.17578	75.24	-1.18359	75.24	0.67773	75.24	2.77539
75.34	-2.12305	75.34	-1.16211	75.34	-1.16797	75.34	0.67969	75.34	2.76367
75.44	-2.12109	75.44	-1.18164	75.44	-1.18359	75.44	0.67383	75.44	2.74023
75.54	-2.12305	75.54	-1.16992	75.54	-1.18555	75.54	0.67188	75.54	2.73047
75.64	-2.10742	75.64	-1.18945	75.64	-1.19531	75.64	0.67188	75.64	2.71484
75.74	-2.10742	75.74	-1.18555	75.74	-1.19727	75.74	0.66602	75.74	2.69141
75.84	-2.11523	75.84	-1.1875	75.84	-1.20508	75.84	0.66016	75.84	2.67774
75.94	-2.10742	75.94	-1.18945	75.94	-1.20703	75.94	0.66211	75.94	2.66406
76.04	-2.0957	76.04	-1.18164	76.04	-1.19727	76.04	0.65625	76.04	2.65234
76.14	-2.07813	76.14	-1.18164	76.14	-1.20117	76.14	0.65625	76.14	2.64063
76.24	-2.07813	76.24	-1.17969	76.24	-1.21875	76.24	0.64844	76.24	2.61914
76.34	-2.07031	76.34	-1.17578	76.34	-1.21484	76.34	0.64844	76.34	2.62109
76.44	-2.06641	76.44	-1.16797	76.44	-1.21094	76.44	0.64648	76.44	2.59375
76.54	-2.04883	76.54	-1.16211	76.54	-1.21094	76.54	0.64648	76.54	2.58203
76.64	-2.05273	76.64	-1.16602	76.64	-1.21484	76.64	0.63477	76.64	2.5625
76.74	-2.05469	76.74	-1.17969	76.74	-1.22656	76.74	0.62695	76.74	2.54687
76.84	-2.04883	76.84	-1.17188	76.84	-1.23437	76.84	0.61914	76.84	2.5332
76.94	-2.03711	76.94	-1.16797	76.94	-1.2168	76.94	0.63086	76.94	2.52539
77.04	-2.02539	77.04	-1.16016	77.04	-1.20508	77.04	0.61914	77.04	2.51758
77.14	-2.01953	77.14	-1.16211	77.14	-1.20117	77.14	0.60938	77.14	2.50391
77.24	-2.01953	77.24	-1.1582	77.24	-1.20899	77.24	0.60352	77.24	2.48437
77.34	-2.01953	77.34	-1.16406	77.34	-1.21875	77.34	0.58984	77.34	2.47266
77.44	-2.00391	77.44	-1.15039	77.44	-1.20313	77.44	0.58789	77.44	2.46875
77.54	-1.99805	77.54	-1.15039	77.54	-1.20508	77.54	0.57617	77.54	2.44336
77.64	-1.99805	77.64	-1.1582	77.64	-1.19922	77.64	0.57422	77.64	2.43555
77.74	-1.98828	77.74	-1.15039	77.74	-1.19922	77.74	0.57617	77.74	2.41406
77.84	-1.98828	77.84	-1.16211	77.84	-1.21094	77.84	0.56836	77.84	2.41406
77.94	-1.97461	77.94	-1.14844	77.94	-1.20508	77.94	0.57031	77.94	2.41211
78.04	-1.95313	78.04	-1.14258	78.04	-1.19336	78.04	0.55273	78.04	2.4043
78.14	-1.95117	78.14	-1.1543	78.14	-1.19141	78.14	0.54688	78.14	2.38086
78.24	-1.96094	78.24	-1.17188	78.24	-1.20508	78.24	0.53125	78.24	2.35547
78.34	-1.96289	78.34	-1.16602	78.34	-1.19922	78.34	0.51758	78.34	2.33203
78.44	-1.95508	78.44	-1.16016	78.44	-1.19922	78.44	0.50586	78.44	2.31445
78.54	-1.93945	78.54	-1.15234	78.54	-1.19922	78.54	0.51172	78.54	2.31445
78.64	-1.93945	78.64	-1.14844	78.64	-1.19726	78.64	0.50195	78.64	2.29492
78.74	-1.95117	78.74	-1.13867	78.74	-1.19336	78.74	0.5	78.74	2.28711
78.84	-1.95898	78.84	-1.14063	78.84	-1.19336	78.84	0.49609	78.84	2.27149
78.94	-1.94727	78.94	-1.15234	78.94	-1.19922	78.94	0.48438	78.94	2.25977
79.04	-1.92969	79.04	-1.14063	79.04	-1.1875	79.04	0.48047	79.04	2.25195
79.14	-1.93359	79.14	-1.15234	79.14	-1.19531	79.14	0.4668	79.14	2.25195
79.24	-1.93164	79.24	-1.14453	79.24	-1.18164	79.24	0.47461	79.24	2.24219
79.34	-1.93164	79.34	-1.14063	79.34	-1.18359	79.34	0.48047	79.34	2.23828
79.44	-1.91797	79.44	-1.12695	79.44	-1.18164	79.44	0.47852	79.44	2.23242
79.54	-1.91016	79.54	-1.13672	79.54	-1.17188	79.54	0.48242	79.54	2.2168
79.64	-1.89453	79.64	-1.125	79.64	-1.16602	79.64	0.48047	79.64	2.21875
79.74	-1.89648	79.74	-1.11914	79.74	-1.16602	79.74	0.47852	79.74	2.2168
79.84	-1.89453	79.84	-1.12109	79.84	-1.17969	79.84	0.46484	79.84	2.21484
79.94	-1.88086	79.94	-1.12109	79.94	-1.16406	79.94	0.47656	79.94	2.21484
80.04	-1.88672	80.04	-1.12109	80.04	-1.1582	80.04	0.4707	80.04	2.19531
80.14	-1.89648	80.14	-1.12109	80.14	-1.1582	80.14	0.4707	80.14	2.18359
80.24	-1.88867	80.24	-1.10547	80.24	-1.15234	80.24	0.4668	80.24	2.17187
80.34	-1.88867	80.34	-1.12305	80.34	-1.1582	80.34	0.45117	80.34	2.16406
80.44	-1.89258	80.44	-1.12695	80.44	-1.16211	80.44	0.43359	80.44	2.14844
80.54	-1.88477	80.54	-1.11914	80.54	-1.16602	80.54	0.44141	80.54	2.14844
80.64	-1.87891	80.64	-1.11133	80.64	-1.16016	80.64	0.43555	80.64	2.14453
80.74	-1.88281	80.74	-1.11523	80.74	-1.17188	80.74	0.43164	80.74	2.12109
80.84	-1.88477	80.84	-1.11719	80.84	-1.17383	80.84	0.41797	80.84	2.09961
80.94	-1.88086	80.94	-1.11523	80.94	-1.16797	80.94	0.41797	80.94	2.09375
81.04	-1.88672	81.04	-1.12109	81.04	-1.16797	81.04	0.40625	81.04	2.08594
81.14	-1.88672	81.14	-1.12109	81.14	-1.16601	81.14	0.39648	81.14	2.07422
81.24	-1.88672	81.24	-1.12109	81.24	-1.16602	81.24	0.39063	81.24	2.06641
81.34	-1.87891	81.34	-1.11719	81.34	-1.1582	81.34	0.39844	81.34	2.0625
81.44	-1.88281	81.44	-1.12305	81.44	-1.1582	81.44	0.38672	81.44	2.04688
81.54	-1.875	81.54	-1.10938	81.54	-1.15625	81.54	0.38867	81.54	2.04687
81.64	-1.87305	81.64	-1.10547	81.64	-1.1543	81.64	0.38281	81.64	2.03906
81.74	-1.875	81.74	-1.10742	81.74	-1.16016	81.74	0.37695	81.74	2.0293
81.84	-1.86914	81.84	-1.10156	81.84	-1.16016	81.84	0.37695	81.84	2.01953
81.94	-1.86914	81.94	-1.10547	81.94	-1.16797	81.94	0.36523	81.94	2.00586
82.04	-1.87109	82.04	-1.11523	82.04	-1.17383	82.04	0.35352	82.04	1.99023
82.14	-1.87695	82.14	-1.11719	82.14	-1.18164	82.14	0.35352	82.14	1.97656
82.24	-1.87695	82.24	-1.11133	82.24	-1.17578	82.24	0.34766	82.24	1.96484
82.34	-1.87695	82.34	-1.11133	82.34	-1.17578	82.34	0.34766	82.34	1.94531
82.44	-1.87109	82.44	-1.10547	82.44	-1.16992	82.44	0.35742	82.44	1.95117
82.54	-1.86719	82.54	-1.10352	82.54	-1.17773	82.54	0.35547	82.54	1.93555
82.64	-1.86133	82.64	-1.10352	82.64	-1.17187	82.64	0.35938	82.64	1.93945
82.74	-1.85352	82.74	-1.0957	82.74	-1.16016	82.74	0.36523	82.74	1.93359
82.84	-1.85938	82.84	-1.10938	82.84	-1.16016	82.84	0.36328	82.84	1.92578
82.94	-1.85938	82.94	-1.09766	82.94	-1.16797	82.94	0.35352	82.94	1.91797
83.04	-1.84766	83.04	-1.08008	83.04	-1.15625	83.04	0.37109	83.04	1.93555
83.14	-1.84961	83.14	-1.07617	83.14	-1.15039	83.14	0.375	83.14	1.93164
83.24	-1.83984	83.24	-1.07422	83.24	-1.14453	83.24	0.38086	83.24	1.92578
83.34	-1.82617	83.34	-1.07227	83.34	-1.13672	83.34	0.37305	83.34	1.91797
83.44	-1.82617	83.44	-1.07617	83.44	-1.13672	83.44	0.36719	83.44	1.9043
83.54	-1.82031	83.54	-1.08398	83.54	-1.15039	83.54	0.35352	83.54	1.89062
83.64	-1.81641	83.64	-1.08008	83.64	-1.15039	83.64	0.35352	83.64	1.88477
83.74	-1.79883	83.74	-1.06641	83.74	-1.13867	83.74	0.36133	83.74	1.88476
83.84	-1.80078	83.84	-1.07227	83.84	-1.13867	83.84	0.36328	83.84	1.87695
83.94	-1.79883	83.94	-1.05078	83.94	-1.13867	83.94	0.35352	83.94	1.86914
84.04	-1.79492	84.04	-1.06641	84.04	-1.13672	84.04	0.35547	84.04	1.86328
84.14	-1.78906	84.14	-1.07227	84.14	-1.13672	84.14	0.35156	84.14	1.84766
84.24	-1.78906	84.24	-1.06055	84.24	-1.125	84.24	0.34961	84.24	1.8457
84.34	-1.79492	84.34	-1.06055	84.34	-1.13672	84.34	0.34961	84.34	1.83399
84.44	-1.80664	84.44	-1.04883	84.44	-1.13672	84.44	0.3457	84.44	1.82227
84.54	-1.78906	84.54	-1.04297	84.54	-1.13086	84.54	0.3457	84.54	1.81055
84.64	-1.80469	84.64	-1.04688	84.64	-1.13086	84.64	0.3457	84.64	1.79883
84.74	-1.81055	84.74	-1.05664	84.74	-1.14258	84.74	0.33008	84.74	1.78125
84.84	-1.81445	84.84	-1.07422	84.84	-1.14844	84.84	0.32422	84.84	1.77734
84.94	-1.81641	84.94	-1.07031	84.94	-1.14453	84.94	0.31641	84.94	1.76758
85.04	-1.80078	85.04	-1.05078	85.04	-1.12695	85.04	0.31641	85.04	1.76953
85.14	-1.80664	85.14	-1.05078	85.14	-1.12695	85.14	0.31641	85.14	1.75195
85.24	-1.80273	85.24	-1.05078	85.24	-1.12305	85.24	0.31445	85.24	1.74609
85.34	-1.79688	85.34	-1.05078	85.34	-1.12891	85.34	0.32031	85.34	1.74609
85.44	-1.80078	85.44	-1.05078	85.44	-1.13281	85.44	0.30859	85.44	1.74609
85.54	-1.79688	85.54	-1.0293	85.54	-1.12891	85.54	0.31445	85.54	1.74023
85.64	-1.79102	85.64	-1.02344	85.64	-1.12305	85.64	0.31445	85.64	1.73242
85.74	-1.7793	85.74	-1.02734	85.74	-1.12305	85.74	0.31445	85.74	1.72852
85.84	-1.77539	85.84	-1.0293	85.84	-1.11719	85.84	0.30664	85.84	1.71484
85.94	-1.75781	85.94	-1.02734	85.94	-1.10352	85.94	0.32031	85.94	1.72461
86.04	-1.75195	86.04	-1.0293	86.04	-1.11328	86.04	0.31055	86.04	1.71289
86.14	-1.75	86.14	-1.02148	86.14	-1.11133	86.14	0.31641	86.14	1.71289
86.24	-1.74414	86.24	-1.02148	86.24	-1.125	86.24	0.30664	86.24	1.70508
86.34	-1.73438	86.34	-1.01758	86.34	-1.10742	86.34	0.31055	86.34	1.69727
86.44	-1.7207	86.44	-1	86.44	-1.10742	86.44	0.32422	86.44	1.69922
86.54	-1.72656	86.54	-1.00391	86.54	-1.09961	86.54	0.31445	86.54	1.69336
86.64	-1.72656	86.64	-1.01758	86.64	-1.10156	86.64	0.32031	86.64	1.6875
86.74	-1.71875	86.74	-1.00586	86.74	-1.08789	86.74	0.31641	86.74	1.69531
86.84	-1.70703	86.84	-0.98828	86.84	-1.07617	86.84	0.32813	86.84	1.69531
86.94	-1.70898	86.94	-0.99414	86.94	-1.07813	86.94	0.31836	86.94	1.68945
87.04	-1.69336	87.04	-0.99219	87.04	-1.07227	87.04	0.31445	87.04	1.68359
87.14	-1.71094	87.14	-0.99609	87.14	-1.07812	87.14	0.31055	87.14	1.67188
87.24	-1.70898	87.24	-0.99805	87.24	-1.07813	87.24	0.30469	87.24	1.67578
87.34	-1.70898	87.34	-0.99219	87.34	-1.07812	87.34	0.30469	87.34	1.6582
87.44	-1.68555	87.44	-0.97852	87.44	-1.07031	87.44	0.30078	87.44	1.66406
87.54	-1.68555	87.54	-0.98242	87.54	-1.08789	87.54	0.29492	87.54	1.65234
87.64	-1.68945	87.64	-0.98828	87.64	-1.08008	87.64	0.28516	87.64	1.64063
87.74	-1.69141	87.74	-0.98438	87.74	-1.09375	87.74	0.2832	87.74	1.63867
87.84	-1.67773	87.84	-0.97852	87.84	-1.0918	87.84	0.28906	87.84	1.63477
87.94	-1.66992	87.94	-0.97461	87.94	-1.08984	87.94	0.29297	87.94	1.63086
88.04	-1.67188	88.04	-0.98242	88.04	-1.0957	88.04	0.27344	88.04	1.61133
88.14	-1.66406	88.14	-0.97461	88.14	-1.08984	88.14	0.27344	88.14	1.61523
88.24	-1.66602	88.24	-0.97656	88.24	-1.08984	88.24	0.27148	88.24	1.60352
88.34	-1.66406	88.34	-0.97461	88.34	-1.08984	88.34	0.26563	88.34	1.5957
88.44	-1.66992	88.44	-0.98047	88.44	-1.09375	88.44	0.26172	88.44	1.58398
88.54	-1.66797	88.54	-0.98047	88.54	-1.09961	88.54	0.25195	88.54	1.58398
88.64	-1.66016	88.64	-0.97656	88.64	-1.0918	88.64	0.26172	88.64	1.57617
88.74	-1.66016	88.74	-0.98242	88.74	-1.09375	88.74	0.24414	88.74	1.57031
88.84	-1.66016	88.84	-0.98047	88.84	-1.09961	88.84	0.24805	88.84	1.56641
88.94	-1.66016	88.94	-0.98047	88.94	-1.09961	88.94	0.25195	88.94	1.55664
89.04	-1.66016	89.04	-0.98047	89.04	-1.11133	89.04	0.24219	89.04	1.53906
89.14	-1.66211	89.14	-0.98242	89.14	-1.11523	89.14	0.23828	89.14	1.53516
89.24	-1.65039	89.24	-0.97461	89.24	-1.09766	89.24	0.24414	89.24	1.53711
89.34	-1.63477	89.34	-0.97656	89.34	-1.09766	89.34	0.24219	89.34	1.52734
89.44	-1.62891	89.44	-0.9668	89.44	-1.09766	89.44	0.24023	89.44	1.52344
89.54	-1.62109	89.54	-0.94922	89.54	-1.08203	89.54	0.25391	89.54	1.52734
89.64	-1.63477	89.64	-0.96094	89.64	-1.09961	89.64	0.22852	89.64	1.51563
89.74	-1.62109	89.74	-0.94922	89.74	-1.08789	89.74	0.23828	89.74	1.51562
89.84	-1.61523	89.84	-0.94922	89.84	-1.08789	89.84	0.23828	89.84	1.51563
89.94	-1.61523	89.94	-0.95313	89.94	-1.0918	89.94	0.23828	89.94	1.5039
90.04	-1.62305	90.04	-0.9707	90.04	-1.11328	90.04	0.21484	90.04	1.48828
90.14	-1.61719	90.14	-0.95508	90.14	-1.11133	90.14	0.23047	90.14	1.49023
90.24	-1.60938	90.24	-0.95508	90.24	-1.10547	90.24	0.23047	90.24	1.47656
90.34	-1.61133	90.34	-0.9668	90.34	-1.11328	90.34	0.22266	90.34	1.46094
90.44	-1.60547	90.44	-0.9668	90.44	-1.11914	90.44	0.2168	90.44	1.45117
90.54	-1.60352	90.54	-0.96094	90.54	-1.11914	90.54	0.2168	90.54	1.44336
90.64	-1.60938	90.64	-0.95313	90.64	-1.11914	90.64	0.2168	90.64	1.44336
90.74	-1.59766	90.74	-0.94922	90.74	-1.11914	90.74	0.2168	90.74	1.43555
90.84	-1.58008	90.84	-0.93555	90.84	-1.10352	90.84	0.22852	90.84	1.4375
90.94	-1.57227	90.94	-0.94141	90.94	-1.11328	90.94	0.21289	90.94	1.42773
91.04	-1.57422	91.04	-0.94141	91.04	-1.11523	91.04	0.21094	91.04	1.41797
91.14	-1.56836	91.14	-0.92969	91.14	-1.11328	91.14	0.21289	91.14	1.41406
91.24	-1.57031	91.24	-0.93359	91.24	-1.12305	91.24	0.19922	91.24	1.40234
91.34	-1.58008	91.34	-0.93945	91.34	-1.12891	91.34	0.19922	91.34	1.38086
91.44	-1.58203	91.44	-0.93945	91.44	-1.11523	91.44	0.20313	91.44	1.37109
91.54	-1.56055	91.54	-0.93164	91.54	-1.10742	91.54	0.20117	91.54	1.36914
91.64	-1.5625	91.64	-0.93164	91.64	-1.11914	91.64	0.19922	91.64	1.35938
91.74	-1.55664	91.74	-0.93164	91.74	-1.11914	91.74	0.20117	91.74	1.34961
91.84	-1.55664	91.84	-0.93164	91.84	-1.11914	91.84	0.19531	91.84	1.33594
91.94	-1.55273	91.94	-0.91992	91.94	-1.10352	91.94	0.19922	91.94	1.33789
92.04	-1.54688	92.04	-0.90039	92.04	-1.09766	92.04	0.19922	92.04	1.34375
92.14	-1.53516	92.14	-0.88867	92.14	-1.08984	92.14	0.20703	92.14	1.33984
92.24	-1.53711	92.24	-0.90234	92.24	-1.09766	92.24	0.19922	92.24	1.32422
92.34	-1.53711	92.34	-0.89063	92.34	-1.10547	92.34	0.20313	92.34	1.3125
92.44	-1.5332	92.44	-0.88672	92.44	-1.09961	92.44	0.20898	92.44	1.31641
92.54	-1.52734	92.54	-0.88477	92.54	-1.09961	92.54	0.20898	92.54	1.29883
92.64	-1.52344	92.64	-0.89063	92.64	-1.09961	92.64	0.20898	92.64	1.29297
92.74	-1.51758	92.74	-0.88281	92.74	-1.0918	92.74	0.20508	92.74	1.29492
92.84	-1.50977	92.84	-0.87891	92.84	-1.0918	92.84	0.20898	92.84	1.2832
92.94	-1.50977	92.94	-0.86523	92.94	-1.0918	92.94	0.21094	92.94	1.2793
93.04	-1.50977	93.04	-0.86719	93.04	-1.09766	93.04	0.20508	93.04	1.26563
93.14	-1.50586	93.14	-0.85742	93.14	-1.09766	93.14	0.19727	93.14	1.26367
93.24	-1.49219	93.24	-0.84375	93.24	-1.08594	93.24	0.21484	93.24	1.27148
93.34	-1.49805	93.34	-0.8457	93.34	-1.08594	93.34	0.20703	93.34	1.25391
93.44	-1.49414	93.44	-0.83789	93.44	-1.08203	93.44	0.21094	93.44	1.25
93.54	-1.48828	93.54	-0.83398	93.54	-1.07227	93.54	0.21875	93.54	1.25586
93.64	-1.48828	93.64	-0.82813	93.64	-1.0625	93.64	0.21875	93.64	1.24023
[truncated: 265 more rows]

## Sheet: 3c
Supplementary Fig. 6, compound 3c
[truncated: 1,778 more rows]

[truncated: 8 more sheets: 3d, 3e, 3f, (2R)-3f, (2S)-3f, 3g, (2R)-3g, (2S)-3g]
